# Supplementary material for: One day in Denmark: whole-genome sequence-based analysis of Escherichia coli isolates from clinical settings
Source: J Antimicrob Chemother. 2025 Jan 30;80(4):1011–21. doi: 10.1093/jac/dkaf028 (PMC11962386; doi:10.1093/jac/dkaf028)
Supplement: dkaf028_Supplementary_Data [file dkaf028_supplementary_data.zip]

Archive with 2 entries (2 files):
- Figure S1 cgmlst tree SVG July 2024.svg
- Supplementary tables S1 S2 S3 S4 S5 S6 E. coli Dec 2024.xlsx
