# Supplementary material for: One day in Denmark: whole-genome sequence-based analysis of Escherichia coli isolates from clinical settings
Source: J Antimicrob Chemother. 2025 Jan 30;80(4):1011–21. doi: 10.1093/jac/dkaf028 (PMC11962386; doi:10.1093/jac/dkaf028)
Supplement: dkaf028_Supplementary_Data [file dkaf028_supplementary_data.zip › Supplementary tables S1 S2 S3 S4 S5 S6 E. coli Dec 2024.xlsx]

## Sheet: Table S1
Table S1. Metadata of the 699 E. coli isolates and complete outputs of FoodQC pipeline and all bioinformatics tools (rMLST, KmerFinder, CGE MLST, CGE cgMLST Finder, ResFinder and PlasmidFinder).
Legend:
(1) Other Escherichia spp. isolates from this collection, not included in the analyses, are listed at the bottom marked with *
(2) Danish Clinical Microbiology Laboratory responsible for providing the samples. The locations have been anonimyzed and Fn represents the DCM from which the isolates have been collected
(3) As determined in Rebelo et al., 2022
(4) The ResFinder 4.0 tool automatically colours the results in a continuous colour scale from green to grey according to the percentage of identity of the gene found in the queried genome, when compared with the reference gene
	Metadata				FoodQC pipeline output															ENA accession numbers		rMLST output (April_2022)			KmerFinder output (simplified) (April_2022)				cgMLSTFinder output (January_2021)				CGE MLST output scheme E. coli #1 (November_2021)									ResFinder 4.0 output (4) (March_2021)
ID (1)	DCM (2)	Species(3)	Source	Source grouped by anatomical site	Computerome QC_pipeline output Sample	Bases (MB)	Qual Bases (MB)	Qual bases %	Reads	Qual reads	Qual reads %	Most common adapter (count)	2. Most common adapter (count)	Other adapters (count)	insert size	N50	No ctgs	longest	total bps	ENA accession number (ERS)	ENA accession number (ERR)	Samples	Species	% of support	Samples	% Query Coverage	% Template Coverage	Species	Samples	cgST_Assigned	No_of_Allels_Found	Similarity	Samples	ST-Type	Allele1	Allele2	Allele3	Allele4	Allele5	Allele6	Allele7	Samples	amikacin	amoxicillin	amoxicillin+clavulanic acid	ampicillin	ampicillin+clavulanic acid	apramycin	arbekacin
1D-001	F11	Escherichia coli	Tracheal secretion	Respiratory system	DTU2018-629-PRJ1139-Escherichia-coli-1D-001_R1_001.fq.gz	230	167	72.61%	1558918	1300692	83.44%	47	32	42		340322	122	665560	5214835	ERS4415788	ERR4013380	DTU2018-629-PRJ1139-Escherichia-coli-1D-001_R1_001.fa	Escherichia coli	1	DTU2018-629-PRJ1139-Escherichia-coli-1D-001_R1_001.fa	96.04	98.54	Escherichia coli	DTU2018-629-PRJ1139-Escherichia-coli-1D-001_R1_001	10392	2474	98.45	DTU2018-629-PRJ1139-Escherichia-coli-1D-001_R1_001.fa.mlst_v2	73	adk_36	fumC_24	gyrB_9	icd_13	mdh_17	purA_11	recA_25	DTU2018-629-PRJ1139-Escherichia-coli-1D-001_R1_001		blaTEM-1D (blaTEM-1D_AF188200)		blaTEM-1D (blaTEM-1D_AF188200)
1D-002	F11	Escherichia coli	Urine	Urine	DTU2018-630-PRJ1139-Escherichia-coli-1D-002_R1_001.fq.gz	344	274	79.60%	2327278	2052426	88.19%	71	48	110	323.06	191538	99	356851	5168590	ERS4415789	ERR4013381	DTU2018-630-PRJ1139-Escherichia-coli-1D-002_R1_001.fa	Escherichia coli	1	DTU2018-630-PRJ1139-Escherichia-coli-1D-002_R1_001.fa	95.12	98.04	Escherichia coli	DTU2018-630-PRJ1139-Escherichia-coli-1D-002_R1_001	21804	2489	99.04	DTU2018-630-PRJ1139-Escherichia-coli-1D-002_R1_001.fa.mlst_v2	69	adk_21	fumC_35	gyrB_27	icd_6	mdh_5	purA_5	recA_4	DTU2018-630-PRJ1139-Escherichia-coli-1D-002_R1_001
1D-003	F11	Escherichia coli	Urine	Urine	DTU2018-631-PRJ1139-Escherichia-coli-1D-003_R1_001.fq.gz	341	265	77.73%	2297928	1998500	86.97%	64	47	82	323.65	153254	136	525671	5269139	ERS4415790	ERR4013382	DTU2018-631-PRJ1139-Escherichia-coli-1D-003_R1_001.fa	Escherichia coli	1	DTU2018-631-PRJ1139-Escherichia-coli-1D-003_R1_001.fa	93.69	99.31	Escherichia coli	DTU2018-631-PRJ1139-Escherichia-coli-1D-003_R1_001	36804	2475	98.49	DTU2018-631-PRJ1139-Escherichia-coli-1D-003_R1_001.fa.mlst_v2	69	adk_21	fumC_35	gyrB_27	icd_6	mdh_5	purA_5	recA_4	DTU2018-631-PRJ1139-Escherichia-coli-1D-003_R1_001		blaTEM-1B (blaTEM-1B_AY458016)		blaTEM-1B (blaTEM-1B_AY458016)
1D-004	F11	Escherichia coli	Blood	Blood	DTU2018-632-PRJ1139-Escherichia-coli-1D-004_R1_001.fq.gz	179	154	86.22%	1272964	1165940	91.59%	98	66	100	224.54	106108	161	347646	5174137	ERS4415791	ERR4013383	DTU2018-632-PRJ1139-Escherichia-coli-1D-004_R1_001.fa	Escherichia coli	1	DTU2018-632-PRJ1139-Escherichia-coli-1D-004_R1_001.fa	86.02	91.06	Escherichia coli	DTU2018-632-PRJ1139-Escherichia-coli-1D-004_R1_001	25696	2449	97.45	DTU2018-632-PRJ1139-Escherichia-coli-1D-004_R1_001.fa.mlst_v2	10	adk_10	fumC_11	gyrB_4	icd_8	mdh_8	purA_8	recA_2	DTU2018-632-PRJ1139-Escherichia-coli-1D-004_R1_001		blaTEM-1C (blaTEM-1C_FJ560503)		blaTEM-1C (blaTEM-1C_FJ560503)
1D-005	F10	Escherichia coli	Urine	Urine	DTU2018-633-PRJ1139-Escherichia-coli-1D-005_R1_001.fq.gz	451	369	81.83%	3041594	2732600	89.84%	75	47	123		213500	105	711016	5184528	ERS4415792	ERR4013384	DTU2018-633-PRJ1139-Escherichia-coli-1D-005_R1_001.fa	Escherichia coli	1	DTU2018-633-PRJ1139-Escherichia-coli-1D-005_R1_001.fa	96.38	98.78	Escherichia coli	DTU2018-633-PRJ1139-Escherichia-coli-1D-005_R1_001	11104	2472	98.37	DTU2018-633-PRJ1139-Escherichia-coli-1D-005_R1_001.fa.mlst_v2	131	adk_53	fumC_40	gyrB_47	icd_13	mdh_36	purA_28	recA_29	DTU2018-633-PRJ1139-Escherichia-coli-1D-005_R1_001		blaCTX-M-15 (blaCTX-M-15_AY044436)		blaCTX-M-15 (blaCTX-M-15_AY044436)
1D-006	F10	Escherichia coli	Urine	Urine	DTU2018-634-PRJ1139-Escherichia-coli-1D-006_R1_001.fq.gz	398	311	78.13%	2693492	2353268	87.37%	89	78	143	322.60	353020	103	616589	5221587	ERS4415793	ERR4013385	DTU2018-634-PRJ1139-Escherichia-coli-1D-006_R1_001.fa	Escherichia coli	1	DTU2018-634-PRJ1139-Escherichia-coli-1D-006_R1_001.fa	92.87	94.2	Escherichia coli	DTU2018-634-PRJ1139-Escherichia-coli-1D-006_R1_001	30868	2444	97.25	DTU2018-634-PRJ1139-Escherichia-coli-1D-006_R1_001.fa.mlst_v2	73	adk_36	fumC_24	gyrB_9	icd_13	mdh_17	purA_11	recA_25	DTU2018-634-PRJ1139-Escherichia-coli-1D-006_R1_001
1D-007	F10	Escherichia coli	Urine	Urine	DTU2018-635-PRJ1139-Escherichia-coli-1D-007_R1_001.fq.gz	529	423	79.93%	3615192	3192898	88.32%	161	132	232	318.01	372245	129	652202	5111097	ERS4415794	ERR4013386	DTU2018-635-PRJ1139-Escherichia-coli-1D-007_R1_001.fa	Escherichia coli	1	DTU2018-635-PRJ1139-Escherichia-coli-1D-007_R1_001.fa	98.52	96.4	Escherichia coli	DTU2018-635-PRJ1139-Escherichia-coli-1D-007_R1_001	8984	2378	94.63	DTU2018-635-PRJ1139-Escherichia-coli-1D-007_R1_001.fa.mlst_v2	73	adk_36	fumC_24	gyrB_9	icd_13	mdh_17	purA_11	recA_25	DTU2018-635-PRJ1139-Escherichia-coli-1D-007_R1_001
1D-008	F10	Escherichia coli	Urine	Urine	DTU2018-636-PRJ1139-Escherichia-coli-1D-008_R1_001.fq.gz	405	315	77.75%	2742032	2381972	86.87%	76	62	110	338.26	229601	52	450904	5094578	ERS4415795	ERR4013387	DTU2018-636-PRJ1139-Escherichia-coli-1D-008_R1_001.fa	Escherichia coli	1	DTU2018-636-PRJ1139-Escherichia-coli-1D-008_R1_001.fa	97.74	99.17	Escherichia coli	DTU2018-636-PRJ1139-Escherichia-coli-1D-008_R1_001	10243	2472	98.37	DTU2018-636-PRJ1139-Escherichia-coli-1D-008_R1_001.fa.mlst_v2	131	adk_53	fumC_40	gyrB_47	icd_13	mdh_36	purA_28	recA_29	DTU2018-636-PRJ1139-Escherichia-coli-1D-008_R1_001
1D-009	F10	Escherichia coli	Blood	Blood	DTU2018-637-PRJ1139-Escherichia-coli-1D-009_R1_001.fq.gz	347	273	78.93%	2338210	2055690	87.92%	55	29	94		133546	88	303288	4773274	ERS4415796	ERR4013388	DTU2018-637-PRJ1139-Escherichia-coli-1D-009_R1_001.fa	Escherichia coli	1	DTU2018-637-PRJ1139-Escherichia-coli-1D-009_R1_001.fa	92.21	89.12	Escherichia coli	DTU2018-637-PRJ1139-Escherichia-coli-1D-009_R1_001	38448	2447	97.37	DTU2018-637-PRJ1139-Escherichia-coli-1D-009_R1_001.fa.mlst_v2	155	adk_6	fumC_4	gyrB_14	icd_16	mdh_24	purA_8	recA_14	DTU2018-637-PRJ1139-Escherichia-coli-1D-009_R1_001		blaTEM-1B (blaTEM-1B_AY458016)		blaTEM-1B (blaTEM-1B_AY458016)
1D-010	F10	Escherichia coli	Urine	Urine	DTU2018-638-PRJ1139-Escherichia-coli-1D-010_R1_001.fq.gz	743	616	82.81%	5131224	4606116	89.77%	282	199	468	274.39	381526	76	671801	5207066	ERS4415797	ERR4013389	DTU2018-638-PRJ1139-Escherichia-coli-1D-010_R1_001.fa	Escherichia coli	1	DTU2018-638-PRJ1139-Escherichia-coli-1D-010_R1_001.fa	95.3	97.89	Escherichia coli	DTU2018-638-PRJ1139-Escherichia-coli-1D-010_R1_001	55875	2412	95.98	DTU2018-638-PRJ1139-Escherichia-coli-1D-010_R1_001.fa.mlst_v2	95	adk_37	fumC_38	gyrB_19	icd_37	mdh_17	purA_11	recA_26	DTU2018-638-PRJ1139-Escherichia-coli-1D-010_R1_001
1D-011	F10	Escherichia coli	Urine	Urine	DTU2018-639-PRJ1139-Escherichia-coli-1D-011_R1_001.fq.gz	529	428	81.06%	3594474	3205496	89.18%	108	43	184	295.68	186575	112	342364	5300773	ERS4415798	ERR4013390	DTU2018-639-PRJ1139-Escherichia-coli-1D-011_R1_001.fa	Escherichia coli	1	DTU2018-639-PRJ1139-Escherichia-coli-1D-011_R1_001.fa	94.33	96.53	Escherichia coli	DTU2018-639-PRJ1139-Escherichia-coli-1D-011_R1_001	12614	2445	97.29	DTU2018-639-PRJ1139-Escherichia-coli-1D-011_R1_001.fa.mlst_v2	131	adk_53	fumC_40	gyrB_47	icd_13	mdh_36	purA_28	recA_29	DTU2018-639-PRJ1139-Escherichia-coli-1D-011_R1_001		blaCTX-M-186 (blaCTX-M-186_KX446939), blaOXA-1 (blaOXA-1_HQ170510)	blaOXA-1 (blaOXA-1_HQ170510)	blaCTX-M-186 (blaCTX-M-186_KX446939), blaOXA-1 (blaOXA-1_HQ170510)	blaOXA-1 (blaOXA-1_HQ170510)
1D-012	F10	Escherichia coli	Urine	Urine	DTU2018-640-PRJ1139-Escherichia-coli-1D-012_R1_001.fq.gz	745	631	84.64%	5213260	4730714	90.74%	390	191	485	252.56	186982	64	554834	4941606	ERS4415799	ERR4013391	DTU2018-640-PRJ1139-Escherichia-coli-1D-012_R1_001.fa	Escherichia coli	1	DTU2018-640-PRJ1139-Escherichia-coli-1D-012_R1_001.fa	91.79	90.91	Escherichia coli	DTU2018-640-PRJ1139-Escherichia-coli-1D-012_R1_001	13054	2493	99.20	DTU2018-640-PRJ1139-Escherichia-coli-1D-012_R1_001.fa.mlst_v2	38	adk_4	fumC_26	gyrB_2	icd_25	mdh_5	purA_5	recA_19	DTU2018-640-PRJ1139-Escherichia-coli-1D-012_R1_001
1D-014	F10	Escherichia coli	Blood	Blood	DTU2018-641-PRJ1139-Escherichia-coli-1D-014_R1_001.fq.gz	242	185	76.37%	1631582	1406566	86.21%	57	14	56	367.12	133546	94	303242	4771524	ERS4415801	ERR4013393	DTU2018-641-PRJ1139-Escherichia-coli-1D-014_R1_001.fa	Escherichia coli	1	DTU2018-641-PRJ1139-Escherichia-coli-1D-014_R1_001.fa	92.2	89.12	Escherichia coli	DTU2018-641-PRJ1139-Escherichia-coli-1D-014_R1_001	38448	2439	97.06	DTU2018-641-PRJ1139-Escherichia-coli-1D-014_R1_001.fa.mlst_v2	155	adk_6	fumC_4	gyrB_14	icd_16	mdh_24	purA_8	recA_14	DTU2018-641-PRJ1139-Escherichia-coli-1D-014_R1_001		blaTEM-1B (blaTEM-1B_AY458016)		blaTEM-1B (blaTEM-1B_AY458016)
1D-015	F10	Escherichia coli	Urine	Urine	DTU2018-642-PRJ1139-Escherichia-coli-1D-015_R1_001.fq.gz	994	880	88.59%	8019656	7262856	90.56%	2204	1012	1328		288501	46	545016	4976587	ERS4415802	ERR4013394	DTU2018-642-PRJ1139-Escherichia-coli-1D-015_R1_001.fa	Escherichia coli	1	DTU2018-642-PRJ1139-Escherichia-coli-1D-015_R1_001.fa	77.04	75.7	Escherichia coli	DTU2018-642-PRJ1139-Escherichia-coli-1D-015_R1_001	35827	2357	93.79	DTU2018-642-PRJ1139-Escherichia-coli-1D-015_R1_001.fa.mlst_v2	1323	adk_174	fumC_215	gyrB_185	icd_25	mdh_5	purA_5	recA_19	DTU2018-642-PRJ1139-Escherichia-coli-1D-015_R1_001
1D-017	F10	Escherichia coli	Urine	Urine	DTU2018-644-PRJ1139-Escherichia-coli-1D-017_R1_001.fq.gz	1605	1241	77.34%	10837716	9412710	86.85%	408	47	306	360.36	115215	84	288412	4639537	ERS4415804	ERR4013396	DTU2018-644-PRJ1139-Escherichia-coli-1D-017_R1_001.fa	Escherichia coli	1	DTU2018-644-PRJ1139-Escherichia-coli-1D-017_R1_001.fa	96.21	92.23	Escherichia coli	DTU2018-644-PRJ1139-Escherichia-coli-1D-017_R1_001	5225	2342	93.20	DTU2018-644-PRJ1139-Escherichia-coli-1D-017_R1_001.fa.mlst_v2	93	adk_6	fumC_11	gyrB_4	icd_10	mdh_7	purA_8	recA_6	DTU2018-644-PRJ1139-Escherichia-coli-1D-017_R1_001
1D-018	F1	Escherichia coli	Urine	Urine	DTU2018-840-PRJ1139-Escherichia-coli-1D-018-rerun_R1_001.fq.gz	772	618	80.05%	5686112	4953446	87.11%	1834	251	714	182.51	227663	120	622064	5108706	ERS4415805	ERR4013397	DTU2018-840-PRJ1139-Escherichia-coli-1D-018-rerun_R1_001.fa	Escherichia coli	1	DTU2018-840-PRJ1139-Escherichia-coli-1D-018-rerun_R1_001.fa	96.56	97.61	Escherichia coli	DTU2018-840-PRJ1139-Escherichia-coli-1D-018-rerun_R1_001	22284	2460	97.89	DTU2018-840-PRJ1139-Escherichia-coli-1D-018-rerun_R1_001.fa.mlst_v2	73	adk_36	fumC_24	gyrB_9	icd_13	mdh_17	purA_11	recA_25	DTU2018-840-PRJ1139-Escherichia-coli-1D-018-rerun_R1_001
1D-019	F1	Escherichia coli	Urine	Urine	DTU2018-646-PRJ1139-Escherichia-coli-1D-019_R1_001.fq.gz	383	307	80.34%	2592340	2301510	88.78%	114	47	101		180901	172	380185	5308247	ERS4415806	ERR4013398	DTU2018-646-PRJ1139-Escherichia-coli-1D-019_R1_001.fa	Escherichia coli	1	DTU2018-646-PRJ1139-Escherichia-coli-1D-019_R1_001.fa	91.17	95.71	Escherichia coli	DTU2018-646-PRJ1139-Escherichia-coli-1D-019_R1_001	9819	2464	98.05	DTU2018-646-PRJ1139-Escherichia-coli-1D-019_R1_001.fa.mlst_v2	73	adk_36	fumC_24	gyrB_9	icd_13	mdh_17	purA_11	recA_25	DTU2018-646-PRJ1139-Escherichia-coli-1D-019_R1_001		blaTEM-1B (blaTEM-1B_AY458016)		blaTEM-1B (blaTEM-1B_AY458016)
1D-020	F1	Escherichia coli	Blood	Blood	DTU2018-647-PRJ1139-Escherichia-coli-1D-020_R1_001.fq.gz	335	266	79.30%	2286734	2013890	88.07%	110	30	89		203076	140	380185	5245654	ERS4415807	ERR4013399	DTU2018-647-PRJ1139-Escherichia-coli-1D-020_R1_001.fa	Escherichia coli	1	DTU2018-647-PRJ1139-Escherichia-coli-1D-020_R1_001.fa	92.3	95.74	Escherichia coli	DTU2018-647-PRJ1139-Escherichia-coli-1D-020_R1_001	36	2464	98.05	DTU2018-647-PRJ1139-Escherichia-coli-1D-020_R1_001.fa.mlst_v2	73	adk_36	fumC_24	gyrB_9	icd_13	mdh_17	purA_11	recA_25	DTU2018-647-PRJ1139-Escherichia-coli-1D-020_R1_001		blaTEM-1B (blaTEM-1B_AY458016)		blaTEM-1B (blaTEM-1B_AY458016)
1D-021	F1	Escherichia coli	Faeces	Stool or rectum	DTU2018-648-PRJ1139-Escherichia-coli-1D-021_R1_001.fq.gz	359	290	80.72%	2426226	2167046	89.32%	85	17	76		75720	207	254641	5044141	ERS4415808	ERR4013400	DTU2018-648-PRJ1139-Escherichia-coli-1D-021_R1_001.fa	Escherichia coli	1	DTU2018-648-PRJ1139-Escherichia-coli-1D-021_R1_001.fa	82.83	82.54	Escherichia coli	DTU2018-648-PRJ1139-Escherichia-coli-1D-021_R1_001	21583	2415	96.10	DTU2018-648-PRJ1139-Escherichia-coli-1D-021_R1_001.fa.mlst_v2	378	adk_10	fumC_11	gyrB_4	icd_1	mdh_8	purA_66	recA_2	DTU2018-648-PRJ1139-Escherichia-coli-1D-021_R1_001
1D-022	F1	Escherichia coli	Urine	Urine	DTU2018-649-PRJ1139-Escherichia-coli-1D-022_R1_001.fq.gz	541	449	82.96%	3739940	3364968	89.97%	231	112	189	300.02	306023	81	918842	5222360	ERS4415809	ERR4013401	DTU2018-649-PRJ1139-Escherichia-coli-1D-022_R1_001.fa	Escherichia coli	0.98	DTU2018-649-PRJ1139-Escherichia-coli-1D-022_R1_001.fa	96.74	99.87	Escherichia coli	DTU2018-649-PRJ1139-Escherichia-coli-1D-022_R1_001	10826	2476	98.53	DTU2018-649-PRJ1139-Escherichia-coli-1D-022_R1_001.fa.mlst_v2	73	adk_36	fumC_24	gyrB_9	icd_13	mdh_17	purA_11	recA_25	DTU2018-649-PRJ1139-Escherichia-coli-1D-022_R1_001		blaSHV-48 (blaSHV-48_AY263404), blaSHV-102 (blaSHV-102_EU024485), blaSHV-1 (blaSHV-1_AF148850)		blaSHV-48 (blaSHV-48_AY263404), blaSHV-102 (blaSHV-102_EU024485), blaSHV-1 (blaSHV-1_AF148850)
1D-023	F1	Escherichia coli	Urine	Urine	DTU2018-650-PRJ1139-Escherichia-coli-1D-023_R1_001.fq.gz	284	224	79.08%	1917922	1688366	88.03%	97	25	89	331.59	151755	107	593743	5073105	ERS4415810	ERR4013402	DTU2018-650-PRJ1139-Escherichia-coli-1D-023_R1_001.fa	Escherichia coli	1	DTU2018-650-PRJ1139-Escherichia-coli-1D-023_R1_001.fa	85.73	88.94	Escherichia coli	DTU2018-650-PRJ1139-Escherichia-coli-1D-023_R1_001	32106	2449	97.45	DTU2018-650-PRJ1139-Escherichia-coli-1D-023_R1_001.fa.mlst_v2	349	adk_34	fumC_36	gyrB_39	icd_87	mdh_67	purA_16	recA_4	DTU2018-650-PRJ1139-Escherichia-coli-1D-023_R1_001		blaTEM-1B (blaTEM-1B_AY458016)		blaTEM-1B (blaTEM-1B_AY458016)
1D-024	F1	Escherichia coli	Urine	Urine	DTU2018-651-PRJ1139-Escherichia-coli-1D-024_R1_001.fq.gz	424	347	81.81%	2867228	2574982	89.81%	110	26	109	306.06	92753	116	279440	5064791	ERS4415811	ERR4013403	DTU2018-651-PRJ1139-Escherichia-coli-1D-024_R1_001.fa	Escherichia coli	1	DTU2018-651-PRJ1139-Escherichia-coli-1D-024_R1_001.fa	82.18	86.4	Escherichia coli	DTU2018-651-PRJ1139-Escherichia-coli-1D-024_R1_001	9060	2118	84.28	DTU2018-651-PRJ1139-Escherichia-coli-1D-024_R1_001.fa.mlst_v2	1638	adk_10	fumC_11	gyrB_4	icd_12	mdh_8	purA_45	recA_2	DTU2018-651-PRJ1139-Escherichia-coli-1D-024_R1_001		blaTEM-1B (blaTEM-1B_AY458016)		blaTEM-1B (blaTEM-1B_AY458016)
1D-025	F1	Escherichia coli	Urine	Urine	DTU2018-652-PRJ1139-Escherichia-coli-1D-025_R1_001.fq.gz	296	239	80.74%	2023222	1796204	88.78%	88	22	70	315.26	301405	106	512880	5085989	ERS4415812	ERR4013404	DTU2018-652-PRJ1139-Escherichia-coli-1D-025_R1_001.fa	Escherichia coli	1	DTU2018-652-PRJ1139-Escherichia-coli-1D-025_R1_001.fa	99.86	98.78	Escherichia coli	DTU2018-652-PRJ1139-Escherichia-coli-1D-025_R1_001	22009	2470	98.29	DTU2018-652-PRJ1139-Escherichia-coli-1D-025_R1_001.fa.mlst_v2	80	adk_13	fumC_24	gyrB_19	icd_14	mdh_23	purA_1	recA_10	DTU2018-652-PRJ1139-Escherichia-coli-1D-025_R1_001
1D-026	F1	Escherichia coli	Urine	Urine	DTU2018-653-PRJ1139-Escherichia-coli-1D-026_R1_001.fq.gz	334	266	79.64%	2245224	1986460	88.47%	56	19	68		80807	160	230444	4784215	ERS4415813	ERR4013405	DTU2018-653-PRJ1139-Escherichia-coli-1D-026_R1_001.fa	Escherichia coli	1	DTU2018-653-PRJ1139-Escherichia-coli-1D-026_R1_001.fa	87.81	90.11	Escherichia coli	DTU2018-653-PRJ1139-Escherichia-coli-1D-026_R1_001	27282	2335	92.92	DTU2018-653-PRJ1139-Escherichia-coli-1D-026_R1_001.fa.mlst_v2	216	adk_10	fumC_11	gyrB_57	icd_8	mdh_7	purA_18	recA_6	DTU2018-653-PRJ1139-Escherichia-coli-1D-026_R1_001
1D-027	F1	Escherichia coli	Urine	Urine	DTU2018-654-PRJ1139-Escherichia-coli-1D-027_R1_001.fq.gz	323	262	81.31%	2176132	1947410	89.49%	62	27	99	325.36	175633	82	519077	4817975	ERS4415814	ERR4013406	DTU2018-654-PRJ1139-Escherichia-coli-1D-027_R1_001.fa	Escherichia coli	1	DTU2018-654-PRJ1139-Escherichia-coli-1D-027_R1_001.fa	92.03	90.52	Escherichia coli	DTU2018-654-PRJ1139-Escherichia-coli-1D-027_R1_001	9048	2462	97.97	DTU2018-654-PRJ1139-Escherichia-coli-1D-027_R1_001.fa.mlst_v2	58	adk_6	fumC_4	gyrB_4	icd_16	mdh_24	purA_8	recA_14	DTU2018-654-PRJ1139-Escherichia-coli-1D-027_R1_001		blaTEM-1B (blaTEM-1B_AY458016)		blaTEM-1B (blaTEM-1B_AY458016)
1D-028	F1	Escherichia coli	Pus	Undetermined	DTU2018-655-PRJ1139-Escherichia-coli-1D-028_R1_001.fq.gz	890	758	85.14%	6179290	5636188	91.21%	418	264	260	249.10	352449	67	618410	5176906	ERS4415815	ERR4013407	DTU2018-655-PRJ1139-Escherichia-coli-1D-028_R1_001.fa	Escherichia coli	0.98	DTU2018-655-PRJ1139-Escherichia-coli-1D-028_R1_001.fa	95.25	96.46	Escherichia coli	DTU2018-655-PRJ1139-Escherichia-coli-1D-028_R1_001	34173	2439	97.06	DTU2018-655-PRJ1139-Escherichia-coli-1D-028_R1_001.fa.mlst_v2	537	adk_14	fumC_14	gyrB_10	icd_14	mdh_17	purA_11	recA_10	DTU2018-655-PRJ1139-Escherichia-coli-1D-028_R1_001
1D-029	F1	Escherichia coli	Urine	Urine	DTU2018-656-PRJ1139-Escherichia-coli-1D-029_R1_001.fq.gz	382	312	81.65%	2581536	2316216	89.72%	91	47	51	317.80	460568	111	764230	5238167	ERS4415816	ERR4013408	DTU2018-656-PRJ1139-Escherichia-coli-1D-029_R1_001.fa	Escherichia coli	1	DTU2018-656-PRJ1139-Escherichia-coli-1D-029_R1_001.fa	94.32	99.01	Escherichia coli	DTU2018-656-PRJ1139-Escherichia-coli-1D-029_R1_001	46047	2484	98.85	DTU2018-656-PRJ1139-Escherichia-coli-1D-029_R1_001.fa.mlst_v2	95	adk_37	fumC_38	gyrB_19	icd_37	mdh_17	purA_11	recA_26	DTU2018-656-PRJ1139-Escherichia-coli-1D-029_R1_001		blaTEM-1B (blaTEM-1B_AY458016)		blaTEM-1B (blaTEM-1B_AY458016)
1D-030	F1	Escherichia coli	Urine	Urine	DTU2018-657-PRJ1139-Escherichia-coli-1D-030_R1_001.fq.gz	293	232	79.37%	1968226	1741452	88.48%	56	16	71	353.29	64408	178	234587	4950010	ERS4415817	ERR4013409	DTU2018-657-PRJ1139-Escherichia-coli-1D-030_R1_001.fa	Escherichia coli	1	DTU2018-657-PRJ1139-Escherichia-coli-1D-030_R1_001.fa	96.45	93.72	Escherichia coli	DTU2018-657-PRJ1139-Escherichia-coli-1D-030_R1_001	22135	2428	96.62	DTU2018-657-PRJ1139-Escherichia-coli-1D-030_R1_001.fa.mlst_v2	59	adk_27	fumC_32	gyrB_24	icd_29	mdh_26	purA_19	recA_22	DTU2018-657-PRJ1139-Escherichia-coli-1D-030_R1_001
1D-031	F1	Escherichia coli	Urine	Urine	DTU2018-658-PRJ1139-Escherichia-coli-1D-031_R1_001.fq.gz	312	247	78.98%	2103812	1853428	88.10%	100	19	89	338.84	223243	112	457389	5218463	ERS4415818	ERR4013410	DTU2018-658-PRJ1139-Escherichia-coli-1D-031_R1_001.fa	Escherichia coli	1	DTU2018-658-PRJ1139-Escherichia-coli-1D-031_R1_001.fa	93.32	98.73	Escherichia coli	DTU2018-658-PRJ1139-Escherichia-coli-1D-031_R1_001	10014	2469	98.25	DTU2018-658-PRJ1139-Escherichia-coli-1D-031_R1_001.fa.mlst_v2	69	adk_21	fumC_35	gyrB_27	icd_6	mdh_5	purA_5	recA_4	DTU2018-658-PRJ1139-Escherichia-coli-1D-031_R1_001		blaTEM-1B (blaTEM-1B_AY458016)		blaTEM-1B (blaTEM-1B_AY458016)
1D-032	F1	Escherichia coli	Urine	Urine	DTU2018-659-PRJ1139-Escherichia-coli-1D-032_R1_001.fq.gz	388	312	80.47%	2622074	2333460	88.99%	122	110	110		198669	136	446214	5207690	ERS4415819	ERR4013411	DTU2018-659-PRJ1139-Escherichia-coli-1D-032_R1_001.fa	Escherichia coli	1	DTU2018-659-PRJ1139-Escherichia-coli-1D-032_R1_001.fa	95.1	99.42	Escherichia coli	DTU2018-659-PRJ1139-Escherichia-coli-1D-032_R1_001	26761	2484	98.85	DTU2018-659-PRJ1139-Escherichia-coli-1D-032_R1_001.fa.mlst_v2	69	adk_21	fumC_35	gyrB_27	icd_6	mdh_5	purA_5	recA_4	DTU2018-659-PRJ1139-Escherichia-coli-1D-032_R1_001		blaTEM-1B (blaTEM-1B_AY458016)		blaTEM-1B (blaTEM-1B_AY458016)
1D-033	F1	Escherichia coli	Urine	Urine	DTU2018-660-PRJ1139-Escherichia-coli-1D-033_R1_001.fq.gz	368	291	79.32%	2479656	2186748	88.19%	80	19	73	346.40	203753	100	696574	5217174	ERS4415820	ERR4013412	DTU2018-660-PRJ1139-Escherichia-coli-1D-033_R1_001.fa	Escherichia coli	1	DTU2018-660-PRJ1139-Escherichia-coli-1D-033_R1_001.fa	92.48	93.16	Escherichia coli	DTU2018-660-PRJ1139-Escherichia-coli-1D-033_R1_001	9685	2476	98.53	DTU2018-660-PRJ1139-Escherichia-coli-1D-033_R1_001.fa.mlst_v2	648	adk_92	fumC_4	gyrB_87	icd_96	mdh_70	purA_58	recA_2	DTU2018-660-PRJ1139-Escherichia-coli-1D-033_R1_001	aac(6')-Ib-cr (aac(6')-Ib-cr_DQ303918)	blaOXA-1 (blaOXA-1_HQ170510)	blaOXA-1 (blaOXA-1_HQ170510)	blaOXA-1 (blaOXA-1_HQ170510)	blaOXA-1 (blaOXA-1_HQ170510)
1D-034	F1	Escherichia coli	Urine	Urine	DTU2018-661-PRJ1139-Escherichia-coli-1D-034_R1_001.fq.gz	505	418	82.88%	3502682	3143694	89.75%	253	110	170		279978	64	595859	5206343	ERS4415821	ERR4013413	DTU2018-661-PRJ1139-Escherichia-coli-1D-034_R1_001.fa	Escherichia coli	1	DTU2018-661-PRJ1139-Escherichia-coli-1D-034_R1_001.fa	93.72	96.32	Escherichia coli	DTU2018-661-PRJ1139-Escherichia-coli-1D-034_R1_001	56673	2397	95.38	DTU2018-661-PRJ1139-Escherichia-coli-1D-034_R1_001.fa.mlst_v2	95	adk_37	fumC_38	gyrB_19	icd_37	mdh_17	purA_11	recA_26	DTU2018-661-PRJ1139-Escherichia-coli-1D-034_R1_001
1D-035	F1	Escherichia coli	Urine	Urine	DTU2018-662-PRJ1139-Escherichia-coli-1D-035_R1_001.fq.gz	417	337	80.82%	2837816	2527354	89.06%	108	76	147	318.95	204585	102	492595	5286912	ERS4415822	ERR4013414	DTU2018-662-PRJ1139-Escherichia-coli-1D-035_R1_001.fa	Escherichia coli	1	DTU2018-662-PRJ1139-Escherichia-coli-1D-035_R1_001.fa	92.09	94.85	Escherichia coli	DTU2018-662-PRJ1139-Escherichia-coli-1D-035_R1_001	34321	2483	98.81	DTU2018-662-PRJ1139-Escherichia-coli-1D-035_R1_001.fa.mlst_v2	80	adk_13	fumC_24	gyrB_19	icd_14	mdh_23	purA_1	recA_10	DTU2018-662-PRJ1139-Escherichia-coli-1D-035_R1_001		blaDHA-1 (blaDHA-1_Y16410)	blaDHA-1 (blaDHA-1_Y16410)	blaDHA-1 (blaDHA-1_Y16410)	blaDHA-1 (blaDHA-1_Y16410)
1D-036	F1	Escherichia coli	Urine	Urine	DTU2018-663-PRJ1139-Escherichia-coli-1D-036_R1_001.fq.gz	345	276	80.03%	2328572	2069090	88.86%	71	24	80	327.83	170700	110	692927	5364236	ERS4415823	ERR4013415	DTU2018-663-PRJ1139-Escherichia-coli-1D-036_R1_001.fa	Escherichia coli	1	DTU2018-663-PRJ1139-Escherichia-coli-1D-036_R1_001.fa	97.05	96.81	Escherichia coli	DTU2018-663-PRJ1139-Escherichia-coli-1D-036_R1_001	9906	2475	98.49	DTU2018-663-PRJ1139-Escherichia-coli-1D-036_R1_001.fa.mlst_v2	131	adk_53	fumC_40	gyrB_47	icd_13	mdh_36	purA_28	recA_29	DTU2018-663-PRJ1139-Escherichia-coli-1D-036_R1_001	aac(6')-Ib-cr (aac(6')-Ib-cr_DQ303918)	blaOXA-1 (blaOXA-1_HQ170510), blaCTX-M-15 (blaCTX-M-15_AY044436)	blaOXA-1 (blaOXA-1_HQ170510)	blaOXA-1 (blaOXA-1_HQ170510), blaCTX-M-15 (blaCTX-M-15_AY044436)	blaOXA-1 (blaOXA-1_HQ170510)
1D-037	F1	Escherichia coli	Urine	Urine	DTU2018-664-PRJ1139-Escherichia-coli-1D-037_R1_001.fq.gz	405	325	80.34%	2746488	2441310	88.89%	102	38	97	326.33	254172	101	399093	5302962	ERS4415824	ERR4013416	DTU2018-664-PRJ1139-Escherichia-coli-1D-037_R1_001.fa	Escherichia coli	1	DTU2018-664-PRJ1139-Escherichia-coli-1D-037_R1_001.fa	91.97	92.76	Escherichia coli	DTU2018-664-PRJ1139-Escherichia-coli-1D-037_R1_001	6622	2474	98.45	DTU2018-664-PRJ1139-Escherichia-coli-1D-037_R1_001.fa.mlst_v2	404	adk_14	fumC_14	gyrB_10	icd_14	mdh_17	purA_7	recA_74	DTU2018-664-PRJ1139-Escherichia-coli-1D-037_R1_001
1D-038	F1	Escherichia coli	Urine	Urine	DTU2018-665-PRJ1139-Escherichia-coli-1D-038_R1_001.fq.gz	280	210	75.21%	1887102	1617096	85.69%	83	20	60	321.24	157850	134	404977	5242803	ERS4415825	ERR4013417	DTU2018-665-PRJ1139-Escherichia-coli-1D-038_R1_001.fa	Escherichia coli	1	DTU2018-665-PRJ1139-Escherichia-coli-1D-038_R1_001.fa	95.31	97.28	Escherichia coli	DTU2018-665-PRJ1139-Escherichia-coli-1D-038_R1_001	33411	2472	98.37	DTU2018-665-PRJ1139-Escherichia-coli-1D-038_R1_001.fa.mlst_v2	131	adk_53	fumC_40	gyrB_47	icd_13	mdh_36	purA_28	recA_29	DTU2018-665-PRJ1139-Escherichia-coli-1D-038_R1_001		blaTEM-1B (blaTEM-1B_AY458016)		blaTEM-1B (blaTEM-1B_AY458016)
1D-040	F1	Escherichia coli	Urine	Urine	DTU2018-667-PRJ1139-Escherichia-coli-1D-040_R1_001.fq.gz	279	211	75.42%	1892142	1621206	85.68%	121	16	56	303.41	150996	131	517058	5319697	ERS4415827	ERR4013419	DTU2018-667-PRJ1139-Escherichia-coli-1D-040_R1_001.fa	Escherichia coli	1	DTU2018-667-PRJ1139-Escherichia-coli-1D-040_R1_001.fa	71.1	74.55	Escherichia coli	DTU2018-667-PRJ1139-Escherichia-coli-1D-040_R1_001	58740	2428	96.62	DTU2018-667-PRJ1139-Escherichia-coli-1D-040_R1_001.fa.mlst_v2	362	adk_62	fumC_100	gyrB_17	icd_31	mdh_5	purA_5	recA_4	DTU2018-667-PRJ1139-Escherichia-coli-1D-040_R1_001		blaTEM-1B (blaTEM-1B_AY458016)		blaTEM-1B (blaTEM-1B_AY458016)
1D-041	F1	Escherichia coli	Urine	Urine	DTU2018-668-PRJ1139-Escherichia-coli-1D-041_R1_001.fq.gz	283	214	75.82%	1910076	1645920	86.17%	63	44	52	315.51	151566	180	684310	5327915	ERS4415828	ERR4013420	DTU2018-668-PRJ1139-Escherichia-coli-1D-041_R1_001.fa	Escherichia coli	1	DTU2018-668-PRJ1139-Escherichia-coli-1D-041_R1_001.fa	92.42	93.68	Escherichia coli	DTU2018-668-PRJ1139-Escherichia-coli-1D-041_R1_001	10311	2472	98.37	DTU2018-668-PRJ1139-Escherichia-coli-1D-041_R1_001.fa.mlst_v2	1057	adk_14	fumC_14	gyrB_10	icd_137	mdh_17	purA_7	recA_10	DTU2018-668-PRJ1139-Escherichia-coli-1D-041_R1_001
1D-042	F1	Escherichia coli	Urine	Urine	DTU2018-669-PRJ1139-Escherichia-coli-1D-042_R1_001.fq.gz	283	215	75.91%	1907426	1645080	86.25%	80	15	71		145044	136	368639	5176861	ERS4415829	ERR4013421	DTU2018-669-PRJ1139-Escherichia-coli-1D-042_R1_001.fa	Escherichia coli	1	DTU2018-669-PRJ1139-Escherichia-coli-1D-042_R1_001.fa	93.48	93.12	Escherichia coli	DTU2018-669-PRJ1139-Escherichia-coli-1D-042_R1_001	9685	2474	98.45	DTU2018-669-PRJ1139-Escherichia-coli-1D-042_R1_001.fa.mlst_v2	648	adk_92	fumC_4	gyrB_87	icd_96	mdh_70	purA_58	recA_2	DTU2018-669-PRJ1139-Escherichia-coli-1D-042_R1_001	aac(6')-Ib-cr (aac(6')-Ib-cr_DQ303918)	blaOXA-1 (blaOXA-1_HQ170510)	blaOXA-1 (blaOXA-1_HQ170510)	blaOXA-1 (blaOXA-1_HQ170510)	blaOXA-1 (blaOXA-1_HQ170510)
1D-043	F2	Escherichia coli	Urine	Urine	DTU2018-670-PRJ1139-Escherichia-coli-1D-043_R1_001.fq.gz	286	217	76.01%	1928836	1667694	86.46%	64	14	72		113958	122	289746	5139977	ERS4415830	ERR4013422	DTU2018-670-PRJ1139-Escherichia-coli-1D-043_R1_001.fa	Escherichia coli	0.98	DTU2018-670-PRJ1139-Escherichia-coli-1D-043_R1_001.fa	83.54	91.76	Escherichia coli	DTU2018-670-PRJ1139-Escherichia-coli-1D-043_R1_001	33462	2366	94.15	DTU2018-670-PRJ1139-Escherichia-coli-1D-043_R1_001.fa.mlst_v2	10	adk_10	fumC_11	gyrB_4	icd_8	mdh_8	purA_8	recA_2	DTU2018-670-PRJ1139-Escherichia-coli-1D-043_R1_001
1D-044	F2	Escherichia coli	Urine	Urine	DTU2018-671-PRJ1139-Escherichia-coli-1D-044_R1_001.fq.gz	279	211	75.85%	1885178	1624248	86.16%	87	32	94		92398	118	297341	4653995	ERS4415831	ERR4013423	DTU2018-671-PRJ1139-Escherichia-coli-1D-044_R1_001.fa	Escherichia coli	1	DTU2018-671-PRJ1139-Escherichia-coli-1D-044_R1_001.fa	90.26	90.3	Escherichia coli	DTU2018-671-PRJ1139-Escherichia-coli-1D-044_R1_001	21901	2343	93.24	DTU2018-671-PRJ1139-Escherichia-coli-1D-044_R1_001.fa.mlst_v2	216	adk_10	fumC_11	gyrB_57	icd_8	mdh_7	purA_18	recA_6	DTU2018-671-PRJ1139-Escherichia-coli-1D-044_R1_001
1D-045	F2	Escherichia coli	Urine	Urine	DTU2018-672-PRJ1139-Escherichia-coli-1D-045_R1_001.fq.gz	276	207	75.12%	1857958	1591302	85.65%	69	12	57		229468	80	513873	5129489	ERS4415832	ERR4013424	DTU2018-672-PRJ1139-Escherichia-coli-1D-045_R1_001.fa	Escherichia coli	1	DTU2018-672-PRJ1139-Escherichia-coli-1D-045_R1_001.fa	95.7	96.52	Escherichia coli	DTU2018-672-PRJ1139-Escherichia-coli-1D-045_R1_001	29759	2474	98.45	DTU2018-672-PRJ1139-Escherichia-coli-1D-045_R1_001.fa.mlst_v2	127	adk_13	fumC_14	gyrB_19	icd_36	mdh_23	purA_11	recA_10	DTU2018-672-PRJ1139-Escherichia-coli-1D-045_R1_001
1D-046	F2	Escherichia coli	Urine	Urine	DTU2018-673-PRJ1139-Escherichia-coli-1D-046_R1_001.fq.gz	305	232	76.30%	2057558	1778442	86.43%	78	12	57		561970	61	763282	5150466	ERS4415833	ERR4013425	DTU2018-673-PRJ1139-Escherichia-coli-1D-046_R1_001.fa	Escherichia coli	1	DTU2018-673-PRJ1139-Escherichia-coli-1D-046_R1_001.fa	96.25	98.95	Escherichia coli	DTU2018-673-PRJ1139-Escherichia-coli-1D-046_R1_001	46047	2479	98.65	DTU2018-673-PRJ1139-Escherichia-coli-1D-046_R1_001.fa.mlst_v2	95	adk_37	fumC_38	gyrB_19	icd_37	mdh_17	purA_11	recA_26	DTU2018-673-PRJ1139-Escherichia-coli-1D-046_R1_001
1D-047	F2	Escherichia coli	Urine	Urine	DTU2018-674-PRJ1139-Escherichia-coli-1D-047_R1_001.fq.gz	254	190	74.72%	1721050	1467488	85.27%	102	19	67	326.25	175959	110	633541	5308621	ERS4415834	ERR4013426	DTU2018-674-PRJ1139-Escherichia-coli-1D-047_R1_001.fa	Escherichia coli	1	DTU2018-674-PRJ1139-Escherichia-coli-1D-047_R1_001.fa	92.69	98.85	Escherichia coli	DTU2018-674-PRJ1139-Escherichia-coli-1D-047_R1_001	11064	2458	97.81	DTU2018-674-PRJ1139-Escherichia-coli-1D-047_R1_001.fa.mlst_v2	648	adk_92	fumC_4	gyrB_87	icd_96	mdh_70	purA_58	recA_2	DTU2018-674-PRJ1139-Escherichia-coli-1D-047_R1_001
1D-048	F2	Escherichia coli	Urine	Urine	DTU2018-675-PRJ1139-Escherichia-coli-1D-048_R1_001.fq.gz	396	309	78.08%	2687946	2355580	87.63%	85	25	96		107086	191	291215	5241851	ERS4415835	ERR4013427	DTU2018-675-PRJ1139-Escherichia-coli-1D-048_R1_001.fa	Escherichia coli	1	DTU2018-675-PRJ1139-Escherichia-coli-1D-048_R1_001.fa	89.7	96.22	Escherichia coli	DTU2018-675-PRJ1139-Escherichia-coli-1D-048_R1_001	21741	2429	96.66	DTU2018-675-PRJ1139-Escherichia-coli-1D-048_R1_001.fa.mlst_v2	10	adk_10	fumC_11	gyrB_4	icd_8	mdh_8	purA_8	recA_2	DTU2018-675-PRJ1139-Escherichia-coli-1D-048_R1_001		blaTEM-1B (blaTEM-1B_AY458016)		blaTEM-1B (blaTEM-1B_AY458016)
1D-049	F2	Escherichia coli	Urine	Urine	DTU2018-676-PRJ1139-Escherichia-coli-1D-049_R1_001.fq.gz	315	242	76.76%	2137926	1853102	86.68%	94	18	64	313.04	191871	108	453396	5146618	ERS4415836	ERR4013428	DTU2018-676-PRJ1139-Escherichia-coli-1D-049_R1_001.fa	Escherichia coli	1	DTU2018-676-PRJ1139-Escherichia-coli-1D-049_R1_001.fa	95.94	96.18	Escherichia coli	DTU2018-676-PRJ1139-Escherichia-coli-1D-049_R1_001	46342	2475	98.49	DTU2018-676-PRJ1139-Escherichia-coli-1D-049_R1_001.fa.mlst_v2	131	adk_53	fumC_40	gyrB_47	icd_13	mdh_36	purA_28	recA_29	DTU2018-676-PRJ1139-Escherichia-coli-1D-049_R1_001		blaCTX-M-15 (blaCTX-M-15_AY044436)		blaCTX-M-15 (blaCTX-M-15_AY044436)
1D-050	F2	Escherichia coli	Urine	Urine	DTU2018-677-PRJ1139-Escherichia-coli-1D-050_R1_001.fq.gz	452	370	81.75%	3060780	2749776	89.84%	99	42	131	302.76	193191	62	718985	4893980	ERS4415837	ERR4013429	DTU2018-677-PRJ1139-Escherichia-coli-1D-050_R1_001.fa	Escherichia coli	0.98	DTU2018-677-PRJ1139-Escherichia-coli-1D-050_R1_001.fa	87.42	87.97	Escherichia coli	DTU2018-677-PRJ1139-Escherichia-coli-1D-050_R1_001	56437	2448	97.41	DTU2018-677-PRJ1139-Escherichia-coli-1D-050_R1_001.fa.mlst_v2	1308	adk_6	fumC_6	gyrB_33	icd_1	mdh_24	purA_8	recA_7	DTU2018-677-PRJ1139-Escherichia-coli-1D-050_R1_001		blaTEM-1C (blaTEM-1C_FJ560503)		blaTEM-1C (blaTEM-1C_FJ560503)
1D-051	F2	Escherichia coli	Urine	Urine	DTU2018-678-PRJ1139-Escherichia-coli-1D-051_R1_001.fq.gz	385	312	81.18%	2609834	2329246	89.25%	95	41	147		245663	83	497368	5037710	ERS4415838	ERR4013430	DTU2018-678-PRJ1139-Escherichia-coli-1D-051_R1_001.fa	Escherichia coli	1	DTU2018-678-PRJ1139-Escherichia-coli-1D-051_R1_001.fa	93.35	96.42	Escherichia coli	DTU2018-678-PRJ1139-Escherichia-coli-1D-051_R1_001	40374	2401	95.54	DTU2018-678-PRJ1139-Escherichia-coli-1D-051_R1_001.fa.mlst_v2	69	adk_21	fumC_35	gyrB_27	icd_6	mdh_5	purA_5	recA_4	DTU2018-678-PRJ1139-Escherichia-coli-1D-051_R1_001
1D-052	F2	Escherichia coli	Urine	Urine	DTU2018-679-PRJ1139-Escherichia-coli-1D-052_R1_001.fq.gz	378	296	78.41%	2546652	2232608	87.67%	73	32	105		126192	98	347604	4745011	ERS4415839	ERR4013431	DTU2018-679-PRJ1139-Escherichia-coli-1D-052_R1_001.fa	Escherichia coli	1	DTU2018-679-PRJ1139-Escherichia-coli-1D-052_R1_001.fa	94.25	98.26	Escherichia coli	DTU2018-679-PRJ1139-Escherichia-coli-1D-052_R1_001	29209	2453	97.61	DTU2018-679-PRJ1139-Escherichia-coli-1D-052_R1_001.fa.mlst_v2	744	adk_10	fumC_11	gyrB_135	icd_8	mdh_8	purA_8	recA_2	DTU2018-679-PRJ1139-Escherichia-coli-1D-052_R1_001
1D-053	F2	Escherichia coli	Urine	Urine	DTU2018-680-PRJ1139-Escherichia-coli-1D-053_R1_001.fq.gz	299	233	78.00%	2023074	1775204	87.75%	59	49	77		310694	64	667079	5186041	ERS4415840	ERR4013432	DTU2018-680-PRJ1139-Escherichia-coli-1D-053_R1_001.fa	Escherichia coli	1	DTU2018-680-PRJ1139-Escherichia-coli-1D-053_R1_001.fa	95.35	98.99	Escherichia coli	DTU2018-680-PRJ1139-Escherichia-coli-1D-053_R1_001	26896	2490	99.08	DTU2018-680-PRJ1139-Escherichia-coli-1D-053_R1_001.fa.mlst_v2	95	adk_37	fumC_38	gyrB_19	icd_37	mdh_17	purA_11	recA_26	DTU2018-680-PRJ1139-Escherichia-coli-1D-053_R1_001
1D-054	F2	Escherichia coli	Urine	Urine	DTU2018-681-PRJ1139-Escherichia-coli-1D-054_R1_001.fq.gz	362	283	78.25%	2440032	2140986	87.74%	90	59	153		239457	78	739549	5315949	ERS4415841	ERR4013433	DTU2018-681-PRJ1139-Escherichia-coli-1D-054_R1_001.fa	Escherichia coli	1	DTU2018-681-PRJ1139-Escherichia-coli-1D-054_R1_001.fa	89.89	92.55	Escherichia coli	DTU2018-681-PRJ1139-Escherichia-coli-1D-054_R1_001	23172	2473	98.41	DTU2018-681-PRJ1139-Escherichia-coli-1D-054_R1_001.fa.mlst_v2	69	adk_21	fumC_35	gyrB_27	icd_6	mdh_5	purA_5	recA_4	DTU2018-681-PRJ1139-Escherichia-coli-1D-054_R1_001	aac(6')-Ib-cr (aac(6')-Ib-cr_DQ303918)	blaOXA-1 (blaOXA-1_HQ170510), blaCTX-M-15 (blaCTX-M-15_AY044436)	blaOXA-1 (blaOXA-1_HQ170510)	blaOXA-1 (blaOXA-1_HQ170510), blaCTX-M-15 (blaCTX-M-15_AY044436)	blaOXA-1 (blaOXA-1_HQ170510)
1D-055	F2	Escherichia coli	Urine	Urine	DTU2018-682-PRJ1139-Escherichia-coli-1D-055_R1_001.fq.gz	243	184	75.55%	1636584	1405318	85.87%	25	19	88	365.64	83653	130	340021	4789614	ERS4415842	ERR4013434	DTU2018-682-PRJ1139-Escherichia-coli-1D-055_R1_001.fa	Escherichia coli	1	DTU2018-682-PRJ1139-Escherichia-coli-1D-055_R1_001.fa	86.98	89.81	Escherichia coli	DTU2018-682-PRJ1139-Escherichia-coli-1D-055_R1_001	6675	2268	90.25	DTU2018-682-PRJ1139-Escherichia-coli-1D-055_R1_001.fa.mlst_v2	216	adk_10	fumC_11	gyrB_57	icd_8	mdh_7	purA_18	recA_6	DTU2018-682-PRJ1139-Escherichia-coli-1D-055_R1_001
1D-056	F2	Escherichia coli	Urine	Urine	DTU2018-683-PRJ1139-Escherichia-coli-1D-056_R1_001.fq.gz	420	343	81.50%	2836374	2547132	89.80%	62	33	121		284103	81	585988	4991615	ERS4415843	ERR4013435	DTU2018-683-PRJ1139-Escherichia-coli-1D-056_R1_001.fa	Escherichia coli	1	DTU2018-683-PRJ1139-Escherichia-coli-1D-056_R1_001.fa	90.82	91.1	Escherichia coli	DTU2018-683-PRJ1139-Escherichia-coli-1D-056_R1_001	4263	2491	99.12	DTU2018-683-PRJ1139-Escherichia-coli-1D-056_R1_001.fa.mlst_v2	428	adk_96	fumC_40	gyrB_13	icd_100	mdh_23	purA_28	recA_66	DTU2018-683-PRJ1139-Escherichia-coli-1D-056_R1_001
1D-057	F2	Escherichia coli	Urine	Urine	DTU2018-684-PRJ1139-Escherichia-coli-1D-057_R1_001.fq.gz	271	207	76.37%	1821792	1570646	86.21%	43	10	58		187852	65	553269	4696012	ERS4415844	ERR4013436	DTU2018-684-PRJ1139-Escherichia-coli-1D-057_R1_001.fa	Escherichia coli	1	DTU2018-684-PRJ1139-Escherichia-coli-1D-057_R1_001.fa	96.83	95.57	Escherichia coli	DTU2018-684-PRJ1139-Escherichia-coli-1D-057_R1_001	28793	2391	95.15	DTU2018-684-PRJ1139-Escherichia-coli-1D-057_R1_001.fa.mlst_v2	847	adk_6	fumC_6	gyrB_5	icd_26	mdh_9	purA_13	recA_98	DTU2018-684-PRJ1139-Escherichia-coli-1D-057_R1_001
1D-058	F2	Escherichia coli	Urine	Urine	DTU2018-1234-PRJ1139-Unknown-unkn-1D-058_R1_001.fq.gz	240	203	84.52%	1766008	1604518	90.86%	450	46	105		112734	140	347937	4847205	ERS4415845	ERR4013437	DTU2018-1234-PRJ1139-Unknown-unkn-1D-058_R1_001.fa	Escherichia coli	1	DTU2018-1234-PRJ1139-Unknown-unkn-1D-058_R1_001.fa	91.01	90.01	Escherichia coli	DTU2018-1234-PRJ1139-Unknown-unkn-1D-058_R1_001	1196	2400	95.50	DTU2018-1234-PRJ1139-Unknown-unkn-1D-058_R1_001.fa.mlst_v2	Unknown	adk_10	No hit found	gyrB_4	icd_8	mdh_8	purA_8	recA_2	DTU2018-1234-PRJ1139-Unknown-unkn-1D-058_R1_001
1D-059	F2	Escherichia coli	Urine	Urine	DTU2018-685-PRJ1139-Escherichia-coli-1D-059_R1_001.fq.gz	401	318	79.36%	2706244	2390094	88.32%	95	52	127		119364	135	425330	5228851	ERS4415846	ERR4013438	DTU2018-685-PRJ1139-Escherichia-coli-1D-059_R1_001.fa	Escherichia coli	1	DTU2018-685-PRJ1139-Escherichia-coli-1D-059_R1_001.fa	94.45	99.28	Escherichia coli	DTU2018-685-PRJ1139-Escherichia-coli-1D-059_R1_001	3263	2486	98.93	DTU2018-685-PRJ1139-Escherichia-coli-1D-059_R1_001.fa.mlst_v2	69	adk_21	fumC_35	gyrB_27	icd_6	mdh_5	purA_5	recA_4	DTU2018-685-PRJ1139-Escherichia-coli-1D-059_R1_001
1D-060	F2	Escherichia coli	Urine	Urine	DTU2018-686-PRJ1139-Escherichia-coli-1D-060_R1_001.fq.gz	387	305	78.87%	2611702	2294794	87.87%	89	38	154	340.49	95297	121	361096	5157365	ERS4415847	ERR4013439	DTU2018-686-PRJ1139-Escherichia-coli-1D-060_R1_001.fa	Escherichia coli	1	DTU2018-686-PRJ1139-Escherichia-coli-1D-060_R1_001.fa	96.74	99.04	Escherichia coli	DTU2018-686-PRJ1139-Escherichia-coli-1D-060_R1_001	33693	2468	98.21	DTU2018-686-PRJ1139-Escherichia-coli-1D-060_R1_001.fa.mlst_v2	69	adk_21	fumC_35	gyrB_27	icd_6	mdh_5	purA_5	recA_4	DTU2018-686-PRJ1139-Escherichia-coli-1D-060_R1_001
1D-061	F2	Escherichia coli	Urine	Urine	DTU2018-687-PRJ1139-Escherichia-coli-1D-061_R1_001.fq.gz	426	338	79.30%	2871488	2537412	88.37%	54	26	131		155229	104	364692	4865000	ERS4415848	ERR4013440	DTU2018-687-PRJ1139-Escherichia-coli-1D-061_R1_001.fa	Escherichia coli	1	DTU2018-687-PRJ1139-Escherichia-coli-1D-061_R1_001.fa	92.25	88.27	Escherichia coli	DTU2018-687-PRJ1139-Escherichia-coli-1D-061_R1_001	47929	2415	96.10	DTU2018-687-PRJ1139-Escherichia-coli-1D-061_R1_001.fa.mlst_v2	10	adk_10	fumC_11	gyrB_4	icd_8	mdh_8	purA_8	recA_2	DTU2018-687-PRJ1139-Escherichia-coli-1D-061_R1_001
1D-062	F2	Escherichia coli	Urine	Urine	DTU2018-688-PRJ1139-Escherichia-coli-1D-062_R1_001.fq.gz	362	283	78.20%	2443404	2137766	87.49%	69	24	82	351.81	367924	58	582167	5142335	ERS4415849	ERR4013441	DTU2018-688-PRJ1139-Escherichia-coli-1D-062_R1_001.fa	Escherichia coli	1	DTU2018-688-PRJ1139-Escherichia-coli-1D-062_R1_001.fa	92.7	95.61	Escherichia coli	DTU2018-688-PRJ1139-Escherichia-coli-1D-062_R1_001	8623	2463	98.01	DTU2018-688-PRJ1139-Escherichia-coli-1D-062_R1_001.fa.mlst_v2	127	adk_13	fumC_14	gyrB_19	icd_36	mdh_23	purA_11	recA_10	DTU2018-688-PRJ1139-Escherichia-coli-1D-062_R1_001
1D-063	F2	Escherichia coli	Urine	Urine	DTU2018-689-PRJ1139-Escherichia-coli-1D-063_R1_001.fq.gz	726	608	83.69%	4996764	4522922	90.52%	335	319	170	275.00	202381	104	490001	5130548	ERS4415850	ERR4013442	DTU2018-689-PRJ1139-Escherichia-coli-1D-063_R1_001.fa	Escherichia coli	1	DTU2018-689-PRJ1139-Escherichia-coli-1D-063_R1_001.fa	96.36	98.09	Escherichia coli	DTU2018-689-PRJ1139-Escherichia-coli-1D-063_R1_001	6761	2495	99.28	DTU2018-689-PRJ1139-Escherichia-coli-1D-063_R1_001.fa.mlst_v2	12	adk_13	fumC_13	gyrB_9	icd_13	mdh_16	purA_10	recA_9	DTU2018-689-PRJ1139-Escherichia-coli-1D-063_R1_001
1D-064	F2	Escherichia coli	Urine	Urine	DTU2018-690-PRJ1139-Escherichia-coli-1D-064_R1_001.fq.gz	446	361	80.95%	3017552	2685308	88.99%	154	106	136	318.86	244425	66	781793	5091181	ERS4415851	ERR4013443	DTU2018-690-PRJ1139-Escherichia-coli-1D-064_R1_001.fa	Escherichia coli	1	DTU2018-690-PRJ1139-Escherichia-coli-1D-064_R1_001.fa	92.05	91.9	Escherichia coli	DTU2018-690-PRJ1139-Escherichia-coli-1D-064_R1_001	26130	2484	98.85	DTU2018-690-PRJ1139-Escherichia-coli-1D-064_R1_001.fa.mlst_v2	69	adk_21	fumC_35	gyrB_27	icd_6	mdh_5	purA_5	recA_4	DTU2018-690-PRJ1139-Escherichia-coli-1D-064_R1_001		blaTEM-1B (blaTEM-1B_AY458016)		blaTEM-1B (blaTEM-1B_AY458016)
1D-065	F2	Escherichia coli	Urine	Urine	DTU2018-691-PRJ1139-Escherichia-coli-1D-065_R1_001.fq.gz	346	267	77.41%	2333610	2022094	86.65%	77	22	75		336479	72	613638	4964515	ERS4415852	ERR4013444	DTU2018-691-PRJ1139-Escherichia-coli-1D-065_R1_001.fa	Escherichia coli	1	DTU2018-691-PRJ1139-Escherichia-coli-1D-065_R1_001.fa	98.48	93.13	Escherichia coli	DTU2018-691-PRJ1139-Escherichia-coli-1D-065_R1_001	6671	2447	97.37	DTU2018-691-PRJ1139-Escherichia-coli-1D-065_R1_001.fa.mlst_v2	141	adk_13	fumC_52	gyrB_10	icd_14	mdh_17	purA_25	recA_17	DTU2018-691-PRJ1139-Escherichia-coli-1D-065_R1_001
1D-066	F2	Escherichia coli	Urine	Urine	DTU2018-692-PRJ1139-Escherichia-coli-1D-066_R1_001.fq.gz	593	491	82.78%	4121856	3690544	89.54%	311	239	146	279.86	288739	75	562175	5085997	ERS4415853	ERR4013445	DTU2018-692-PRJ1139-Escherichia-coli-1D-066_R1_001.fa	Escherichia coli	1	DTU2018-692-PRJ1139-Escherichia-coli-1D-066_R1_001.fa	99.75	99.45	Escherichia coli	DTU2018-692-PRJ1139-Escherichia-coli-1D-066_R1_001	46480	2474	98.45	DTU2018-692-PRJ1139-Escherichia-coli-1D-066_R1_001.fa.mlst_v2	127	adk_13	fumC_14	gyrB_19	icd_36	mdh_23	purA_11	recA_10	DTU2018-692-PRJ1139-Escherichia-coli-1D-066_R1_001
1D-068	F2	Escherichia coli	Urine	Urine	DTU2018-694-PRJ1139-Escherichia-coli-1D-068_R1_001.fq.gz	396	314	79.44%	2673566	2357190	88.17%	89	70	103		359658	52	750117	4933280	ERS4415855	ERR4013447	DTU2018-694-PRJ1139-Escherichia-coli-1D-068_R1_001.fa	Escherichia coli	1	DTU2018-694-PRJ1139-Escherichia-coli-1D-068_R1_001.fa	93.83	90.5	Escherichia coli	DTU2018-694-PRJ1139-Escherichia-coli-1D-068_R1_001	10313	2451	97.53	DTU2018-694-PRJ1139-Escherichia-coli-1D-068_R1_001.fa.mlst_v2	104	adk_13	fumC_24	gyrB_9	icd_13	mdh_17	purA_11	recA_25	DTU2018-694-PRJ1139-Escherichia-coli-1D-068_R1_001
1D-069	F2	Escherichia coli	Urine	Urine	DTU2018-695-PRJ1139-Escherichia-coli-1D-069_R1_001.fq.gz	470	385	81.90%	3179678	2856400	89.83%	121	83	109		132588	445	274593	5725089	ERS4415856	ERR4013448	DTU2018-695-PRJ1139-Escherichia-coli-1D-069_R1_001.fa	Escherichia coli	1	DTU2018-695-PRJ1139-Escherichia-coli-1D-069_R1_001.fa	87.54	94.61	Escherichia coli	DTU2018-695-PRJ1139-Escherichia-coli-1D-069_R1_001	7615	2443	97.21	DTU2018-695-PRJ1139-Escherichia-coli-1D-069_R1_001.fa.mlst_v2	80	adk_13	fumC_24	gyrB_19	icd_14	mdh_23	purA_1	recA_10	DTU2018-695-PRJ1139-Escherichia-coli-1D-069_R1_001
1D-070	F2	Escherichia coli	Urine	Urine	DTU2018-1367-PRJ1139-Escherichia-coli-1D-070-reextract_R1_001.fq.gz	149	126	84.16%	1082756	985310	91.00%	215	24	57		171241	90	452935	5117962	ERS4415857	ERR4013449	DTU2018-1367-PRJ1139-Escherichia-coli-1D-070-reextract_R1_001.fa	Escherichia coli	1	DTU2018-1367-PRJ1139-Escherichia-coli-1D-070-reextract_R1_001.fa	95.48	97.9	Escherichia coli	DTU2018-1367-PRJ1139-Escherichia-coli-1D-070-reextract_R1_001	11035	2451	97.53	DTU2018-1367-PRJ1139-Escherichia-coli-1D-070-reextract_R1_001.fa.mlst_v2	73	adk_36	fumC_24	gyrB_9	icd_13	mdh_17	purA_11	recA_25	DTU2018-1367-PRJ1139-Escherichia-coli-1D-070-reextract_R1_001
1D-071	F2	Escherichia coli	Urine	Urine	DTU2018-697-PRJ1139-Escherichia-coli-1D-071_R1_001.fq.gz	470	381	81.11%	3200460	2853430	89.16%	133	36	103		53526	209	199763	4710390	ERS4415858	ERR4013450	DTU2018-697-PRJ1139-Escherichia-coli-1D-071_R1_001.fa	Escherichia coli	1	DTU2018-697-PRJ1139-Escherichia-coli-1D-071_R1_001.fa	83.98	83.99	Escherichia coli	DTU2018-697-PRJ1139-Escherichia-coli-1D-071_R1_001	50531	2411	95.94	DTU2018-697-PRJ1139-Escherichia-coli-1D-071_R1_001.fa.mlst_v2	120	adk_49	fumC_4	gyrB_44	icd_9	mdh_11	purA_35	recA_7	DTU2018-697-PRJ1139-Escherichia-coli-1D-071_R1_001		blaTEM-1B (blaTEM-1B_AY458016)		blaTEM-1B (blaTEM-1B_AY458016)
1D-072	F2	Escherichia coli	Urine	Urine	DTU2018-698-PRJ1139-Escherichia-coli-1D-072_R1_001.fq.gz	369	288	78.21%	2487170	2171758	87.32%	97	18	86		73652	159	229907	4799454	ERS4415859	ERR4013451	DTU2018-698-PRJ1139-Escherichia-coli-1D-072_R1_001.fa	Escherichia coli	1	DTU2018-698-PRJ1139-Escherichia-coli-1D-072_R1_001.fa	91.44	94.3	Escherichia coli	DTU2018-698-PRJ1139-Escherichia-coli-1D-072_R1_001	10886	2417	96.18	DTU2018-698-PRJ1139-Escherichia-coli-1D-072_R1_001.fa.mlst_v2	773	adk_6	fumC_165	gyrB_4	icd_10	mdh_7	purA_8	recA_6	DTU2018-698-PRJ1139-Escherichia-coli-1D-072_R1_001
1D-073	F2	Escherichia coli	Urine	Urine	DTU2018-699-PRJ1139-Escherichia-coli-1D-073_R1_001.fq.gz	409	326	79.75%	2770162	2447466	88.35%	106	35	95		323032	67	825077	5094022	ERS4415860	ERR4013452	DTU2018-699-PRJ1139-Escherichia-coli-1D-073_R1_001.fa	Escherichia coli	1	DTU2018-699-PRJ1139-Escherichia-coli-1D-073_R1_001.fa	94.8	96.66	Escherichia coli	DTU2018-699-PRJ1139-Escherichia-coli-1D-073_R1_001	40821	2492	99.16	DTU2018-699-PRJ1139-Escherichia-coli-1D-073_R1_001.fa.mlst_v2	1193	adk_14	fumC_14	gyrB_10	icd_200	mdh_17	purA_7	recA_10	DTU2018-699-PRJ1139-Escherichia-coli-1D-073_R1_001		blaTEM-1B (blaTEM-1B_AY458016)		blaTEM-1B (blaTEM-1B_AY458016)		aac(3)-IId (aac(3)-IId_EU022314)
1D-074	F2	Escherichia coli	Urine	Urine	DTU2018-700-PRJ1139-Escherichia-coli-1D-074_R1_001.fq.gz	352	281	79.84%	2380144	2103980	88.40%	88	13	70		160595	116	723890	5136109	ERS4415861	ERR4013453	DTU2018-700-PRJ1139-Escherichia-coli-1D-074_R1_001.fa	Escherichia coli	1	DTU2018-700-PRJ1139-Escherichia-coli-1D-074_R1_001.fa	91.45	92.77	Escherichia coli	DTU2018-700-PRJ1139-Escherichia-coli-1D-074_R1_001	27079	2475	98.49	DTU2018-700-PRJ1139-Escherichia-coli-1D-074_R1_001.fa.mlst_v2	117	adk_20	fumC_45	gyrB_41	icd_43	mdh_5	purA_32	recA_2	DTU2018-700-PRJ1139-Escherichia-coli-1D-074_R1_001		blaTEM-1B (blaTEM-1B_AY458016)		blaTEM-1B (blaTEM-1B_AY458016)
1D-075	F2	Escherichia coli	Urine	Urine	DTU2018-701-PRJ1139-Escherichia-coli-1D-075_R1_001.fq.gz	463	374	80.90%	3124726	2785050	89.13%	100	23	122		182722	99	619098	5072905	ERS4415862	ERR4013454	DTU2018-701-PRJ1139-Escherichia-coli-1D-075_R1_001.fa	Escherichia coli	1	DTU2018-701-PRJ1139-Escherichia-coli-1D-075_R1_001.fa	85.04	89.28	Escherichia coli	DTU2018-701-PRJ1139-Escherichia-coli-1D-075_R1_001	31642	2476	98.53	DTU2018-701-PRJ1139-Escherichia-coli-1D-075_R1_001.fa.mlst_v2	58	adk_6	fumC_4	gyrB_4	icd_16	mdh_24	purA_8	recA_14	DTU2018-701-PRJ1139-Escherichia-coli-1D-075_R1_001		blaTEM-1B (blaTEM-1B_AY458016)		blaTEM-1B (blaTEM-1B_AY458016)
1D-076	F2	Escherichia coli	Urine	Urine	DTU2018-702-PRJ1139-Escherichia-coli-1D-076_R1_001.fq.gz	450	369	82.05%	3050904	2736082	89.68%	131	63	124	312.56	274956	85	625797	5102497	ERS4415863	ERR4013455	DTU2018-702-PRJ1139-Escherichia-coli-1D-076_R1_001.fa	Escherichia coli	1	DTU2018-702-PRJ1139-Escherichia-coli-1D-076_R1_001.fa	96.62	94.58	Escherichia coli	DTU2018-702-PRJ1139-Escherichia-coli-1D-076_R1_001	24558	2420	96.30	DTU2018-702-PRJ1139-Escherichia-coli-1D-076_R1_001.fa.mlst_v2	73	adk_36	fumC_24	gyrB_9	icd_13	mdh_17	purA_11	recA_25	DTU2018-702-PRJ1139-Escherichia-coli-1D-076_R1_001
1D-077	F2	Escherichia coli	Urine	Urine	DTU2018-703-PRJ1139-Escherichia-coli-1D-077_R1_001.fq.gz	488	388	79.54%	3297978	2903194	88.03%	115	36	102		379432	37	662418	4976602	ERS4415864	ERR4013456	DTU2018-703-PRJ1139-Escherichia-coli-1D-077_R1_001.fa	Escherichia coli	1	DTU2018-703-PRJ1139-Escherichia-coli-1D-077_R1_001.fa	96.72	96.86	Escherichia coli	DTU2018-703-PRJ1139-Escherichia-coli-1D-077_R1_001	26418	2425	96.50	DTU2018-703-PRJ1139-Escherichia-coli-1D-077_R1_001.fa.mlst_v2	12	adk_13	fumC_13	gyrB_9	icd_13	mdh_16	purA_10	recA_9	DTU2018-703-PRJ1139-Escherichia-coli-1D-077_R1_001
1D-078	F2	Escherichia coli	Urine	Urine	DTU2018-704-PRJ1139-Escherichia-coli-1D-078_R1_001.fq.gz	211	133	63.01%	1421968	1118524	78.66%	51	7	28	334.92	133359	77	483586	4988776	ERS4415865	ERR4013457	DTU2018-704-PRJ1139-Escherichia-coli-1D-078_R1_001.fa	Escherichia coli	1	DTU2018-704-PRJ1139-Escherichia-coli-1D-078_R1_001.fa	97.26	99.54	Escherichia coli	DTU2018-704-PRJ1139-Escherichia-coli-1D-078_R1_001	29956	2473	98.41	DTU2018-704-PRJ1139-Escherichia-coli-1D-078_R1_001.fa.mlst_v2	1193	adk_14	fumC_14	gyrB_10	icd_200	mdh_17	purA_7	recA_10	DTU2018-704-PRJ1139-Escherichia-coli-1D-078_R1_001		blaTEM-1B (blaTEM-1B_AY458016)		blaTEM-1B (blaTEM-1B_AY458016)		aac(3)-IId (aac(3)-IId_EU022314)
1D-079	F2	Escherichia coli	Urine	Urine	DTU2018-705-PRJ1139-Escherichia-coli-1D-079_R1_001.fq.gz	387	309	79.81%	2605566	2311200	88.70%	89	33	100		223503	131	450024	5159048	ERS4415866	ERR4013458	DTU2018-705-PRJ1139-Escherichia-coli-1D-079_R1_001.fa	Escherichia coli	1	DTU2018-705-PRJ1139-Escherichia-coli-1D-079_R1_001.fa	96.33	99.52	Escherichia coli	DTU2018-705-PRJ1139-Escherichia-coli-1D-079_R1_001	3263	2484	98.85	DTU2018-705-PRJ1139-Escherichia-coli-1D-079_R1_001.fa.mlst_v2	69	adk_21	fumC_35	gyrB_27	icd_6	mdh_5	purA_5	recA_4	DTU2018-705-PRJ1139-Escherichia-coli-1D-079_R1_001		blaTEM-1B (blaTEM-1B_AY458016)		blaTEM-1B (blaTEM-1B_AY458016)
1D-080	F3	Escherichia coli	Blood	Blood	DTU2018-706-PRJ1139-Escherichia-coli-1D-080_R1_001.fq.gz	398	317	79.68%	2685570	2373884	88.39%	108	42	100	327.11	139899	170	355750	5287967	ERS4415867	ERR4013459	DTU2018-706-PRJ1139-Escherichia-coli-1D-080_R1_001.fa	Escherichia coli	1	DTU2018-706-PRJ1139-Escherichia-coli-1D-080_R1_001.fa	93.11	99.2	Escherichia coli	DTU2018-706-PRJ1139-Escherichia-coli-1D-080_R1_001	26761	2489	99.04	DTU2018-706-PRJ1139-Escherichia-coli-1D-080_R1_001.fa.mlst_v2	69	adk_21	fumC_35	gyrB_27	icd_6	mdh_5	purA_5	recA_4	DTU2018-706-PRJ1139-Escherichia-coli-1D-080_R1_001		blaTEM-1B (blaTEM-1B_AY458016)		blaTEM-1B (blaTEM-1B_AY458016)
1D-081	F3	Escherichia coli	Urine	Urine	DTU2018-707-PRJ1139-Escherichia-coli-1D-081_R1_001.fq.gz	489	398	81.36%	3319890	2965786	89.33%	164	84	134		63473	176	192245	5072132	ERS4415868	ERR4013460	DTU2018-707-PRJ1139-Escherichia-coli-1D-081_R1_001.fa	Escherichia coli	1	DTU2018-707-PRJ1139-Escherichia-coli-1D-081_R1_001.fa	95.97	95.46	Escherichia coli	DTU2018-707-PRJ1139-Escherichia-coli-1D-081_R1_001	6704	2448	97.41	DTU2018-707-PRJ1139-Escherichia-coli-1D-081_R1_001.fa.mlst_v2	59	adk_27	fumC_32	gyrB_24	icd_29	mdh_26	purA_19	recA_22	DTU2018-707-PRJ1139-Escherichia-coli-1D-081_R1_001
1D-082	F3	Escherichia coli	Urine	Urine	DTU2018-708-PRJ1139-Escherichia-coli-1D-082_R1_001.fq.gz	387	308	79.71%	2612220	2305012	88.24%	99	18	62		204636	65	691408	4989785	ERS4415869	ERR4013461	DTU2018-708-PRJ1139-Escherichia-coli-1D-082_R1_001.fa	Escherichia coli	1	DTU2018-708-PRJ1139-Escherichia-coli-1D-082_R1_001.fa	79.69	78.82	Escherichia coli	DTU2018-708-PRJ1139-Escherichia-coli-1D-082_R1_001	6726	2444	97.25	DTU2018-708-PRJ1139-Escherichia-coli-1D-082_R1_001.fa.mlst_v2	567	adk_13	fumC_43	gyrB_9	icd_37	mdh_17	purA_37	recA_25	DTU2018-708-PRJ1139-Escherichia-coli-1D-082_R1_001
1D-083	F3	Escherichia coli	Urine	Urine	DTU2018-709-PRJ1139-Escherichia-coli-1D-083_R1_001.fq.gz	567	470	82.82%	3851740	3475752	90.24%	178	56	178		139899	137	489942	5292104	ERS4415870	ERR4013462	DTU2018-709-PRJ1139-Escherichia-coli-1D-083_R1_001.fa	Escherichia coli	1	DTU2018-709-PRJ1139-Escherichia-coli-1D-083_R1_001.fa	93.11	99.23	Escherichia coli	DTU2018-709-PRJ1139-Escherichia-coli-1D-083_R1_001	26761	2491	99.12	DTU2018-709-PRJ1139-Escherichia-coli-1D-083_R1_001.fa.mlst_v2	69	adk_21	fumC_35	gyrB_27	icd_6	mdh_5	purA_5	recA_4	DTU2018-709-PRJ1139-Escherichia-coli-1D-083_R1_001		blaTEM-1B (blaTEM-1B_AY458016)		blaTEM-1B (blaTEM-1B_AY458016)
1D-084	F3	Escherichia coli	Urine	Urine	DTU2018-710-PRJ1139-Escherichia-coli-1D-084_R1_001.fq.gz	460	371	80.60%	3113996	2766402	88.84%	117	46	128		275393	68	590451	5079618	ERS4415871	ERR4013463	DTU2018-710-PRJ1139-Escherichia-coli-1D-084_R1_001.fa	Escherichia coli	1	DTU2018-710-PRJ1139-Escherichia-coli-1D-084_R1_001.fa	96.15	96.25	Escherichia coli	DTU2018-710-PRJ1139-Escherichia-coli-1D-084_R1_001	11058	2428	96.62	DTU2018-710-PRJ1139-Escherichia-coli-1D-084_R1_001.fa.mlst_v2	73	adk_36	fumC_24	gyrB_9	icd_13	mdh_17	purA_11	recA_25	DTU2018-710-PRJ1139-Escherichia-coli-1D-084_R1_001
1D-085	F3	Escherichia coli	Urine	Urine	DTU2018-711-PRJ1139-Escherichia-coli-1D-085_R1_001.fq.gz	479	387	80.74%	3242210	2887850	89.07%	104	38	107	317.78	139343	94	436520	4942802	ERS4415872	ERR4013464	DTU2018-711-PRJ1139-Escherichia-coli-1D-085_R1_001.fa	Escherichia coli	1	DTU2018-711-PRJ1139-Escherichia-coli-1D-085_R1_001.fa	94.62	95.38	Escherichia coli	DTU2018-711-PRJ1139-Escherichia-coli-1D-085_R1_001	10976	2464	98.05	DTU2018-711-PRJ1139-Escherichia-coli-1D-085_R1_001.fa.mlst_v2	58	adk_6	fumC_4	gyrB_4	icd_16	mdh_24	purA_8	recA_14	DTU2018-711-PRJ1139-Escherichia-coli-1D-085_R1_001		blaTEM-1B (blaTEM-1B_AY458016)		blaTEM-1B (blaTEM-1B_AY458016)
1D-086	F3	Escherichia coli	Urine	Urine	DTU2018-712-PRJ1139-Escherichia-coli-1D-086_R1_001.fq.gz	386	306	79.39%	2604256	2294482	88.11%	91	26	93		228392	108	622605	5226979	ERS4415873	ERR4013465	DTU2018-712-PRJ1139-Escherichia-coli-1D-086_R1_001.fa	Escherichia coli	1	DTU2018-712-PRJ1139-Escherichia-coli-1D-086_R1_001.fa	94.81	97.69	Escherichia coli	DTU2018-712-PRJ1139-Escherichia-coli-1D-086_R1_001	8541	2468	98.21	DTU2018-712-PRJ1139-Escherichia-coli-1D-086_R1_001.fa.mlst_v2	73	adk_36	fumC_24	gyrB_9	icd_13	mdh_17	purA_11	recA_25	DTU2018-712-PRJ1139-Escherichia-coli-1D-086_R1_001		blaTEM-1B (blaTEM-1B_AY458016)		blaTEM-1B (blaTEM-1B_AY458016)
1D-087	F4	Escherichia coli	Urine	Urine	DTU2018-713-PRJ1139-Escherichia-coli-1D-087_R1_001.fq.gz	488	404	82.76%	3325878	3007550	90.43%	125	31	147		234199	59	752915	4708728	ERS4415874	ERR4013466	DTU2018-713-PRJ1139-Escherichia-coli-1D-087_R1_001.fa	Escherichia coli	1	DTU2018-713-PRJ1139-Escherichia-coli-1D-087_R1_001.fa	87.64	87.58	Escherichia coli	DTU2018-713-PRJ1139-Escherichia-coli-1D-087_R1_001	27380	2460	97.89	DTU2018-713-PRJ1139-Escherichia-coli-1D-087_R1_001.fa.mlst_v2	1723	adk_9	fumC_19	gyrB_32	icd_1	mdh_9	purA_8	recA_6	DTU2018-713-PRJ1139-Escherichia-coli-1D-087_R1_001
1D-088	F4	Escherichia coli	Urine	Urine	DTU2018-714-PRJ1139-Escherichia-coli-1D-088_R1_001.fq.gz	511	430	84.11%	3482996	3175832	91.18%	135	62	142	281.58	301253	91	1036920	5079666	ERS4415875	ERR4013467	DTU2018-714-PRJ1139-Escherichia-coli-1D-088_R1_001.fa	Escherichia coli	1	DTU2018-714-PRJ1139-Escherichia-coli-1D-088_R1_001.fa	96.65	96.48	Escherichia coli	DTU2018-714-PRJ1139-Escherichia-coli-1D-088_R1_001	9660	2466	98.13	DTU2018-714-PRJ1139-Escherichia-coli-1D-088_R1_001.fa.mlst_v2	73	adk_36	fumC_24	gyrB_9	icd_13	mdh_17	purA_11	recA_25	DTU2018-714-PRJ1139-Escherichia-coli-1D-088_R1_001		blaTEM-1B (blaTEM-1B_AY458016)		blaTEM-1B (blaTEM-1B_AY458016)
1D-089	F4	Escherichia coli	Urine	Urine	DTU2018-715-PRJ1139-Escherichia-coli-1D-089_R1_001.fq.gz	403	320	79.38%	2739552	2409208	87.94%	143	29	92	317.76	191871	74	386295	5108721	ERS4415876	ERR4013468	DTU2018-715-PRJ1139-Escherichia-coli-1D-089_R1_001.fa	Escherichia coli	1	DTU2018-715-PRJ1139-Escherichia-coli-1D-089_R1_001.fa	97.56	97.26	Escherichia coli	DTU2018-715-PRJ1139-Escherichia-coli-1D-089_R1_001	42596	2464	98.05	DTU2018-715-PRJ1139-Escherichia-coli-1D-089_R1_001.fa.mlst_v2	131	adk_53	fumC_40	gyrB_47	icd_13	mdh_36	purA_28	recA_29	DTU2018-715-PRJ1139-Escherichia-coli-1D-089_R1_001		blaCTX-M-27 (blaCTX-M-27_AY156923)		blaCTX-M-27 (blaCTX-M-27_AY156923)
1D-090	F4	Escherichia coli	Urine	Urine	DTU2018-716-PRJ1139-Escherichia-coli-1D-090_R1_001.fq.gz	164	118	72.18%	1123888	933814	83.09%	51	13	37		175856	64	697154	4791813	ERS4415877	ERR4013469	DTU2018-716-PRJ1139-Escherichia-coli-1D-090_R1_001.fa	Escherichia coli	1	DTU2018-716-PRJ1139-Escherichia-coli-1D-090_R1_001.fa	92.03	92.39	Escherichia coli	DTU2018-716-PRJ1139-Escherichia-coli-1D-090_R1_001	9045	2322	92.40	DTU2018-716-PRJ1139-Escherichia-coli-1D-090_R1_001.fa.mlst_v2	448	adk_6	fumC_6	gyrB_5	icd_16	mdh_11	purA_8	recA_7	DTU2018-716-PRJ1139-Escherichia-coli-1D-090_R1_001
1D-091	F4	Escherichia coli	Urine	Urine	DTU2018-717-PRJ1139-Escherichia-coli-1D-091_R1_001.fq.gz	462	375	81.32%	3123214	2794492	89.47%	106	87	118		245205	256	763008	5293791	ERS4415878	ERR4013470	DTU2018-717-PRJ1139-Escherichia-coli-1D-091_R1_001.fa	Escherichia coli	1	DTU2018-717-PRJ1139-Escherichia-coli-1D-091_R1_001.fa	91.21	92.84	Escherichia coli	DTU2018-717-PRJ1139-Escherichia-coli-1D-091_R1_001	35983	2475	98.49	DTU2018-717-PRJ1139-Escherichia-coli-1D-091_R1_001.fa.mlst_v2	127	adk_13	fumC_14	gyrB_19	icd_36	mdh_23	purA_11	recA_10	DTU2018-717-PRJ1139-Escherichia-coli-1D-091_R1_001
1D-092	F4	Escherichia coli	Urine	Urine	DTU2018-718-PRJ1139-Escherichia-coli-1D-092_R1_001.fq.gz	324	259	80.01%	2180002	1938254	88.91%	82	28	83		167881	114	368470	5264262	ERS4415879	ERR4013471	DTU2018-718-PRJ1139-Escherichia-coli-1D-092_R1_001.fa	Escherichia coli	1	DTU2018-718-PRJ1139-Escherichia-coli-1D-092_R1_001.fa	94.95	99.23	Escherichia coli	DTU2018-718-PRJ1139-Escherichia-coli-1D-092_R1_001	8476	2475	98.49	DTU2018-718-PRJ1139-Escherichia-coli-1D-092_R1_001.fa.mlst_v2	69	adk_21	fumC_35	gyrB_27	icd_6	mdh_5	purA_5	recA_4	DTU2018-718-PRJ1139-Escherichia-coli-1D-092_R1_001		blaTEM-1B (blaTEM-1B_AY458016)		blaTEM-1B (blaTEM-1B_AY458016)
1D-093	F4	Escherichia coli	Urine	Urine	DTU2018-719-PRJ1139-Escherichia-coli-1D-093_R1_001.fq.gz	433	357	82.42%	2929020	2645538	90.32%	91	35	81	312.67	372305	51	911607	4938411	ERS4415880	ERR4013472	DTU2018-719-PRJ1139-Escherichia-coli-1D-093_R1_001.fa	Escherichia coli	1	DTU2018-719-PRJ1139-Escherichia-coli-1D-093_R1_001.fa	97.72	92.66	Escherichia coli	DTU2018-719-PRJ1139-Escherichia-coli-1D-093_R1_001	24558	2370	94.31	DTU2018-719-PRJ1139-Escherichia-coli-1D-093_R1_001.fa.mlst_v2	73	adk_36	fumC_24	gyrB_9	icd_13	mdh_17	purA_11	recA_25	DTU2018-719-PRJ1139-Escherichia-coli-1D-093_R1_001
1D-094	F4	Escherichia coli	Urine	Urine	DTU2018-720-PRJ1139-Escherichia-coli-1D-094_R1_001.fq.gz	431	352	81.71%	2911468	2612224	89.72%	93	15	80	314.64	103349	92	357031	4695028	ERS4415881	ERR4013473	DTU2018-720-PRJ1139-Escherichia-coli-1D-094_R1_001.fa	Escherichia coli	1	DTU2018-720-PRJ1139-Escherichia-coli-1D-094_R1_001.fa	91.08	85.98	Escherichia coli	DTU2018-720-PRJ1139-Escherichia-coli-1D-094_R1_001	6567	2092	83.25	DTU2018-720-PRJ1139-Escherichia-coli-1D-094_R1_001.fa.mlst_v2	1429	adk_6	fumC_4	gyrB_109	icd_1	mdh_8	purA_8	recA_6	DTU2018-720-PRJ1139-Escherichia-coli-1D-094_R1_001
1D-095	F4	Escherichia coli	Urine	Urine	DTU2018-721-PRJ1139-Escherichia-coli-1D-095_R1_001.fq.gz	511	424	83.00%	3472180	3139722	90.43%	154	45	109		104009	142	258497	5056795	ERS4415882	ERR4013474	DTU2018-721-PRJ1139-Escherichia-coli-1D-095_R1_001.fa	Escherichia coli	1	DTU2018-721-PRJ1139-Escherichia-coli-1D-095_R1_001.fa	86.31	91.82	Escherichia coli	DTU2018-721-PRJ1139-Escherichia-coli-1D-095_R1_001	44682	2366	94.15	DTU2018-721-PRJ1139-Escherichia-coli-1D-095_R1_001.fa.mlst_v2	1434	adk_10	fumC_11	gyrB_5	icd_8	mdh_7	purA_8	recA_6	DTU2018-721-PRJ1139-Escherichia-coli-1D-095_R1_001
1D-096	F4	Escherichia coli	Urine	Urine	DTU2018-722-PRJ1139-Escherichia-coli-1D-096_R1_001.fq.gz	390	312	80.01%	2637336	2339872	88.72%	88	32	117		75555	152	229936	4773659	ERS4415883	ERR4013475	DTU2018-722-PRJ1139-Escherichia-coli-1D-096_R1_001.fa	Escherichia coli	1	DTU2018-722-PRJ1139-Escherichia-coli-1D-096_R1_001.fa	90.93	89.48	Escherichia coli	DTU2018-722-PRJ1139-Escherichia-coli-1D-096_R1_001	6628	2436	96.94	DTU2018-722-PRJ1139-Escherichia-coli-1D-096_R1_001.fa.mlst_v2	10	adk_10	fumC_11	gyrB_4	icd_8	mdh_8	purA_8	recA_2	DTU2018-722-PRJ1139-Escherichia-coli-1D-096_R1_001
1D-097	F4	Escherichia coli	Blood	Blood	DTU2018-723-PRJ1139-Escherichia-coli-1D-097_R1_001.fq.gz	431	351	81.54%	2917074	2616020	89.68%	96	56	83	308.42	314035	90	625579	5109471	ERS4415884	ERR4013476	DTU2018-723-PRJ1139-Escherichia-coli-1D-097_R1_001.fa	Escherichia coli	1	DTU2018-723-PRJ1139-Escherichia-coli-1D-097_R1_001.fa	95.85	98.04	Escherichia coli	DTU2018-723-PRJ1139-Escherichia-coli-1D-097_R1_001	11035	2453	97.61	DTU2018-723-PRJ1139-Escherichia-coli-1D-097_R1_001.fa.mlst_v2	73	adk_36	fumC_24	gyrB_9	icd_13	mdh_17	purA_11	recA_25	DTU2018-723-PRJ1139-Escherichia-coli-1D-097_R1_001
1D-098	F4	Escherichia coli	Urine	Urine	DTU2018-724-PRJ1139-Escherichia-coli-1D-098_R1_001.fq.gz	529	440	83.18%	3606512	3261602	90.44%	172	59	129		367931	48	837424	5047211	ERS4415885	ERR4013477	DTU2018-724-PRJ1139-Escherichia-coli-1D-098_R1_001.fa	Escherichia coli	1	DTU2018-724-PRJ1139-Escherichia-coli-1D-098_R1_001.fa	93.36	95.55	Escherichia coli	DTU2018-724-PRJ1139-Escherichia-coli-1D-098_R1_001	44795	2477	98.57	DTU2018-724-PRJ1139-Escherichia-coli-1D-098_R1_001.fa.mlst_v2	131	adk_53	fumC_40	gyrB_47	icd_13	mdh_36	purA_28	recA_29	DTU2018-724-PRJ1139-Escherichia-coli-1D-098_R1_001
1D-099	F4	Escherichia coli	Urine	Urine	DTU2018-725-PRJ1139-Escherichia-coli-1D-099_R1_001.fq.gz	364	281	77.26%	2555436	2215608	86.70%	444	99	191	205.57	167842	171	396579	5106929	ERS4415886	ERR4013478	DTU2018-725-PRJ1139-Escherichia-coli-1D-099_R1_001.fa	Escherichia coli	1	DTU2018-725-PRJ1139-Escherichia-coli-1D-099_R1_001.fa	93.06	96.53	Escherichia coli	DTU2018-725-PRJ1139-Escherichia-coli-1D-099_R1_001	36670	2448	97.41	DTU2018-725-PRJ1139-Escherichia-coli-1D-099_R1_001.fa.mlst_v2	795	adk_9	fumC_23	gyrB_33	icd_18	mdh_9	purA_8	recA_6	DTU2018-725-PRJ1139-Escherichia-coli-1D-099_R1_001
1D-100	F4	Escherichia coli	Urine	Urine	DTU2018-726-PRJ1139-Escherichia-coli-1D-100_R1_001.fq.gz	296	220	74.33%	2007264	1713234	85.35%	119	16	71		193753	107	511399	5183090	ERS4415887	ERR4013479	DTU2018-726-PRJ1139-Escherichia-coli-1D-100_R1_001.fa	Escherichia coli	1	DTU2018-726-PRJ1139-Escherichia-coli-1D-100_R1_001.fa	93.77	94.61	Escherichia coli	DTU2018-726-PRJ1139-Escherichia-coli-1D-100_R1_001	3504	2467	98.17	DTU2018-726-PRJ1139-Escherichia-coli-1D-100_R1_001.fa.mlst_v2	73	adk_36	fumC_24	gyrB_9	icd_13	mdh_17	purA_11	recA_25	DTU2018-726-PRJ1139-Escherichia-coli-1D-100_R1_001
1D-101	F4	Escherichia coli	Urine	Urine	DTU2018-727-PRJ1139-Escherichia-coli-1D-101_R1_001.fq.gz	410	321	78.36%	2908166	2543998	87.48%	616	66	154	198.99	110678	179	379748	5276544	ERS4415888	ERR4013480	DTU2018-727-PRJ1139-Escherichia-coli-1D-101_R1_001.fa	Escherichia coli	1	DTU2018-727-PRJ1139-Escherichia-coli-1D-101_R1_001.fa	92.66	95.12	Escherichia coli	DTU2018-727-PRJ1139-Escherichia-coli-1D-101_R1_001	10587	2466	98.13	DTU2018-727-PRJ1139-Escherichia-coli-1D-101_R1_001.fa.mlst_v2	405	adk_35	fumC_37	gyrB_29	icd_25	mdh_4	purA_5	recA_73	DTU2018-727-PRJ1139-Escherichia-coli-1D-101_R1_001
1D-102	F4	Escherichia coli	Urine	Urine	DTU2018-728-PRJ1139-Escherichia-coli-1D-102_R1_001.fq.gz	449	360	80.19%	3253582	2873024	88.30%	789	239	488	187.33	191954	161	348648	5302431	ERS4415889	ERR4013481	DTU2018-728-PRJ1139-Escherichia-coli-1D-102_R1_001.fa	Escherichia coli	1	DTU2018-728-PRJ1139-Escherichia-coli-1D-102_R1_001.fa	91.23	96.15	Escherichia coli	DTU2018-728-PRJ1139-Escherichia-coli-1D-102_R1_001	43304	2488	99.01	DTU2018-728-PRJ1139-Escherichia-coli-1D-102_R1_001.fa.mlst_v2	69	adk_21	fumC_35	gyrB_27	icd_6	mdh_5	purA_5	recA_4	DTU2018-728-PRJ1139-Escherichia-coli-1D-102_R1_001		blaTEM-1B (blaTEM-1B_AY458016)		blaTEM-1B (blaTEM-1B_AY458016)
1D-103	F4	Escherichia coli	Urine	Urine	DTU2018-729-PRJ1139-Escherichia-coli-1D-103_R1_001.fq.gz	548	427	78.00%	3913788	3401416	86.91%	917	143	401	190.76	181114	84	551892	4956368	ERS4415890	ERR4013482	DTU2018-729-PRJ1139-Escherichia-coli-1D-103_R1_001.fa	Escherichia coli	1	DTU2018-729-PRJ1139-Escherichia-coli-1D-103_R1_001.fa	94.35	93.56	Escherichia coli	DTU2018-729-PRJ1139-Escherichia-coli-1D-103_R1_001	30994	2496	99.32	DTU2018-729-PRJ1139-Escherichia-coli-1D-103_R1_001.fa.mlst_v2	38	adk_4	fumC_26	gyrB_2	icd_25	mdh_5	purA_5	recA_19	DTU2018-729-PRJ1139-Escherichia-coli-1D-103_R1_001
1D-104	F4	Escherichia coli	Urine	Urine	DTU2018-730-PRJ1139-Escherichia-coli-1D-104_R1_001.fq.gz	446	350	78.40%	3133272	2747062	87.67%	514	41	116		122815	137	386765	4960649	ERS4415891	ERR4013483	DTU2018-730-PRJ1139-Escherichia-coli-1D-104_R1_001.fa	Escherichia coli	1	DTU2018-730-PRJ1139-Escherichia-coli-1D-104_R1_001.fa	93.71	90.32	Escherichia coli	DTU2018-730-PRJ1139-Escherichia-coli-1D-104_R1_001	1379	2467	98.17	DTU2018-730-PRJ1139-Escherichia-coli-1D-104_R1_001.fa.mlst_v2	11759	adk_35	fumC_37	gyrB_29	icd_25	mdh_1087	purA_5	recA_73	DTU2018-730-PRJ1139-Escherichia-coli-1D-104_R1_001
1D-105	F4	Escherichia coli	Urine	Urine	DTU2018-731-PRJ1139-Escherichia-coli-1D-105_R1_001.fq.gz	262	208	79.64%	1846616	1634320	88.50%	259	79	141		377617	31	905611	4709226	ERS4415892	ERR4013484	DTU2018-731-PRJ1139-Escherichia-coli-1D-105_R1_001.fa	Escherichia coli	1	DTU2018-731-PRJ1139-Escherichia-coli-1D-105_R1_001.fa	85.81	78.71	Escherichia coli	DTU2018-731-PRJ1139-Escherichia-coli-1D-105_R1_001	36512	2462	97.97	DTU2018-731-PRJ1139-Escherichia-coli-1D-105_R1_001.fa.mlst_v2	1236	adk_170	fumC_195	gyrB_13	icd_100	mdh_30	purA_25	recA_30	DTU2018-731-PRJ1139-Escherichia-coli-1D-105_R1_001
1D-106	F4	Escherichia coli	Urine	Urine	DTU2018-834-PRJ1139-Escherichia-coli-1D-106_R1_001.fq.gz	485	385	79.40%	3458090	3050944	88.23%	684	196	500	186.11	274304	56	868529	4945871	ERS4415893	ERR4013485	DTU2018-834-PRJ1139-Escherichia-coli-1D-106_R1_001.fa	Escherichia coli	0.98	DTU2018-834-PRJ1139-Escherichia-coli-1D-106_R1_001.fa	93.25	96.83	Escherichia coli	DTU2018-834-PRJ1139-Escherichia-coli-1D-106_R1_001	29965	2401	95.54	DTU2018-834-PRJ1139-Escherichia-coli-1D-106_R1_001.fa.mlst_v2	538	adk_13	fumC_40	gyrB_19	icd_13	mdh_36	purA_28	recA_30	DTU2018-834-PRJ1139-Escherichia-coli-1D-106_R1_001		blaTEM-1B (blaTEM-1B_AY458016)		blaTEM-1B (blaTEM-1B_AY458016)
1D-107	F4	Escherichia coli	Urine	Urine	DTU2018-835-PRJ1139-Escherichia-coli-1D-107_R1_001.fq.gz	366	285	77.95%	2542914	2227984	87.62%	314	77	162	219.21	551435	41	878702	4814809	ERS4415894	ERR4013486	DTU2018-835-PRJ1139-Escherichia-coli-1D-107_R1_001.fa	Escherichia coli	1	DTU2018-835-PRJ1139-Escherichia-coli-1D-107_R1_001.fa	94.87	94.49	Escherichia coli	DTU2018-835-PRJ1139-Escherichia-coli-1D-107_R1_001	12017	2341	93.16	DTU2018-835-PRJ1139-Escherichia-coli-1D-107_R1_001.fa.mlst_v2	1858	adk_13	fumC_14	gyrB_10	icd_14	mdh_17	purA_11	recA_85	DTU2018-835-PRJ1139-Escherichia-coli-1D-107_R1_001
1D-108	F4	Escherichia coli	Urine	Urine	DTU2018-836-PRJ1139-Escherichia-coli-1D-108_R1_001.fq.gz	510	398	78.07%	3545994	3102466	87.49%	432	31	128	214.97	232391	135	623055	5185060	ERS4415895	ERR4013487	DTU2018-836-PRJ1139-Escherichia-coli-1D-108_R1_001.fa	Escherichia coli	1	DTU2018-836-PRJ1139-Escherichia-coli-1D-108_R1_001.fa	92.44	94.38	Escherichia coli	DTU2018-836-PRJ1139-Escherichia-coli-1D-108_R1_001	26405	2465	98.09	DTU2018-836-PRJ1139-Escherichia-coli-1D-108_R1_001.fa.mlst_v2	73	adk_36	fumC_24	gyrB_9	icd_13	mdh_17	purA_11	recA_25	DTU2018-836-PRJ1139-Escherichia-coli-1D-108_R1_001
1D-109	F4	Escherichia coli	Urine	Urine	DTU2018-837-PRJ1139-Escherichia-coli-1D-109_R1_001.fq.gz	539	432	80.31%	3826112	3400218	88.87%	589	78	206	195.13	156443	112	415388	5027247	ERS4415896	ERR4013488	DTU2018-837-PRJ1139-Escherichia-coli-1D-109_R1_001.fa	Escherichia coli	1	DTU2018-837-PRJ1139-Escherichia-coli-1D-109_R1_001.fa	98.16	96.03	Escherichia coli	DTU2018-837-PRJ1139-Escherichia-coli-1D-109_R1_001	33446	2482	98.77	DTU2018-837-PRJ1139-Escherichia-coli-1D-109_R1_001.fa.mlst_v2	38	adk_4	fumC_26	gyrB_2	icd_25	mdh_5	purA_5	recA_19	DTU2018-837-PRJ1139-Escherichia-coli-1D-109_R1_001		blaTEM-1B (blaTEM-1B_AY458016)		blaTEM-1B (blaTEM-1B_AY458016)		aac(3)-IId (aac(3)-IId_EU022314)
1D-110	F4	Escherichia coli	Urine	Urine	DTU2018-838-PRJ1139-Escherichia-coli-1D-110_R1_001.fq.gz	456	357	78.25%	3195290	2800946	87.66%	487	170	379		229174	82	415184	5033271	ERS4415897	ERR4013489	DTU2018-838-PRJ1139-Escherichia-coli-1D-110_R1_001.fa	Escherichia coli	1	DTU2018-838-PRJ1139-Escherichia-coli-1D-110_R1_001.fa	97.84	96.1	Escherichia coli	DTU2018-838-PRJ1139-Escherichia-coli-1D-110_R1_001	7949	2470	98.29	DTU2018-838-PRJ1139-Escherichia-coli-1D-110_R1_001.fa.mlst_v2	131	adk_53	fumC_40	gyrB_47	icd_13	mdh_36	purA_28	recA_29	DTU2018-838-PRJ1139-Escherichia-coli-1D-110_R1_001						aac(3)-IId (aac(3)-IId_EU022314)
1D-111	F4	Escherichia coli	Urine	Urine	DTU2018-839-PRJ1139-Escherichia-coli-1D-111_R1_001.fq.gz	336	260	77.57%	2361646	2057126	87.11%	429	88	222	203.26	105288	237	290607	5285172	ERS4415898	ERR4013490	DTU2018-839-PRJ1139-Escherichia-coli-1D-111_R1_001.fa	Escherichia coli	1	DTU2018-839-PRJ1139-Escherichia-coli-1D-111_R1_001.fa	79.26	80.94	Escherichia coli	DTU2018-839-PRJ1139-Escherichia-coli-1D-111_R1_001	58760	2246	89.38	DTU2018-839-PRJ1139-Escherichia-coli-1D-111_R1_001.fa.mlst_v2	2079	adk_6	fumC_4	gyrB_4	icd_18	mdh_11	purA_7	recA_7	DTU2018-839-PRJ1139-Escherichia-coli-1D-111_R1_001
1D-112	F4	Escherichia coli	Urine	Urine	DTU2018-844-PRJ1139-Escherichia-coli-1D-112_R1_001.fq.gz	115	86	75.16%	786084	668752	85.07%	81	25	75	304.87	79009	201	351952	5347128	ERS4415899	ERR4013491	DTU2018-844-PRJ1139-Escherichia-coli-1D-112_R1_001.fa	Escherichia coli	1	DTU2018-844-PRJ1139-Escherichia-coli-1D-112_R1_001.fa	95.08	97.86	Escherichia coli	DTU2018-844-PRJ1139-Escherichia-coli-1D-112_R1_001	13183	2425	96.50	DTU2018-844-PRJ1139-Escherichia-coli-1D-112_R1_001.fa.mlst_v2	69	adk_21	fumC_35	gyrB_27	icd_6	mdh_5	purA_5	recA_4	DTU2018-844-PRJ1139-Escherichia-coli-1D-112_R1_001		blaTEM-1B (blaTEM-1B_AY458016), blaTEM-30 (blaTEM-30_AJ437107), blaTEM-207 (blaTEM-207_KC818234)	blaTEM-30 (blaTEM-30_AJ437107)	blaTEM-1B (blaTEM-1B_AY458016), blaTEM-30 (blaTEM-30_AJ437107), blaTEM-207 (blaTEM-207_KC818234)	blaTEM-30 (blaTEM-30_AJ437107)
1D-113	F4	Escherichia coli	Urine	Urine	DTU2018-845-PRJ1139-Escherichia-coli-1D-113_R1_001.fq.gz	499	415	83.22%	3469072	3126708	90.13%	353	142	336	226.44	196810	64	461660	4755484	ERS4415900	ERR4013492	DTU2018-845-PRJ1139-Escherichia-coli-1D-113_R1_001.fa	Escherichia coli	1	DTU2018-845-PRJ1139-Escherichia-coli-1D-113_R1_001.fa	92.43	93.02	Escherichia coli	DTU2018-845-PRJ1139-Escherichia-coli-1D-113_R1_001	59160	2448	97.41	DTU2018-845-PRJ1139-Escherichia-coli-1D-113_R1_001.fa.mlst_v2	683	adk_6	fumC_4	gyrB_127	icd_16	mdh_24	purA_8	recA_6	DTU2018-845-PRJ1139-Escherichia-coli-1D-113_R1_001
1D-114	F4	Escherichia coli	Urine	Urine	DTU2018-846-PRJ1139-Escherichia-coli-1D-114_R1_001.fq.gz	500	419	83.89%	3548916	3200354	90.18%	524	209	161	197.26	221099	47	466832	4945159	ERS4415901	ERR4013493	DTU2018-846-PRJ1139-Escherichia-coli-1D-114_R1_001.fa	Escherichia coli	1	DTU2018-846-PRJ1139-Escherichia-coli-1D-114_R1_001.fa	87.24	89.08	Escherichia coli	DTU2018-846-PRJ1139-Escherichia-coli-1D-114_R1_001	10191	2451	97.53	DTU2018-846-PRJ1139-Escherichia-coli-1D-114_R1_001.fa.mlst_v2	91	adk_13	fumC_40	gyrB_34	icd_13	mdh_23	purA_28	recA_30	DTU2018-846-PRJ1139-Escherichia-coli-1D-114_R1_001
1D-115	F4	Escherichia coli	Urine	Urine	DTU2018-847-PRJ1139-Escherichia-coli-1D-115_R1_001.fq.gz	1532	1301	84.94%	11072180	10037428	90.65%	2065	703	1039		354248	57	629640	5060120	ERS4415902	ERR4013494	DTU2018-847-PRJ1139-Escherichia-coli-1D-115_R1_001.fa	Escherichia coli	1	DTU2018-847-PRJ1139-Escherichia-coli-1D-115_R1_001.fa	97.89	94.46	Escherichia coli	DTU2018-847-PRJ1139-Escherichia-coli-1D-115_R1_001	11038	2482	98.77	DTU2018-847-PRJ1139-Escherichia-coli-1D-115_R1_001.fa.mlst_v2	141	adk_13	fumC_52	gyrB_10	icd_14	mdh_17	purA_25	recA_17	DTU2018-847-PRJ1139-Escherichia-coli-1D-115_R1_001
1D-116	F4	Escherichia coli	Urine	Urine	DTU2018-848-PRJ1139-Escherichia-coli-1D-116_R1_001.fq.gz	626	528	84.29%	4654310	4186056	89.94%	1288	499	1181	185.44	243307	86	666875	5049644	ERS4415903	ERR4013495	DTU2018-848-PRJ1139-Escherichia-coli-1D-116_R1_001.fa	Escherichia coli	1	DTU2018-848-PRJ1139-Escherichia-coli-1D-116_R1_001.fa	95.53	92.43	Escherichia coli	DTU2018-848-PRJ1139-Escherichia-coli-1D-116_R1_001	3467	2484	98.85	DTU2018-848-PRJ1139-Escherichia-coli-1D-116_R1_001.fa.mlst_v2	2013	adk_36	fumC_24	gyrB_9	icd_275	mdh_17	purA_11	recA_25	DTU2018-848-PRJ1139-Escherichia-coli-1D-116_R1_001
1D-117	F4	Escherichia coli	Urine	Urine	DTU2018-849-PRJ1139-Escherichia-coli-1D-117_R1_001.fq.gz	550	460	83.65%	3977380	3576038	89.91%	800	300	611	195.06	252680	71	534951	4878901	ERS4415904	ERR4013496	DTU2018-849-PRJ1139-Escherichia-coli-1D-117_R1_001.fa	Escherichia coli	0.98	DTU2018-849-PRJ1139-Escherichia-coli-1D-117_R1_001.fa	92.7	91.79	Escherichia coli	DTU2018-849-PRJ1139-Escherichia-coli-1D-117_R1_001	56574	2371	94.35	DTU2018-849-PRJ1139-Escherichia-coli-1D-117_R1_001.fa.mlst_v2	88	adk_6	fumC_4	gyrB_12	icd_1	mdh_20	purA_12	recA_7	DTU2018-849-PRJ1139-Escherichia-coli-1D-117_R1_001
1D-118	F4	Escherichia coli	Urine	Urine	DTU2018-850-PRJ1139-Escherichia-coli-1D-118_R1_001.fq.gz	450	366	81.36%	3062794	2729016	89.10%	180	75	152		197254	60	440724	4987699	ERS4415905	ERR4013497	DTU2018-850-PRJ1139-Escherichia-coli-1D-118_R1_001.fa	Escherichia coli	1	DTU2018-850-PRJ1139-Escherichia-coli-1D-118_R1_001.fa	83.95	79.08	Escherichia coli	DTU2018-850-PRJ1139-Escherichia-coli-1D-118_R1_001	50815	2483	98.81	DTU2018-850-PRJ1139-Escherichia-coli-1D-118_R1_001.fa.mlst_v2	2015	adk_76	fumC_319	gyrB_30	icd_37	mdh_17	purA_10	recA_96	DTU2018-850-PRJ1139-Escherichia-coli-1D-118_R1_001
1D-119	F4	Escherichia coli	Urine	Urine	DTU2018-851-PRJ1139-Escherichia-coli-1D-119_R1_001.fq.gz	1333	1126	84.50%	9575314	8678494	90.63%	2068	198	517	202.57	310396	66	573816	5324435	ERS4415906	ERR4013498	DTU2018-851-PRJ1139-Escherichia-coli-1D-119_R1_001.fa	Escherichia coli	1	DTU2018-851-PRJ1139-Escherichia-coli-1D-119_R1_001.fa	93.11	99.16	Escherichia coli	DTU2018-851-PRJ1139-Escherichia-coli-1D-119_R1_001	34020	2461	97.93	DTU2018-851-PRJ1139-Escherichia-coli-1D-119_R1_001.fa.mlst_v2	393	adk_18	fumC_106	gyrB_17	icd_6	mdh_5	purA_5	recA_4	DTU2018-851-PRJ1139-Escherichia-coli-1D-119_R1_001		blaTEM-1B (blaTEM-1B_AY458016)		blaTEM-1B (blaTEM-1B_AY458016)
1D-120	F4	Escherichia coli	Urine	Urine	DTU2018-852-PRJ1139-Escherichia-coli-1D-120_R1_001.fq.gz	352	293	83.34%	2413054	2180826	90.38%	209	73	128	243.04	257569	63	483059	4903272	ERS4415907	ERR4013499	DTU2018-852-PRJ1139-Escherichia-coli-1D-120_R1_001.fa	Escherichia coli	1	DTU2018-852-PRJ1139-Escherichia-coli-1D-120_R1_001.fa	85.21	88.44	Escherichia coli	DTU2018-852-PRJ1139-Escherichia-coli-1D-120_R1_001	8067	2405	95.70	DTU2018-852-PRJ1139-Escherichia-coli-1D-120_R1_001.fa.mlst_v2	1092	adk_13	fumC_147	gyrB_19	icd_22	mdh_17	purA_10	recA_2	DTU2018-852-PRJ1139-Escherichia-coli-1D-120_R1_001
1D-121	F4	Escherichia coli	Abscess aspirate flank	Abdomen	DTU2018-853-PRJ1139-Escherichia-coli-1D-121_R1_001.fq.gz	84	69	82.48%	582304	522544	89.74%	60	11	19	232.34	42585	236	178465	4927580	ERS4415908	ERR4013500	DTU2018-853-PRJ1139-Escherichia-coli-1D-121_R1_001.fa	Escherichia coli	1	DTU2018-853-PRJ1139-Escherichia-coli-1D-121_R1_001.fa	82.75	84.58	Escherichia coli	DTU2018-853-PRJ1139-Escherichia-coli-1D-121_R1_001	17743	2305	91.72	DTU2018-853-PRJ1139-Escherichia-coli-1D-121_R1_001.fa.mlst_v2	388	adk_6	fumC_4	gyrB_12	icd_18	mdh_24	purA_7	recA_6	DTU2018-853-PRJ1139-Escherichia-coli-1D-121_R1_001
1D-122	F4	Escherichia coli	Urine	Urine	DTU2018-854-PRJ1139-Escherichia-coli-1D-122_R1_001.fq.gz	706	601	85.18%	5178760	4690258	90.57%	1283	46	262	197.04	414979	47	836137	4930437	ERS4415909	ERR4013501	DTU2018-854-PRJ1139-Escherichia-coli-1D-122_R1_001.fa	Escherichia coli	1	DTU2018-854-PRJ1139-Escherichia-coli-1D-122_R1_001.fa	98.84	96.49	Escherichia coli	DTU2018-854-PRJ1139-Escherichia-coli-1D-122_R1_001	55875	2396	95.34	DTU2018-854-PRJ1139-Escherichia-coli-1D-122_R1_001.fa.mlst_v2	95	adk_37	fumC_38	gyrB_19	icd_37	mdh_17	purA_11	recA_26	DTU2018-854-PRJ1139-Escherichia-coli-1D-122_R1_001
1D-123	F4	Escherichia coli	Urine	Urine	DTU2018-855-PRJ1139-Escherichia-coli-1D-123_R1_001.fq.gz	701	599	85.48%	5093458	4611738	90.54%	1243	386	636		235727	125	625983	5386373	ERS4415910	ERR4013502	DTU2018-855-PRJ1139-Escherichia-coli-1D-123_R1_001.fa	Escherichia coli	1	DTU2018-855-PRJ1139-Escherichia-coli-1D-123_R1_001.fa	92.57	98.17	Escherichia coli	DTU2018-855-PRJ1139-Escherichia-coli-1D-123_R1_001	11076	2436	96.94	DTU2018-855-PRJ1139-Escherichia-coli-1D-123_R1_001.fa.mlst_v2	73	adk_36	fumC_24	gyrB_9	icd_13	mdh_17	purA_11	recA_25	DTU2018-855-PRJ1139-Escherichia-coli-1D-123_R1_001
1D-124	F4	Escherichia coli	Urine	Urine	DTU2018-856-PRJ1139-Escherichia-coli-1D-124_R1_001.fq.gz	213	165	77.44%	1457478	1263200	86.67%	137	53	106	301.97	79437	155	283204	5077426	ERS4415911	ERR4013503	DTU2018-856-PRJ1139-Escherichia-coli-1D-124_R1_001.fa	Escherichia coli	1	DTU2018-856-PRJ1139-Escherichia-coli-1D-124_R1_001.fa	89.58	93.16	Escherichia coli	DTU2018-856-PRJ1139-Escherichia-coli-1D-124_R1_001	44753	2191	87.19	DTU2018-856-PRJ1139-Escherichia-coli-1D-124_R1_001.fa.mlst_v2	7011	adk_10	fumC_11	gyrB_4	icd_8	mdh_8	purA_531	recA_2	DTU2018-856-PRJ1139-Escherichia-coli-1D-124_R1_001
1D-125	F4	Escherichia coli	Urine	Urine	DTU2018-857-PRJ1139-Escherichia-coli-1D-125_R1_001.fq.gz	624	525	84.21%	4345708	3943580	90.75%	518	182	289	225.78	153732	90	385102	5079570	ERS4415912	ERR4013504	DTU2018-857-PRJ1139-Escherichia-coli-1D-125_R1_001.fa	Escherichia coli	1	DTU2018-857-PRJ1139-Escherichia-coli-1D-125_R1_001.fa	97.31	96.48	Escherichia coli	DTU2018-857-PRJ1139-Escherichia-coli-1D-125_R1_001	33711	2479	98.65	DTU2018-857-PRJ1139-Escherichia-coli-1D-125_R1_001.fa.mlst_v2	131	adk_53	fumC_40	gyrB_47	icd_13	mdh_36	purA_28	recA_29	DTU2018-857-PRJ1139-Escherichia-coli-1D-125_R1_001		blaCTX-M-27 (blaCTX-M-27_AY156923)		blaCTX-M-27 (blaCTX-M-27_AY156923)
1D-126	F5	Escherichia coli	Urine	Urine	DTU2018-858-PRJ1139-Escherichia-coli-1D-126_R1_001.fq.gz	321	269	83.81%	2229732	2020666	90.62%	260	15	54	229.29	180415	124	363704	5134025	ERS4415913	ERR4013505	DTU2018-858-PRJ1139-Escherichia-coli-1D-126_R1_001.fa	Escherichia coli	1	DTU2018-858-PRJ1139-Escherichia-coli-1D-126_R1_001.fa	95.75	97.61	Escherichia coli	DTU2018-858-PRJ1139-Escherichia-coli-1D-126_R1_001	6761	2458	97.81	DTU2018-858-PRJ1139-Escherichia-coli-1D-126_R1_001.fa.mlst_v2	11758	adk_1246	fumC_13	gyrB_9	icd_13	mdh_16	purA_10	recA_9	DTU2018-858-PRJ1139-Escherichia-coli-1D-126_R1_001
1D-127	F5	Escherichia coli	Urine	Urine	DTU2018-859-PRJ1139-Escherichia-coli-1D-127_R1_001.fq.gz	422	358	84.91%	3239002	2895470	89.39%	1245	276	482	186.23	218442	61	527714	4962658	ERS4415914	ERR4013506	DTU2018-859-PRJ1139-Escherichia-coli-1D-127_R1_001.fa	Escherichia coli	1	DTU2018-859-PRJ1139-Escherichia-coli-1D-127_R1_001.fa	95.82	93.27	Escherichia coli	DTU2018-859-PRJ1139-Escherichia-coli-1D-127_R1_001	21513	2480	98.69	DTU2018-859-PRJ1139-Escherichia-coli-1D-127_R1_001.fa.mlst_v2	69	adk_21	fumC_35	gyrB_27	icd_6	mdh_5	purA_5	recA_4	DTU2018-859-PRJ1139-Escherichia-coli-1D-127_R1_001
1D-128	F5	Escherichia coli	Urine	Urine	DTU2018-860-PRJ1139-Escherichia-coli-1D-128_R1_001.fq.gz	590	504	85.35%	4831280	4274532	88.48%	3421	1038	1343	160.59	557161	46	765294	5104153	ERS4415915	ERR4013507	DTU2018-860-PRJ1139-Escherichia-coli-1D-128_R1_001.fa	Escherichia coli	1	DTU2018-860-PRJ1139-Escherichia-coli-1D-128_R1_001.fa	96.96	98.91	Escherichia coli	DTU2018-860-PRJ1139-Escherichia-coli-1D-128_R1_001	30927	2489	99.04	DTU2018-860-PRJ1139-Escherichia-coli-1D-128_R1_001.fa.mlst_v2	95	adk_37	fumC_38	gyrB_19	icd_37	mdh_17	purA_11	recA_26	DTU2018-860-PRJ1139-Escherichia-coli-1D-128_R1_001
1D-129	F5	Escherichia coli	Urine	Urine	DTU2018-861-PRJ1139-Escherichia-coli-1D-129_R1_001.fq.gz	356	299	84.12%	2482940	2252800	90.73%	281	69	134	215.04	229031	71	691420	5010948	ERS4415916	ERR4013508	DTU2018-861-PRJ1139-Escherichia-coli-1D-129_R1_001.fa	Escherichia coli	1	DTU2018-861-PRJ1139-Escherichia-coli-1D-129_R1_001.fa	79.25	78.9	Escherichia coli	DTU2018-861-PRJ1139-Escherichia-coli-1D-129_R1_001	6726	2460	97.89	DTU2018-861-PRJ1139-Escherichia-coli-1D-129_R1_001.fa.mlst_v2	567	adk_13	fumC_43	gyrB_9	icd_37	mdh_17	purA_37	recA_25	DTU2018-861-PRJ1139-Escherichia-coli-1D-129_R1_001
1D-130	F5	Escherichia coli	Urine	Urine	DTU2018-862-PRJ1139-Escherichia-coli-1D-130_R1_001.fq.gz	475	400	84.26%	3309624	3000074	90.65%	448	48	166		104027	158	297580	4864516	ERS4415917	ERR4013509	DTU2018-862-PRJ1139-Escherichia-coli-1D-130_R1_001.fa	Escherichia coli	1	DTU2018-862-PRJ1139-Escherichia-coli-1D-130_R1_001.fa	92.09	87.54	Escherichia coli	DTU2018-862-PRJ1139-Escherichia-coli-1D-130_R1_001	52606	2224	88.50	DTU2018-862-PRJ1139-Escherichia-coli-1D-130_R1_001.fa.mlst_v2	761	adk_10	fumC_11	gyrB_5	icd_8	mdh_8	purA_8	recA_2	DTU2018-862-PRJ1139-Escherichia-coli-1D-130_R1_001
1D-131	F5	Escherichia coli	Urine	Urine	DTU2018-863-PRJ1139-Escherichia-coli-1D-131_R1_001.fq.gz	468	395	84.35%	3282888	2980016	90.77%	486	45	132	209.98	412242	63	766402	5027728	ERS4415918	ERR4013510	DTU2018-863-PRJ1139-Escherichia-coli-1D-131_R1_001.fa	Escherichia coli	1	DTU2018-863-PRJ1139-Escherichia-coli-1D-131_R1_001.fa	91.51	97.49	Escherichia coli	DTU2018-863-PRJ1139-Escherichia-coli-1D-131_R1_001	10936	2464	98.05	DTU2018-863-PRJ1139-Escherichia-coli-1D-131_R1_001.fa.mlst_v2	357	adk_13	fumC_40	gyrB_13	icd_13	mdh_23	purA_25	recA_66	DTU2018-863-PRJ1139-Escherichia-coli-1D-131_R1_001
1D-132	F5	Escherichia coli	Urine	Urine	DTU2018-864-PRJ1139-Escherichia-coli-1D-132_R1_001.fq.gz	310	260	83.93%	2131328	1936992	90.88%	205	49	108		177974	97	369379	4917225	ERS4415919	ERR4013511	DTU2018-864-PRJ1139-Escherichia-coli-1D-132_R1_001.fa	Escherichia coli	1	DTU2018-864-PRJ1139-Escherichia-coli-1D-132_R1_001.fa	92.65	93.78	Escherichia coli	DTU2018-864-PRJ1139-Escherichia-coli-1D-132_R1_001	27873	2397	95.38	DTU2018-864-PRJ1139-Escherichia-coli-1D-132_R1_001.fa.mlst_v2	349	adk_34	fumC_36	gyrB_39	icd_87	mdh_67	purA_16	recA_4	DTU2018-864-PRJ1139-Escherichia-coli-1D-132_R1_001
1D-133	F5	Escherichia coli	Urine	Urine	DTU2018-865-PRJ1139-Escherichia-coli-1D-133_R1_001.fq.gz	171	142	82.70%	1181410	1061572	89.86%	114	19	44	239.54	123252	107	258682	5034765	ERS4415920	ERR4013512	DTU2018-865-PRJ1139-Escherichia-coli-1D-133_R1_001.fa	Escherichia coli	1	DTU2018-865-PRJ1139-Escherichia-coli-1D-133_R1_001.fa	95.81	96.65	Escherichia coli	DTU2018-865-PRJ1139-Escherichia-coli-1D-133_R1_001	57225	2397	95.38	DTU2018-865-PRJ1139-Escherichia-coli-1D-133_R1_001.fa.mlst_v2	73	adk_36	fumC_24	gyrB_9	icd_13	mdh_17	purA_11	recA_25	DTU2018-865-PRJ1139-Escherichia-coli-1D-133_R1_001
1D-134	F5	Escherichia coli	Urine	Urine	DTU2018-866-PRJ1139-Escherichia-coli-1D-134_R1_001.fq.gz	540	457	84.67%	3771214	3433298	91.04%	531	88	107	208.99	188803	66	496898	5095191	ERS4415921	ERR4013513	DTU2018-866-PRJ1139-Escherichia-coli-1D-134_R1_001.fa	Escherichia coli	1	DTU2018-866-PRJ1139-Escherichia-coli-1D-134_R1_001.fa	95.75	99.04	Escherichia coli	DTU2018-866-PRJ1139-Escherichia-coli-1D-134_R1_001	36811	2465	98.09	DTU2018-866-PRJ1139-Escherichia-coli-1D-134_R1_001.fa.mlst_v2	70	adk_34	fumC_36	gyrB_28	icd_25	mdh_28	purA_16	recA_4	DTU2018-866-PRJ1139-Escherichia-coli-1D-134_R1_001
1D-135	F5	Escherichia coli	Urine	Urine	DTU2018-867-PRJ1139-Escherichia-coli-1D-135_R1_001.fq.gz	380	324	85.26%	2666278	2438274	91.45%	384	125	162	221.15	162508	110	350268	4838087	ERS4415922	ERR4013514	DTU2018-867-PRJ1139-Escherichia-coli-1D-135_R1_001.fa	Escherichia coli	1	DTU2018-867-PRJ1139-Escherichia-coli-1D-135_R1_001.fa	89.64	91.47	Escherichia coli	DTU2018-867-PRJ1139-Escherichia-coli-1D-135_R1_001	59356	2322	92.40	DTU2018-867-PRJ1139-Escherichia-coli-1D-135_R1_001.fa.mlst_v2	11757	adk_10	fumC_11	gyrB_4	icd_8	mdh_1086	purA_8	recA_2	DTU2018-867-PRJ1139-Escherichia-coli-1D-135_R1_001		blaTEM-1B (blaTEM-1B_AY458016)		blaTEM-1B (blaTEM-1B_AY458016)
1D-136	F5	Escherichia coli	Urine	Urine	DTU2018-868-PRJ1139-Escherichia-coli-1D-136_R1_001.fq.gz	177	139	78.49%	1209424	1058314	87.51%	109	29	83	297.95	129307	123	291239	5113455	ERS4415923	ERR4013515	DTU2018-868-PRJ1139-Escherichia-coli-1D-136_R1_001.fa	Escherichia coli	1	DTU2018-868-PRJ1139-Escherichia-coli-1D-136_R1_001.fa	93.05	92.74	Escherichia coli	DTU2018-868-PRJ1139-Escherichia-coli-1D-136_R1_001	12070	2460	97.89	DTU2018-868-PRJ1139-Escherichia-coli-1D-136_R1_001.fa.mlst_v2	80	adk_13	fumC_24	gyrB_19	icd_14	mdh_23	purA_1	recA_10	DTU2018-868-PRJ1139-Escherichia-coli-1D-136_R1_001		blaTEM-26 (blaTEM-26_LDCJ01000052), blaTEM-1A (blaTEM-1A_HM749966), blaTEM-154 (blaTEM-154_FJ807656)	blaTEM-154 (blaTEM-154_FJ807656)	blaTEM-26 (blaTEM-26_LDCJ01000052), blaTEM-1A (blaTEM-1A_HM749966), blaTEM-154 (blaTEM-154_FJ807656)	blaTEM-154 (blaTEM-154_FJ807656)
1D-137	F5	Escherichia coli	Urine	Urine	DTU2018-869-PRJ1139-Escherichia-coli-1D-137_R1_001.fq.gz	639	542	84.73%	4458050	4062696	91.13%	593	173	288		388658	97	777092	5121639	ERS4415924	ERR4013516	DTU2018-869-PRJ1139-Escherichia-coli-1D-137_R1_001.fa	Escherichia coli	1	DTU2018-869-PRJ1139-Escherichia-coli-1D-137_R1_001.fa	79.31	82.65	Escherichia coli	DTU2018-869-PRJ1139-Escherichia-coli-1D-137_R1_001	9730	2463	98.01	DTU2018-869-PRJ1139-Escherichia-coli-1D-137_R1_001.fa.mlst_v2	83	adk_13	fumC_38	gyrB_19	icd_13	mdh_30	purA_25	recA_29	DTU2018-869-PRJ1139-Escherichia-coli-1D-137_R1_001		blaTEM-141 (blaTEM-141_AY956335), blaTEM-1B (blaTEM-1B_AY458016), blaTEM-206 (blaTEM-206_KC783461), blaTEM-57 (blaTEM-57_FJ405211), blaTEM-33 (blaTEM-33_GU371926), blaTEM-213 (blaTEM-213_LJEE02000034), blaTEM-34 (blaTEM-34_KC292503)	blaTEM-33 (blaTEM-33_GU371926), blaTEM-34 (blaTEM-34_KC292503)	blaTEM-141 (blaTEM-141_AY956335), blaTEM-1B (blaTEM-1B_AY458016), blaTEM-206 (blaTEM-206_KC783461), blaTEM-57 (blaTEM-57_FJ405211), blaTEM-33 (blaTEM-33_GU371926), blaTEM-213 (blaTEM-213_LJEE02000034), blaTEM-34 (blaTEM-34_KC292503)	blaTEM-33 (blaTEM-33_GU371926), blaTEM-34 (blaTEM-34_KC292503)
1D-138	F5	Escherichia coli	Urine	Urine	DTU2018-870-PRJ1139-Escherichia-coli-1D-138_R1_001.fq.gz	505	426	84.47%	3537810	3214166	90.85%	522	21	106	220.41	191227	93	363231	5221938	ERS4415925	ERR4013517	DTU2018-870-PRJ1139-Escherichia-coli-1D-138_R1_001.fa	Escherichia coli	1	DTU2018-870-PRJ1139-Escherichia-coli-1D-138_R1_001.fa	95.82	97.53	Escherichia coli	DTU2018-870-PRJ1139-Escherichia-coli-1D-138_R1_001	51336	2477	98.57	DTU2018-870-PRJ1139-Escherichia-coli-1D-138_R1_001.fa.mlst_v2	131	adk_53	fumC_40	gyrB_47	icd_13	mdh_36	purA_28	recA_29	DTU2018-870-PRJ1139-Escherichia-coli-1D-138_R1_001	aac(6')-Ib-cr (aac(6')-Ib-cr_DQ303918)	blaOXA-1 (blaOXA-1_HQ170510), blaCTX-M-15 (blaCTX-M-15_AY044436)	blaOXA-1 (blaOXA-1_HQ170510)	blaOXA-1 (blaOXA-1_HQ170510), blaCTX-M-15 (blaCTX-M-15_AY044436)	blaOXA-1 (blaOXA-1_HQ170510)
1D-139	F5	Escherichia coli	Blood	Blood	DTU2018-871-PRJ1139-Escherichia-coli-1D-139_R1_001.fq.gz	554	475	85.85%	3930156	3602358	91.66%	694	116	213		208308	96	349274	5076179	ERS4415926	ERR4013518	DTU2018-871-PRJ1139-Escherichia-coli-1D-139_R1_001.fa	Escherichia coli	1	DTU2018-871-PRJ1139-Escherichia-coli-1D-139_R1_001.fa	97.3	98.03	Escherichia coli	DTU2018-871-PRJ1139-Escherichia-coli-1D-139_R1_001	21804	2484	98.85	DTU2018-871-PRJ1139-Escherichia-coli-1D-139_R1_001.fa.mlst_v2	69	adk_21	fumC_35	gyrB_27	icd_6	mdh_5	purA_5	recA_4	DTU2018-871-PRJ1139-Escherichia-coli-1D-139_R1_001
1D-140	F5	Escherichia coli	Faeces	Stool or rectum	DTU2018-872-PRJ1139-Escherichia-coli-1D-140_R1_001.fq.gz	663	562	84.73%	4713804	4285976	90.92%	884	295	530	207.85	78310	230	181289	5334643	ERS4415927	ERR4013519	DTU2018-872-PRJ1139-Escherichia-coli-1D-140_R1_001.fa	Escherichia coli	1	DTU2018-872-PRJ1139-Escherichia-coli-1D-140_R1_001.fa	92.11	96.49	Escherichia coli	DTU2018-872-PRJ1139-Escherichia-coli-1D-140_R1_001	36272	2412	95.98	DTU2018-872-PRJ1139-Escherichia-coli-1D-140_R1_001.fa.mlst_v2	33	adk_6	fumC_4	gyrB_4	icd_1	mdh_22	purA_8	recA_7	DTU2018-872-PRJ1139-Escherichia-coli-1D-140_R1_001		blaTEM-1B (blaTEM-1B_AY458016)		blaTEM-1B (blaTEM-1B_AY458016)
1D-141	F5	Escherichia coli	Faeces	Stool or rectum	DTU2018-873-PRJ1139-Escherichia-coli-1D-141_R1_001.fq.gz	142	118	83.50%	984732	892024	90.59%	86	33	54		86168	191	245980	5237543	ERS4415928	ERR4013520	DTU2018-873-PRJ1139-Escherichia-coli-1D-141_R1_001.fa	Escherichia coli	1	DTU2018-873-PRJ1139-Escherichia-coli-1D-141_R1_001.fa	83.21	90.14	Escherichia coli	DTU2018-873-PRJ1139-Escherichia-coli-1D-141_R1_001	47939	2098	83.49	DTU2018-873-PRJ1139-Escherichia-coli-1D-141_R1_001.fa.mlst_v2	10	adk_10	fumC_11	gyrB_4	icd_8	mdh_8	purA_8	recA_2	DTU2018-873-PRJ1139-Escherichia-coli-1D-141_R1_001
1D-142	F5	Escherichia coli	Urine	Urine	DTU2018-874-PRJ1139-Escherichia-coli-1D-142_R1_001.fq.gz	501	424	84.69%	3551320	3227520	90.88%	616	85	261	207.99	202538	96	620234	5108735	ERS4415929	ERR4013521	DTU2018-874-PRJ1139-Escherichia-coli-1D-142_R1_001.fa	Escherichia coli	1	DTU2018-874-PRJ1139-Escherichia-coli-1D-142_R1_001.fa	97.19	99.4	Escherichia coli	DTU2018-874-PRJ1139-Escherichia-coli-1D-142_R1_001	13804	2464	98.05	DTU2018-874-PRJ1139-Escherichia-coli-1D-142_R1_001.fa.mlst_v2	73	adk_36	fumC_24	gyrB_9	icd_13	mdh_17	purA_11	recA_25	DTU2018-874-PRJ1139-Escherichia-coli-1D-142_R1_001
1D-143	F5	Escherichia coli	Urine	Urine	DTU2018-875-PRJ1139-Escherichia-coli-1D-143_R1_001.fq.gz	816	668	81.87%	5875512	5216770	88.79%	1498	132	286	189.31	188239	66	556756	4779513	ERS4415930	ERR4013522	DTU2018-875-PRJ1139-Escherichia-coli-1D-143_R1_001.fa	Escherichia coli	1	DTU2018-875-PRJ1139-Escherichia-coli-1D-143_R1_001.fa	97.01	96.19	Escherichia coli	DTU2018-875-PRJ1139-Escherichia-coli-1D-143_R1_001	52865	2409	95.86	DTU2018-875-PRJ1139-Escherichia-coli-1D-143_R1_001.fa.mlst_v2	973	adk_154	fumC_187	gyrB_22	icd_52	mdh_130	purA_129	recA_4	DTU2018-875-PRJ1139-Escherichia-coli-1D-143_R1_001
1D-144	F5	Escherichia coli	Urine	Urine	DTU2018-876-PRJ1139-Escherichia-coli-1D-144_R1_001.fq.gz	459	374	81.63%	3221038	2868622	89.06%	465	110	249		112832	144	464500	5207888	ERS4415931	ERR4013523	DTU2018-876-PRJ1139-Escherichia-coli-1D-144_R1_001.fa	Escherichia coli	1	DTU2018-876-PRJ1139-Escherichia-coli-1D-144_R1_001.fa	84.54	93.24	Escherichia coli	DTU2018-876-PRJ1139-Escherichia-coli-1D-144_R1_001	4336	2454	97.65	DTU2018-876-PRJ1139-Escherichia-coli-1D-144_R1_001.fa.mlst_v2	162	adk_9	fumC_65	gyrB_5	icd_1	mdh_9	purA_13	recA_6	DTU2018-876-PRJ1139-Escherichia-coli-1D-144_R1_001
1D-145	F5	Escherichia coli	Urine	Urine	DTU2018-877-PRJ1139-Escherichia-coli-1D-145_R1_001.fq.gz	381	306	80.35%	2652014	2338590	88.18%	366	45	128	209.57	273810	54	927522	5154780	ERS4415932	ERR4013524	DTU2018-877-PRJ1139-Escherichia-coli-1D-145_R1_001.fa	Escherichia coli	1	DTU2018-877-PRJ1139-Escherichia-coli-1D-145_R1_001.fa	79.08	83	Escherichia coli	DTU2018-877-PRJ1139-Escherichia-coli-1D-145_R1_001	9686	2432	96.78	DTU2018-877-PRJ1139-Escherichia-coli-1D-145_R1_001.fa.mlst_v2	83	adk_13	fumC_38	gyrB_19	icd_13	mdh_30	purA_25	recA_29	DTU2018-877-PRJ1139-Escherichia-coli-1D-145_R1_001
1D-146	F5	Escherichia coli	Urine	Urine	DTU2018-878-PRJ1139-Escherichia-coli-1D-146_R1_001.fq.gz	360	296	82.14%	2569508	2290538	89.14%	508	55	95		272687	62	660045	5079232	ERS4415933	ERR4013525	DTU2018-878-PRJ1139-Escherichia-coli-1D-146_R1_001.fa	Escherichia coli	1	DTU2018-878-PRJ1139-Escherichia-coli-1D-146_R1_001.fa	97.45	98.96	Escherichia coli	DTU2018-878-PRJ1139-Escherichia-coli-1D-146_R1_001	10590	2470	98.29	DTU2018-878-PRJ1139-Escherichia-coli-1D-146_R1_001.fa.mlst_v2	95	adk_37	fumC_38	gyrB_19	icd_37	mdh_17	purA_11	recA_26	DTU2018-878-PRJ1139-Escherichia-coli-1D-146_R1_001		blaTEM-1A (blaTEM-1A_HM749966)		blaTEM-1A (blaTEM-1A_HM749966)
1D-147	F6	Escherichia coli	Tissue	Undetermined	DTU2018-879-PRJ1139-Escherichia-coli-1D-147_R1_001.fq.gz	476	392	82.56%	3380176	3026354	89.53%	632	143	258	196.60	192645	97	492179	5144938	ERS4415934	ERR4013526	DTU2018-879-PRJ1139-Escherichia-coli-1D-147_R1_001.fa	Escherichia coli	1	DTU2018-879-PRJ1139-Escherichia-coli-1D-147_R1_001.fa	90.47	93.66	Escherichia coli	DTU2018-879-PRJ1139-Escherichia-coli-1D-147_R1_001	49062	2471	98.33	DTU2018-879-PRJ1139-Escherichia-coli-1D-147_R1_001.fa.mlst_v2	1828	adk_227	fumC_38	gyrB_19	icd_37	mdh_17	purA_11	recA_26	DTU2018-879-PRJ1139-Escherichia-coli-1D-147_R1_001		blaTEM-1B (blaTEM-1B_AY458016)		blaTEM-1B (blaTEM-1B_AY458016)
1D-148	F6	Escherichia coli	Urine	Urine	DTU2018-880-PRJ1139-Escherichia-coli-1D-148_R1_001.fq.gz	122	92	75.42%	841448	717736	85.30%	130	21	57	254.27	91475	126	194575	5160626	ERS4415935	ERR4013527	DTU2018-880-PRJ1139-Escherichia-coli-1D-148_R1_001.fa	Escherichia coli	1	DTU2018-880-PRJ1139-Escherichia-coli-1D-148_R1_001.fa	80.37	84.28	Escherichia coli	DTU2018-880-PRJ1139-Escherichia-coli-1D-148_R1_001	3814	2449	97.45	DTU2018-880-PRJ1139-Escherichia-coli-1D-148_R1_001.fa.mlst_v2	5936	adk_34	fumC_36	gyrB_28	icd_604	mdh_28	purA_16	recA_4	DTU2018-880-PRJ1139-Escherichia-coli-1D-148_R1_001		blaTEM-1C (blaTEM-1C_FJ560503)		blaTEM-1C (blaTEM-1C_FJ560503)
1D-149	F6	Escherichia coli	Urine	Urine	DTU2018-881-PRJ1139-Escherichia-coli-1D-149_R1_001.fq.gz	384	315	81.99%	2708320	2418512	89.30%	505	99	152	202.35	119611	207	411544	5342004	ERS4415936	ERR4013528	DTU2018-881-PRJ1139-Escherichia-coli-1D-149_R1_001.fa	Escherichia coli	1	DTU2018-881-PRJ1139-Escherichia-coli-1D-149_R1_001.fa	90.58	92.23	Escherichia coli	DTU2018-881-PRJ1139-Escherichia-coli-1D-149_R1_001	1264	2455	97.69	DTU2018-881-PRJ1139-Escherichia-coli-1D-149_R1_001.fa.mlst_v2	38	adk_4	fumC_26	gyrB_2	icd_25	mdh_5	purA_5	recA_19	DTU2018-881-PRJ1139-Escherichia-coli-1D-149_R1_001		blaTEM-1B (blaTEM-1B_AY458016)		blaTEM-1B (blaTEM-1B_AY458016)
1D-150	F6	Escherichia coli	Urine	Urine	DTU2018-882-PRJ1139-Escherichia-coli-1D-150_R1_001.fq.gz	306	249	81.48%	2161516	1920690	88.86%	380	19	63	201.88	161084	111	533670	5190478	ERS4415937	ERR4013529	DTU2018-882-PRJ1139-Escherichia-coli-1D-150_R1_001.fa	Escherichia coli	1	DTU2018-882-PRJ1139-Escherichia-coli-1D-150_R1_001.fa	94.9	99	Escherichia coli	DTU2018-882-PRJ1139-Escherichia-coli-1D-150_R1_001	4085	2478	98.61	DTU2018-882-PRJ1139-Escherichia-coli-1D-150_R1_001.fa.mlst_v2	1193	adk_14	fumC_14	gyrB_10	icd_200	mdh_17	purA_7	recA_10	DTU2018-882-PRJ1139-Escherichia-coli-1D-150_R1_001		blaTEM-1B (blaTEM-1B_AY458016)		blaTEM-1B (blaTEM-1B_AY458016)
1D-151	F6	Escherichia coli	Urine	Urine	DTU2018-883-PRJ1139-Escherichia-coli-1D-151_R1_001.fq.gz	688	574	83.42%	5006440	4488842	89.66%	1220	97	256	187.59	133486	142	381130	5326431	ERS4415938	ERR4013530	DTU2018-883-PRJ1139-Escherichia-coli-1D-151_R1_001.fa	Escherichia coli	1	DTU2018-883-PRJ1139-Escherichia-coli-1D-151_R1_001.fa	94.15	96.29	Escherichia coli	DTU2018-883-PRJ1139-Escherichia-coli-1D-151_R1_001	9875	2477	98.57	DTU2018-883-PRJ1139-Escherichia-coli-1D-151_R1_001.fa.mlst_v2	69	adk_21	fumC_35	gyrB_27	icd_6	mdh_5	purA_5	recA_4	DTU2018-883-PRJ1139-Escherichia-coli-1D-151_R1_001		blaTEM-1B (blaTEM-1B_AY458016)		blaTEM-1B (blaTEM-1B_AY458016)
1D-152	F6	Escherichia coli	Urine	Urine	DTU2018-884-PRJ1139-Escherichia-coli-1D-152_R1_001.fq.gz	758	624	82.36%	5466300	4873958	89.16%	1329	261	583		275500	54	847878	4774801	ERS4415939	ERR4013531	DTU2018-884-PRJ1139-Escherichia-coli-1D-152_R1_001.fa	Escherichia coli	1	DTU2018-884-PRJ1139-Escherichia-coli-1D-152_R1_001.fa	88.28	89.99	Escherichia coli	DTU2018-884-PRJ1139-Escherichia-coli-1D-152_R1_001	44788	2395	95.30	DTU2018-884-PRJ1139-Escherichia-coli-1D-152_R1_001.fa.mlst_v2	180	adk_6	fumC_23	gyrB_32	icd_18	mdh_9	purA_8	recA_7	DTU2018-884-PRJ1139-Escherichia-coli-1D-152_R1_001
1D-153	F6	Escherichia coli	Urine	Urine	DTU2018-885-PRJ1139-Escherichia-coli-1D-153_R1_001.fq.gz	544	445	81.79%	3892114	3461958	88.95%	829	158	325		197301	116	659093	5108200	ERS4415940	ERR4013532	DTU2018-885-PRJ1139-Escherichia-coli-1D-153_R1_001.fa	Escherichia coli	1	DTU2018-885-PRJ1139-Escherichia-coli-1D-153_R1_001.fa	94.58	94.22	Escherichia coli	DTU2018-885-PRJ1139-Escherichia-coli-1D-153_R1_001	9685	2476	98.53	DTU2018-885-PRJ1139-Escherichia-coli-1D-153_R1_001.fa.mlst_v2	648	adk_92	fumC_4	gyrB_87	icd_96	mdh_70	purA_58	recA_2	DTU2018-885-PRJ1139-Escherichia-coli-1D-153_R1_001
1D-154	F6	Escherichia coli	Urine	Urine	DTU2018-886-PRJ1139-Escherichia-coli-1D-154_R1_001.fq.gz	511	419	82.02%	3626054	3231584	89.12%	716	56	216	198.93	231981	164	372645	5245106	ERS4415941	ERR4013533	DTU2018-886-PRJ1139-Escherichia-coli-1D-154_R1_001.fa	Escherichia coli	0.98	DTU2018-886-PRJ1139-Escherichia-coli-1D-154_R1_001.fa	93.79	93.36	Escherichia coli	DTU2018-886-PRJ1139-Escherichia-coli-1D-154_R1_001	24622	2326	92.56	DTU2018-886-PRJ1139-Escherichia-coli-1D-154_R1_001.fa.mlst_v2	14	adk_14	fumC_14	gyrB_10	icd_14	mdh_17	purA_7	recA_10	DTU2018-886-PRJ1139-Escherichia-coli-1D-154_R1_001
1D-155	F6	Escherichia coli	Urine	Urine	DTU2018-887-PRJ1139-Escherichia-coli-1D-155_R1_001.fq.gz	323	270	83.70%	2269854	2054048	90.49%	262	93	104	216.27	230231	102	569594	5174880	ERS4415942	ERR4013534	DTU2018-887-PRJ1139-Escherichia-coli-1D-155_R1_001.fa	Escherichia coli	1	DTU2018-887-PRJ1139-Escherichia-coli-1D-155_R1_001.fa	97.46	99.82	Escherichia coli	DTU2018-887-PRJ1139-Escherichia-coli-1D-155_R1_001	9653	2479	98.65	DTU2018-887-PRJ1139-Escherichia-coli-1D-155_R1_001.fa.mlst_v2	73	adk_36	fumC_24	gyrB_9	icd_13	mdh_17	purA_11	recA_25	DTU2018-887-PRJ1139-Escherichia-coli-1D-155_R1_001
1D-156	F7	Escherichia coli	Urine	Urine	DTU2018-888-PRJ1139-Escherichia-coli-1D-156_R1_001.fq.gz	429	361	84.26%	3012324	2736200	90.83%	329	127	340		140554	150	538267	5319081	ERS4415943	ERR4013535	DTU2018-888-PRJ1139-Escherichia-coli-1D-156_R1_001.fa	Escherichia coli	1	DTU2018-888-PRJ1139-Escherichia-coli-1D-156_R1_001.fa	94	98.42	Escherichia coli	DTU2018-888-PRJ1139-Escherichia-coli-1D-156_R1_001	46511	2469	98.25	DTU2018-888-PRJ1139-Escherichia-coli-1D-156_R1_001.fa.mlst_v2	73	adk_36	fumC_24	gyrB_9	icd_13	mdh_17	purA_11	recA_25	DTU2018-888-PRJ1139-Escherichia-coli-1D-156_R1_001
1D-157	F8	Escherichia coli	Urine	Urine	DTU2018-889-PRJ1139-Escherichia-coli-1D-157_R1_001.fq.gz	464	383	82.54%	3210046	2885026	89.87%	278	112	184	225.12	121464	159	423212	5404723	ERS4415944	ERR4013536	DTU2018-889-PRJ1139-Escherichia-coli-1D-157_R1_001.fa	Escherichia coli	1	DTU2018-889-PRJ1139-Escherichia-coli-1D-157_R1_001.fa	85.56	89.81	Escherichia coli	DTU2018-889-PRJ1139-Escherichia-coli-1D-157_R1_001	6651	2416	96.14	DTU2018-889-PRJ1139-Escherichia-coli-1D-157_R1_001.fa.mlst_v2	405	adk_35	fumC_37	gyrB_29	icd_25	mdh_4	purA_5	recA_73	DTU2018-889-PRJ1139-Escherichia-coli-1D-157_R1_001
1D-158	F8	Escherichia coli	Urine	Urine	DTU2018-890-PRJ1139-Escherichia-coli-1D-158_R1_001.fq.gz	580	487	83.90%	4147662	3761230	90.68%	607	231	230	198.75	233662	165	427541	5236636	ERS4415945	ERR4013537	DTU2018-890-PRJ1139-Escherichia-coli-1D-158_R1_001.fa	Escherichia coli	1	DTU2018-890-PRJ1139-Escherichia-coli-1D-158_R1_001.fa	94.73	98.51	Escherichia coli	DTU2018-890-PRJ1139-Escherichia-coli-1D-158_R1_001	46033	2499	99.44	DTU2018-890-PRJ1139-Escherichia-coli-1D-158_R1_001.fa.mlst_v2	12	adk_13	fumC_13	gyrB_9	icd_13	mdh_16	purA_10	recA_9	DTU2018-890-PRJ1139-Escherichia-coli-1D-158_R1_001		blaCTX-M-14 (blaCTX-M-14_AF252622)		blaCTX-M-14 (blaCTX-M-14_AF252622)
1D-159	F8	Escherichia coli	Urine	Urine	DTU2018-891-PRJ1139-Escherichia-coli-1D-159_R1_001.fq.gz	452	380	84.06%	3181174	2889742	90.84%	341	126	359	217.69	109390	144	446356	5177397	ERS4415946	ERR4013538	DTU2018-891-PRJ1139-Escherichia-coli-1D-159_R1_001.fa	Escherichia coli	1	DTU2018-891-PRJ1139-Escherichia-coli-1D-159_R1_001.fa	95.74	99.45	Escherichia coli	DTU2018-891-PRJ1139-Escherichia-coli-1D-159_R1_001	26761	2475	98.49	DTU2018-891-PRJ1139-Escherichia-coli-1D-159_R1_001.fa.mlst_v2	69	adk_21	fumC_35	gyrB_27	icd_6	mdh_5	purA_5	recA_4	DTU2018-891-PRJ1139-Escherichia-coli-1D-159_R1_001		blaTEM-1B (blaTEM-1B_AY458016)		blaTEM-1B (blaTEM-1B_AY458016)
1D-160	F8	Escherichia coli	Urine	Urine	DTU2018-892-PRJ1139-Escherichia-coli-1D-160_R1_001.fq.gz	137	106	77.55%	945874	820634	86.76%	74	31	83	296.57	164646	84	510197	5146279	ERS4415947	ERR4013539	DTU2018-892-PRJ1139-Escherichia-coli-1D-160_R1_001.fa	Escherichia coli	1	DTU2018-892-PRJ1139-Escherichia-coli-1D-160_R1_001.fa	90.55	91.07	Escherichia coli	DTU2018-892-PRJ1139-Escherichia-coli-1D-160_R1_001	25455	2453	97.61	DTU2018-892-PRJ1139-Escherichia-coli-1D-160_R1_001.fa.mlst_v2	131	adk_53	fumC_40	gyrB_47	icd_13	mdh_36	purA_28	recA_29	DTU2018-892-PRJ1139-Escherichia-coli-1D-160_R1_001		blaTEM-1C (blaTEM-1C_FJ560503)		blaTEM-1C (blaTEM-1C_FJ560503)
1D-161	F8	Escherichia coli	Urine	Urine	DTU2018-893-PRJ1139-Escherichia-coli-1D-161_R1_001.fq.gz	567	476	83.89%	3952822	3586294	90.73%	378	153	373	222.57	109952	119	364577	5274672	ERS4415948	ERR4013540	DTU2018-893-PRJ1139-Escherichia-coli-1D-161_R1_001.fa	Escherichia coli	1	DTU2018-893-PRJ1139-Escherichia-coli-1D-161_R1_001.fa	85.02	95.08	Escherichia coli	DTU2018-893-PRJ1139-Escherichia-coli-1D-161_R1_001	58630	2305	91.72	DTU2018-893-PRJ1139-Escherichia-coli-1D-161_R1_001.fa.mlst_v2	448	adk_6	fumC_6	gyrB_5	icd_16	mdh_11	purA_8	recA_7	DTU2018-893-PRJ1139-Escherichia-coli-1D-161_R1_001		blaTEM-1B (blaTEM-1B_AY458016)		blaTEM-1B (blaTEM-1B_AY458016)
1D-162	F8	Escherichia coli	Urine	Urine	DTU2018-894-PRJ1139-Escherichia-coli-1D-162_R1_001.fq.gz	457	381	83.39%	3170852	2865730	90.38%	283	96	92		204227	103	591846	5211005	ERS4415949	ERR4013541	DTU2018-894-PRJ1139-Escherichia-coli-1D-162_R1_001.fa	Escherichia coli	1	DTU2018-894-PRJ1139-Escherichia-coli-1D-162_R1_001.fa	91.76	93.97	Escherichia coli	DTU2018-894-PRJ1139-Escherichia-coli-1D-162_R1_001	45099	2464	98.05	DTU2018-894-PRJ1139-Escherichia-coli-1D-162_R1_001.fa.mlst_v2	95	adk_37	fumC_38	gyrB_19	icd_37	mdh_17	purA_11	recA_26	DTU2018-894-PRJ1139-Escherichia-coli-1D-162_R1_001		blaTEM-1B (blaTEM-1B_AY458016)		blaTEM-1B (blaTEM-1B_AY458016)
1D-163	F9	Escherichia coli	Urine	Urine	DTU2018-895-PRJ1139-Escherichia-coli-1D-163_R1_001.fq.gz	833	714	85.63%	6210610	5648372	90.95%	1368	540	545		203307	83	625654	5137317	ERS4415950	ERR4013542	DTU2018-895-PRJ1139-Escherichia-coli-1D-163_R1_001.fa	Escherichia coli	1	DTU2018-895-PRJ1139-Escherichia-coli-1D-163_R1_001.fa	96.59	95.2	Escherichia coli	DTU2018-895-PRJ1139-Escherichia-coli-1D-163_R1_001	3785	2421	96.34	DTU2018-895-PRJ1139-Escherichia-coli-1D-163_R1_001.fa.mlst_v2	968	adk_36	fumC_24	gyrB_9	icd_13	mdh_17	purA_128	recA_25	DTU2018-895-PRJ1139-Escherichia-coli-1D-163_R1_001
1D-165	F9	Escherichia coli	Swab	Undetermined	DTU2018-897-PRJ1139-Escherichia-coli-1D-165_R1_001.fq.gz	455	379	83.28%	3197054	2890222	90.40%	385	141	267		111947	240	263777	5518390	ERS4415952	ERR4013544	DTU2018-897-PRJ1139-Escherichia-coli-1D-165_R1_001.fa	Escherichia coli	1	DTU2018-897-PRJ1139-Escherichia-coli-1D-165_R1_001.fa	87.22	92.98	Escherichia coli	DTU2018-897-PRJ1139-Escherichia-coli-1D-165_R1_001	30635	2473	98.41	DTU2018-897-PRJ1139-Escherichia-coli-1D-165_R1_001.fa.mlst_v2	25	adk_6	fumC_6	gyrB_14	icd_21	mdh_9	purA_7	recA_7	DTU2018-897-PRJ1139-Escherichia-coli-1D-165_R1_001		blaTEM-1B (blaTEM-1B_AY458016)		blaTEM-1B (blaTEM-1B_AY458016)
1D-166	F9	Escherichia coli	Urine	Urine	DTU2018-898-PRJ1139-Escherichia-coli-1D-166_R1_001.fq.gz	569	480	84.32%	4030192	3661888	90.86%	473	196	250	210.60	189968	98	695755	5049275	ERS4415953	ERR4013545	DTU2018-898-PRJ1139-Escherichia-coli-1D-166_R1_001.fa	Escherichia coli	1	DTU2018-898-PRJ1139-Escherichia-coli-1D-166_R1_001.fa	95.41	95.78	Escherichia coli	DTU2018-898-PRJ1139-Escherichia-coli-1D-166_R1_001	8416	2471	98.33	DTU2018-898-PRJ1139-Escherichia-coli-1D-166_R1_001.fa.mlst_v2	12	adk_13	fumC_13	gyrB_9	icd_13	mdh_16	purA_10	recA_9	DTU2018-898-PRJ1139-Escherichia-coli-1D-166_R1_001
1D-167	F9	Escherichia coli	Urine	Urine	DTU2018-899-PRJ1139-Escherichia-coli-1D-167_R1_001.fq.gz	478	402	83.99%	3385272	3060760	90.41%	580	54	126	211.12	203075	66	628256	5140864	ERS4415954	ERR4013546	DTU2018-899-PRJ1139-Escherichia-coli-1D-167_R1_001.fa	Escherichia coli	1	DTU2018-899-PRJ1139-Escherichia-coli-1D-167_R1_001.fa	93.32	95.13	Escherichia coli	DTU2018-899-PRJ1139-Escherichia-coli-1D-167_R1_001	30974	2418	96.22	DTU2018-899-PRJ1139-Escherichia-coli-1D-167_R1_001.fa.mlst_v2	73	adk_36	fumC_24	gyrB_9	icd_13	mdh_17	purA_11	recA_25	DTU2018-899-PRJ1139-Escherichia-coli-1D-167_R1_001		blaTEM-1B (blaTEM-1B_AY458016)		blaTEM-1B (blaTEM-1B_AY458016)
1D-168	F9	Escherichia coli	Urine	Urine	DTU2018-900-PRJ1139-Escherichia-coli-1D-168_R1_001.fq.gz	1011	844	83.49%	6951608	6281454	90.36%	724	237	433		563777	43	764008	5092192	ERS4415955	ERR4013547	DTU2018-900-PRJ1139-Escherichia-coli-1D-168_R1_001.fa	Escherichia coli	1	DTU2018-900-PRJ1139-Escherichia-coli-1D-168_R1_001.fa	97.22	98.98	Escherichia coli	DTU2018-900-PRJ1139-Escherichia-coli-1D-168_R1_001	26896	2489	99.04	DTU2018-900-PRJ1139-Escherichia-coli-1D-168_R1_001.fa.mlst_v2	95	adk_37	fumC_38	gyrB_19	icd_37	mdh_17	purA_11	recA_26	DTU2018-900-PRJ1139-Escherichia-coli-1D-168_R1_001
1D-169	F9	Escherichia coli	Urine	Urine	DTU2018-901-PRJ1139-Escherichia-coli-1D-169_R1_001.fq.gz	777	642	82.71%	5374492	4818510	89.66%	659	117	212	231.64	217155	89	714995	5168842	ERS4415956	ERR4013548	DTU2018-901-PRJ1139-Escherichia-coli-1D-169_R1_001.fa	Escherichia coli	1	DTU2018-901-PRJ1139-Escherichia-coli-1D-169_R1_001.fa	97.46	99.71	Escherichia coli	DTU2018-901-PRJ1139-Escherichia-coli-1D-169_R1_001	10134	2466	98.13	DTU2018-901-PRJ1139-Escherichia-coli-1D-169_R1_001.fa.mlst_v2	131	adk_53	fumC_40	gyrB_47	icd_13	mdh_36	purA_28	recA_29	DTU2018-901-PRJ1139-Escherichia-coli-1D-169_R1_001	aac(6')-Ib-cr (aac(6')-Ib-cr_DQ303918)	blaOXA-1 (blaOXA-1_HQ170510), blaCTX-M-15 (blaCTX-M-15_AY044436)	blaOXA-1 (blaOXA-1_HQ170510)	blaOXA-1 (blaOXA-1_HQ170510), blaCTX-M-15 (blaCTX-M-15_AY044436)	blaOXA-1 (blaOXA-1_HQ170510)
1D-170	F9	Escherichia coli	Blood	Blood	DTU2018-902-PRJ1139-Escherichia-coli-1D-170_R1_001.fq.gz	199	166	83.71%	1381868	1249444	90.42%	154	14	38		119979	96	337500	5020776	ERS4415957	ERR4013549	DTU2018-902-PRJ1139-Escherichia-coli-1D-170_R1_001.fa	Escherichia coli	1	DTU2018-902-PRJ1139-Escherichia-coli-1D-170_R1_001.fa	91.81	97.96	Escherichia coli	DTU2018-902-PRJ1139-Escherichia-coli-1D-170_R1_001	10157	2469	98.25	DTU2018-902-PRJ1139-Escherichia-coli-1D-170_R1_001.fa.mlst_v2	357	adk_13	fumC_40	gyrB_13	icd_13	mdh_23	purA_25	recA_66	DTU2018-902-PRJ1139-Escherichia-coli-1D-170_R1_001
1D-171	F1	Escherichia coli	Urine	Urine	DTU2018-903-PRJ1139-Klebsiella-oxytoca-1D-171_R1_001.fq.gz	640	546	85.35%	4551712	4150164	91.18%	881	254	309		269549	58	561664	5065907	ERS4415958	ERR4013550	DTU2018-903-PRJ1139-Klebsiella-oxytoca-1D-171_R1_001.fa	Escherichia coli	1	DTU2018-903-PRJ1139-Klebsiella-oxytoca-1D-171_R1_001.fa	95.82	91.82	Escherichia coli	DTU2018-903-PRJ1139-Klebsiella-oxytoca-1D-171_R1_001	10308	2439	97.06	DTU2018-903-PRJ1139-Klebsiella-oxytoca-1D-171_R1_001.fa.mlst_v2	141	adk_13	fumC_52	gyrB_10	icd_14	mdh_17	purA_25	recA_17	DTU2018-903-PRJ1139-Klebsiella-oxytoca-1D-171_R1_001
1D-460	F3	Escherichia coli	Urine	Urine	DTU2018-1192-PRJ1139-Aerococcus-urinae-1D-460_R1_001.fq.gz	234	198	84.54%	1656256	1516334	91.55%	122	27	68		204640	72	691975	4950779	ERS4416242	ERR4013834	DTU2018-1192-PRJ1139-Aerococcus-urinae-1D-460_R1_001.fa	Escherichia coli	1	DTU2018-1192-PRJ1139-Aerococcus-urinae-1D-460_R1_001.fa	80.85	79.29	Escherichia coli	DTU2018-1192-PRJ1139-Aerococcus-urinae-1D-460_R1_001	6726	2442	97.17	DTU2018-1192-PRJ1139-Aerococcus-urinae-1D-460_R1_001.fa.mlst_v2	567	adk_13	fumC_43	gyrB_9	icd_37	mdh_17	purA_37	recA_25	DTU2018-1192-PRJ1139-Aerococcus-urinae-1D-460_R1_001		blaTEM-1B (blaTEM-1B_AY458016)		blaTEM-1B (blaTEM-1B_AY458016)
1D-501	F1	Escherichia coli	Urine	Urine	DTU2019-1-PRJ1139-Escherichia-coli-1D-501_R1_001.fq.gz	76	72	95.14%	517272	501458	96.94%	18	7	19		89701	160	228386	5049884	ERS4416278	ERR4013870	DTU2019-1-PRJ1139-Escherichia-coli-1D-501_R1_001.fa	Escherichia coli	1	DTU2019-1-PRJ1139-Escherichia-coli-1D-501_R1_001.fa	96.37	97.26	Escherichia coli	DTU2019-1-PRJ1139-Escherichia-coli-1D-501_R1_001	9666	2470	98.29	DTU2019-1-PRJ1139-Escherichia-coli-1D-501_R1_001.fa.mlst_v2	95	adk_37	fumC_38	gyrB_19	icd_37	mdh_17	purA_11	recA_26	DTU2019-1-PRJ1139-Escherichia-coli-1D-501_R1_001
1D-502	F1	Escherichia coli	Urine	Urine	DTU2019-2-PRJ1139-Escherichia-coli-1D-502_R1_001.fq.gz	302	286	94.75%	2046810	1977688	96.62%	39	33	90		491385	92	947673	5113624	ERS4416279	ERR4013871	DTU2019-2-PRJ1139-Escherichia-coli-1D-502_R1_001.fa	Escherichia coli	1	DTU2019-2-PRJ1139-Escherichia-coli-1D-502_R1_001.fa	96.57	97.68	Escherichia coli	DTU2019-2-PRJ1139-Escherichia-coli-1D-502_R1_001	22284	2462	97.97	DTU2019-2-PRJ1139-Escherichia-coli-1D-502_R1_001.fa.mlst_v2	73	adk_36	fumC_24	gyrB_9	icd_13	mdh_17	purA_11	recA_25	DTU2019-2-PRJ1139-Escherichia-coli-1D-502_R1_001
1D-503	F1	Escherichia coli	Urine	Urine	DTU2019-3-PRJ1139-Escherichia-coli-1D-503_R1_001.fq.gz	106	98	91.95%	718978	683066	95.01%	14	11	39		142511	99	400617	5009890	ERS4416280	ERR4013872	DTU2019-3-PRJ1139-Escherichia-coli-1D-503_R1_001.fa	Escherichia coli	0.98	DTU2019-3-PRJ1139-Escherichia-coli-1D-503_R1_001.fa	99.37	98.71	Escherichia coli	DTU2019-3-PRJ1139-Escherichia-coli-1D-503_R1_001	8402	2442	97.17	DTU2019-3-PRJ1139-Escherichia-coli-1D-503_R1_001.fa.mlst_v2	73	adk_36	fumC_24	gyrB_9	icd_13	mdh_17	purA_11	recA_25	DTU2019-3-PRJ1139-Escherichia-coli-1D-503_R1_001
1D-504	F1	Escherichia coli	Urine	Urine	DTU2019-4-PRJ1139-Escherichia-coli-1D-504_R1_001.fq.gz	109	101	92.94%	732168	701028	95.75%	9	7	29		221922	83	490881	4939288	ERS4416281	ERR4013873	DTU2019-4-PRJ1139-Escherichia-coli-1D-504_R1_001.fa	Escherichia coli	1	DTU2019-4-PRJ1139-Escherichia-coli-1D-504_R1_001.fa	80.5	77.35	Escherichia coli	DTU2019-4-PRJ1139-Escherichia-coli-1D-504_R1_001	15109	1862	74.09	DTU2019-4-PRJ1139-Escherichia-coli-1D-504_R1_001.fa.mlst_v2	8611	adk_88	fumC_24	gyrB_19	icd_36	mdh_17	purA_11	recA_91	DTU2019-4-PRJ1139-Escherichia-coli-1D-504_R1_001
1D-505	F1	Escherichia coli	Urine	Urine	DTU2019-5-PRJ1139-Escherichia-coli-1D-505_R1_001.fq.gz	253	239	94.23%	1726866	1660086	96.13%	42	41	95		547216	69	865395	5094786	ERS4416282	ERR4013874	DTU2019-5-PRJ1139-Escherichia-coli-1D-505_R1_001.fa	Escherichia coli	1	DTU2019-5-PRJ1139-Escherichia-coli-1D-505_R1_001.fa	95.14	94.43	Escherichia coli	DTU2019-5-PRJ1139-Escherichia-coli-1D-505_R1_001	8568	2424	96.46	DTU2019-5-PRJ1139-Escherichia-coli-1D-505_R1_001.fa.mlst_v2	73	adk_36	fumC_24	gyrB_9	icd_13	mdh_17	purA_11	recA_25	DTU2019-5-PRJ1139-Escherichia-coli-1D-505_R1_001
1D-506	F1	Escherichia coli	Urine	Urine	DTU2019-322-PRJ1139-Escherichia-coli-1D-506_R1_001.fq.gz	289	239	82.69%	2000354	1779668	88.97%	297	17	52		214319	114	622591	5116730	ERS4416283	ERR4013875	DTU2019-322-PRJ1139-Escherichia-coli-1D-506_R1_001.fa	Escherichia coli	1	DTU2019-322-PRJ1139-Escherichia-coli-1D-506_R1_001.fa	98.18	98.83	Escherichia coli	DTU2019-322-PRJ1139-Escherichia-coli-1D-506_R1_001	8607	2459	97.85	DTU2019-322-PRJ1139-Escherichia-coli-1D-506_R1_001.fa.mlst_v2	73	adk_36	fumC_24	gyrB_9	icd_13	mdh_17	purA_11	recA_25	DTU2019-322-PRJ1139-Escherichia-coli-1D-506_R1_001
1D-507	F1	Escherichia coli	Urine	Urine	DTU2019-323-PRJ1139-Escherichia-coli-1D-507_R1_001.fq.gz	410	343	83.62%	2828342	2539644	89.79%	432	159	195		170416	107	340980	5152815	ERS4416284	ERR4013876	DTU2019-323-PRJ1139-Escherichia-coli-1D-507_R1_001.fa	Escherichia coli	1	DTU2019-323-PRJ1139-Escherichia-coli-1D-507_R1_001.fa	97.85	99.77	Escherichia coli	DTU2019-323-PRJ1139-Escherichia-coli-1D-507_R1_001	21627	2492	99.16	DTU2019-323-PRJ1139-Escherichia-coli-1D-507_R1_001.fa.mlst_v2	69	adk_21	fumC_35	gyrB_27	icd_6	mdh_5	purA_5	recA_4	DTU2019-323-PRJ1139-Escherichia-coli-1D-507_R1_001
1D-508	F1	Escherichia coli	Urine	Urine	DTU2019-8-PRJ1139-Escherichia-coli-1D-508_R1_001.fq.gz	239	224	93.98%	1615730	1552920	96.11%	36	18	91		291756	71	759437	5002630	ERS4416285	ERR4013877	DTU2019-8-PRJ1139-Escherichia-coli-1D-508_R1_001.fa	Escherichia coli	1	DTU2019-8-PRJ1139-Escherichia-coli-1D-508_R1_001.fa	95.29	93.27	Escherichia coli	DTU2019-8-PRJ1139-Escherichia-coli-1D-508_R1_001	33461	2489	99.04	DTU2019-8-PRJ1139-Escherichia-coli-1D-508_R1_001.fa.mlst_v2	69	adk_21	fumC_35	gyrB_27	icd_6	mdh_5	purA_5	recA_4	DTU2019-8-PRJ1139-Escherichia-coli-1D-508_R1_001		blaTEM-1B (blaTEM-1B_AY458016)		blaTEM-1B (blaTEM-1B_AY458016)
1D-509	F1	Escherichia coli	Urine	Urine	DTU2019-9-PRJ1139-Escherichia-coli-1D-509_R1_001.fq.gz	168	159	94.84%	1142232	1104260	96.68%	32	16	48		196981	73	393337	5020147	ERS4416286	ERR4013878	DTU2019-9-PRJ1139-Escherichia-coli-1D-509_R1_001.fa	Escherichia coli	1	DTU2019-9-PRJ1139-Escherichia-coli-1D-509_R1_001.fa	98.89	96.87	Escherichia coli	DTU2019-9-PRJ1139-Escherichia-coli-1D-509_R1_001	32508	2476	98.53	DTU2019-9-PRJ1139-Escherichia-coli-1D-509_R1_001.fa.mlst_v2	131	adk_53	fumC_40	gyrB_47	icd_13	mdh_36	purA_28	recA_29	DTU2019-9-PRJ1139-Escherichia-coli-1D-509_R1_001
1D-510	F1	Escherichia coli	Urine	Urine	DTU2019-10-PRJ1139-Escherichia-coli-1D-510_R1_001.fq.gz	150	141	94.17%	1017168	979136	96.26%	29	14	57		316021	90	659730	5028878	ERS4416287	ERR4013879	DTU2019-10-PRJ1139-Escherichia-coli-1D-510_R1_001.fa	Escherichia coli	1	DTU2019-10-PRJ1139-Escherichia-coli-1D-510_R1_001.fa	91.75	94.09	Escherichia coli	DTU2019-10-PRJ1139-Escherichia-coli-1D-510_R1_001	39459	2459	97.85	DTU2019-10-PRJ1139-Escherichia-coli-1D-510_R1_001.fa.mlst_v2	8137	adk_6	fumC_1118	gyrB_33	icd_16	mdh_11	purA_8	recA_6	DTU2019-10-PRJ1139-Escherichia-coli-1D-510_R1_001		blaTEM-1B (blaTEM-1B_AY458016)		blaTEM-1B (blaTEM-1B_AY458016)		aac(3)-IId (aac(3)-IId_EU022314), aac(3)-IIa (aac(3)-IIa_X51534)
1D-512	F1	Escherichia coli	Urine	Urine	DTU2019-12-PRJ1139-Escherichia-coli-1D-512_R1_001.fq.gz	158	148	93.61%	1065544	1024014	96.10%	28	18	35		344531	77	666125	5120833	ERS4416289	ERR4013881	DTU2019-12-PRJ1139-Escherichia-coli-1D-512_R1_001.fa	Escherichia coli	1	DTU2019-12-PRJ1139-Escherichia-coli-1D-512_R1_001.fa	94.9	96.22	Escherichia coli	DTU2019-12-PRJ1139-Escherichia-coli-1D-512_R1_001	10458	2430	96.70	DTU2019-12-PRJ1139-Escherichia-coli-1D-512_R1_001.fa.mlst_v2	11802	adk_13	fumC_13	gyrB_9	icd_13	mdh_1092	purA_10	recA_9	DTU2019-12-PRJ1139-Escherichia-coli-1D-512_R1_001
1D-514	F1	Escherichia coli	Urine	Urine	DTU2019-14-PRJ1139-Escherichia-coli-1D-514_R1_001.fq.gz	262	250	95.32%	1787498	1731594	96.87%	84	40	61		170382	87	478945	5219884	ERS4416291	ERR4013883	DTU2019-14-PRJ1139-Escherichia-coli-1D-514_R1_001.fa	Escherichia coli	1	DTU2019-14-PRJ1139-Escherichia-coli-1D-514_R1_001.fa	93.77	94.61	Escherichia coli	DTU2019-14-PRJ1139-Escherichia-coli-1D-514_R1_001	10384	2456	97.73	DTU2019-14-PRJ1139-Escherichia-coli-1D-514_R1_001.fa.mlst_v2	38	adk_4	fumC_26	gyrB_2	icd_25	mdh_5	purA_5	recA_19	DTU2019-14-PRJ1139-Escherichia-coli-1D-514_R1_001		blaTEM-1B (blaTEM-1B_AY458016)		blaTEM-1B (blaTEM-1B_AY458016)
1D-515	F1	Escherichia coli	Urine	Urine	DTU2019-15-PRJ1139-Escherichia-coli-1D-515_R1_001.fq.gz	52	49	93.50%	356984	342644	95.98%	12	7	17		36892	408	168352	5047993	ERS4416292	ERR4013884	DTU2019-15-PRJ1139-Escherichia-coli-1D-515_R1_001.fa	Escherichia coli	0.98	DTU2019-15-PRJ1139-Escherichia-coli-1D-515_R1_001.fa	89.71	96.28	Escherichia coli	DTU2019-15-PRJ1139-Escherichia-coli-1D-515_R1_001	58753	2336	92.96	DTU2019-15-PRJ1139-Escherichia-coli-1D-515_R1_001.fa.mlst_v2	23	adk_6	fumC_4	gyrB_12	icd_1	mdh_20	purA_13	recA_7	DTU2019-15-PRJ1139-Escherichia-coli-1D-515_R1_001		blaTEM-1B (blaTEM-1B_AY458016)		blaTEM-1B (blaTEM-1B_AY458016)
1D-518	F1	Escherichia coli	Urine	Urine	DTU2019-18-PRJ1139-Escherichia-coli-1D-518_R1_001.fq.gz	51	47	92.54%	345448	329028	95.25%	15	5	11		54569	175	137445	4924449	ERS4416295	ERR4013887	DTU2019-18-PRJ1139-Escherichia-coli-1D-518_R1_001.fa	Escherichia coli	1	DTU2019-18-PRJ1139-Escherichia-coli-1D-518_R1_001.fa	94.88	91.02	Escherichia coli	DTU2019-18-PRJ1139-Escherichia-coli-1D-518_R1_001	3569	2266	90.17	DTU2019-18-PRJ1139-Escherichia-coli-1D-518_R1_001.fa.mlst_v2	12	adk_13	fumC_13	gyrB_9	icd_13	mdh_16	purA_10	recA_9	DTU2019-18-PRJ1139-Escherichia-coli-1D-518_R1_001
1D-519	F1	Escherichia coli	Urine	Urine	DTU2019-326-PRJ1139-Escherichia-coli-1D-519_R1_001.fq.gz	709	587	82.69%	4912494	4363986	88.83%	860	32	184		229356	65	527178	5051212	ERS4416296	ERR4013888	DTU2019-326-PRJ1139-Escherichia-coli-1D-519_R1_001.fa	Escherichia coli	1	DTU2019-326-PRJ1139-Escherichia-coli-1D-519_R1_001.fa	91.34	91.35	Escherichia coli	DTU2019-326-PRJ1139-Escherichia-coli-1D-519_R1_001	1398	2469	98.25	DTU2019-326-PRJ1139-Escherichia-coli-1D-519_R1_001.fa.mlst_v2	648	adk_92	fumC_4	gyrB_87	icd_96	mdh_70	purA_58	recA_2	DTU2019-326-PRJ1139-Escherichia-coli-1D-519_R1_001		blaTEM-1B (blaTEM-1B_AY458016)		blaTEM-1B (blaTEM-1B_AY458016)
1D-520	F1	Escherichia coli	Urine	Urine	DTU2019-20-PRJ1139-Escherichia-coli-1D-520_R1_001.fq.gz	39	37	92.90%	270044	257728	95.44%	10	6	11		16274	490	82324	4829827	ERS4416297	ERR4013889	DTU2019-20-PRJ1139-Escherichia-coli-1D-520_R1_001.fa	Escherichia coli	1	DTU2019-20-PRJ1139-Escherichia-coli-1D-520_R1_001.fa	91.02	93.03	Escherichia coli	DTU2019-20-PRJ1139-Escherichia-coli-1D-520_R1_001	9267	2167	86.23	DTU2019-20-PRJ1139-Escherichia-coli-1D-520_R1_001.fa.mlst_v2	101?*	adk_43	fumC_41?*	gyrB_15	icd_18	mdh_11	purA_7	recA_6	DTU2019-20-PRJ1139-Escherichia-coli-1D-520_R1_001
1D-521	F1	Escherichia coli	Urine	Urine	DTU2019-21-PRJ1139-Escherichia-coli-1D-521_R1_001.fq.gz	116	107	91.93%	817042	769888	94.23%	73	50	32		92309	116	408008	5133548	ERS4416298	ERR4013890	DTU2019-21-PRJ1139-Escherichia-coli-1D-521_R1_001.fa	Escherichia coli	1	DTU2019-21-PRJ1139-Escherichia-coli-1D-521_R1_001.fa	96.6	98.63	Escherichia coli	DTU2019-21-PRJ1139-Escherichia-coli-1D-521_R1_001	34406	2481	98.73	DTU2019-21-PRJ1139-Escherichia-coli-1D-521_R1_001.fa.mlst_v2	69	adk_21	fumC_35	gyrB_27	icd_6	mdh_5	purA_5	recA_4	DTU2019-21-PRJ1139-Escherichia-coli-1D-521_R1_001
1D-522	F1	Escherichia coli	Urine	Urine	DTU2019-22-PRJ1139-Escherichia-coli-1D-522_R1_001.fq.gz	267	253	94.54%	1820922	1753338	96.29%	82	32	91		308588	78	594069	4923066	ERS4416299	ERR4013891	DTU2019-22-PRJ1139-Escherichia-coli-1D-522_R1_001.fa	Escherichia coli	1	DTU2019-22-PRJ1139-Escherichia-coli-1D-522_R1_001.fa	85.91	89.43	Escherichia coli	DTU2019-22-PRJ1139-Escherichia-coli-1D-522_R1_001	21994	2456	97.73	DTU2019-22-PRJ1139-Escherichia-coli-1D-522_R1_001.fa.mlst_v2	607	adk_113	fumC_4	gyrB_5	icd_83	mdh_8	purA_8	recA_6	DTU2019-22-PRJ1139-Escherichia-coli-1D-522_R1_001
1D-523	F1	Escherichia coli	Urine	Urine	DTU2019-23-PRJ1139-Escherichia-coli-1D-523_R1_001.fq.gz	148	142	96.07%	1055164	1024844	97.13%	65	56	43		219924	83	552573	5152178	ERS4416300	ERR4013892	DTU2019-23-PRJ1139-Escherichia-coli-1D-523_R1_001.fa	Escherichia coli	1	DTU2019-23-PRJ1139-Escherichia-coli-1D-523_R1_001.fa	94.96	95.79	Escherichia coli	DTU2019-23-PRJ1139-Escherichia-coli-1D-523_R1_001	26943	2307	91.80	DTU2019-23-PRJ1139-Escherichia-coli-1D-523_R1_001.fa.mlst_v2	537	adk_14	fumC_14	gyrB_10	icd_14	mdh_17	purA_11	recA_10	DTU2019-23-PRJ1139-Escherichia-coli-1D-523_R1_001		blaTEM-1D (blaTEM-1D_AF188200)		blaTEM-1D (blaTEM-1D_AF188200)
1D-524	F1	Escherichia coli	Urine	Urine	DTU2019-24-PRJ1139-Escherichia-coli-1D-524_R1_001.fq.gz	157	148	94.40%	1065882	1025850	96.24%	46	22	43		258018	56	471542	4880169	ERS4416301	ERR4013893	DTU2019-24-PRJ1139-Escherichia-coli-1D-524_R1_001.fa	Escherichia coli	1	DTU2019-24-PRJ1139-Escherichia-coli-1D-524_R1_001.fa	83.85	84.22	Escherichia coli	DTU2019-24-PRJ1139-Escherichia-coli-1D-524_R1_001	14619	2407	95.78	DTU2019-24-PRJ1139-Escherichia-coli-1D-524_R1_001.fa.mlst_v2	111	adk_6	fumC_29	gyrB_14	icd_16	mdh_24	purA_8	recA_2	DTU2019-24-PRJ1139-Escherichia-coli-1D-524_R1_001
1D-525	F1	Escherichia coli	Urine	Urine	DTU2019-25-PRJ1139-Escherichia-coli-1D-525_R1_001.fq.gz	52	49	94.35%	351666	339528	96.55%	7	6	14		28115	291	83741	4871761	ERS4416302	ERR4013894	DTU2019-25-PRJ1139-Escherichia-coli-1D-525_R1_001.fa	Escherichia coli	1	DTU2019-25-PRJ1139-Escherichia-coli-1D-525_R1_001.fa	89.99	93.32	Escherichia coli	DTU2019-25-PRJ1139-Escherichia-coli-1D-525_R1_001	31173	2199	87.50	DTU2019-25-PRJ1139-Escherichia-coli-1D-525_R1_001.fa.mlst_v2	Unknown	adk_489	fumC_4	gyrB_14	icd_85*	mdh_24	purA_8	recA_14	DTU2019-25-PRJ1139-Escherichia-coli-1D-525_R1_001		blaTEM-1B (blaTEM-1B_AY458016)		blaTEM-1B (blaTEM-1B_AY458016)
1D-526	F1	Escherichia coli	Urine	Urine	DTU2019-26-PRJ1139-Escherichia-coli-1D-526_R1_001.fq.gz	154	147	95.25%	1046390	1014542	96.96%	30	21	38		345234	87	854302	4990701	ERS4416303	ERR4013895	DTU2019-26-PRJ1139-Escherichia-coli-1D-526_R1_001.fa	Escherichia coli	1	DTU2019-26-PRJ1139-Escherichia-coli-1D-526_R1_001.fa	88.84	89.62	Escherichia coli	DTU2019-26-PRJ1139-Escherichia-coli-1D-526_R1_001	8172	2345	93.31	DTU2019-26-PRJ1139-Escherichia-coli-1D-526_R1_001.fa.mlst_v2	12	adk_13	fumC_13	gyrB_9	icd_13	mdh_16	purA_10	recA_9	DTU2019-26-PRJ1139-Escherichia-coli-1D-526_R1_001		blaTEM-1B (blaTEM-1B_AY458016)		blaTEM-1B (blaTEM-1B_AY458016)
1D-527	F1	Escherichia coli	Urine	Urine	DTU2019-27-PRJ1139-Escherichia-coli-1D-527_R1_001.fq.gz	100	93	93.20%	676470	648662	95.89%	17	5	24		139629	93	323280	5044553	ERS4416304	ERR4013896	DTU2019-27-PRJ1139-Escherichia-coli-1D-527_R1_001.fa	Escherichia coli	1	DTU2019-27-PRJ1139-Escherichia-coli-1D-527_R1_001.fa	82.09	87.98	Escherichia coli	DTU2019-27-PRJ1139-Escherichia-coli-1D-527_R1_001	39037	2466	98.13	DTU2019-27-PRJ1139-Escherichia-coli-1D-527_R1_001.fa.mlst_v2	607	adk_113	fumC_4	gyrB_5	icd_83	mdh_8	purA_8	recA_6	DTU2019-27-PRJ1139-Escherichia-coli-1D-527_R1_001
1D-528	F1	Escherichia coli	Urine	Urine	DTU2019-28-PRJ1139-Escherichia-coli-1D-528_R1_001.fq.gz	156	147	93.99%	1057160	1017054	96.21%	35	9	27		213189	97	369980	5190858	ERS4416305	ERR4013897	DTU2019-28-PRJ1139-Escherichia-coli-1D-528_R1_001.fa	Escherichia coli	1	DTU2019-28-PRJ1139-Escherichia-coli-1D-528_R1_001.fa	96.1	98.33	Escherichia coli	DTU2019-28-PRJ1139-Escherichia-coli-1D-528_R1_001	10392	2473	98.41	DTU2019-28-PRJ1139-Escherichia-coli-1D-528_R1_001.fa.mlst_v2	73	adk_36	fumC_24	gyrB_9	icd_13	mdh_17	purA_11	recA_25	DTU2019-28-PRJ1139-Escherichia-coli-1D-528_R1_001		blaTEM-1D (blaTEM-1D_AF188200)		blaTEM-1D (blaTEM-1D_AF188200)
1D-529	F1	Escherichia coli	Urine	Urine	DTU2019-29-PRJ1139-Escherichia-coli-1D-529_R1_001.fq.gz	132	123	93.69%	894964	858072	95.88%	43	14	38		202654	93	460547	4996158	ERS4416306	ERR4013898	DTU2019-29-PRJ1139-Escherichia-coli-1D-529_R1_001.fa	Escherichia coli	1	DTU2019-29-PRJ1139-Escherichia-coli-1D-529_R1_001.fa	96.48	97.48	Escherichia coli	DTU2019-29-PRJ1139-Escherichia-coli-1D-529_R1_001	7784	2479	98.65	DTU2019-29-PRJ1139-Escherichia-coli-1D-529_R1_001.fa.mlst_v2	131	adk_53	fumC_40	gyrB_47	icd_13	mdh_36	purA_28	recA_29	DTU2019-29-PRJ1139-Escherichia-coli-1D-529_R1_001		blaTEM-1B (blaTEM-1B_AY458016)		blaTEM-1B (blaTEM-1B_AY458016)
1D-530	F1	Escherichia coli	Urine	Urine	DTU2019-328-PRJ1139-Escherichia-coli-1D-530_R1_001.fq.gz	486	403	82.94%	3378622	3004666	88.93%	676	240	413		205559	46	337818	4863508	ERS4416307	ERR4013899	DTU2019-328-PRJ1139-Escherichia-coli-1D-530_R1_001.fa	Escherichia coli	0.98	DTU2019-328-PRJ1139-Escherichia-coli-1D-530_R1_001.fa	93.85	94.35	Escherichia coli	DTU2019-328-PRJ1139-Escherichia-coli-1D-530_R1_001	10978	2206	87.78	DTU2019-328-PRJ1139-Escherichia-coli-1D-530_R1_001.fa.mlst_v2	5662	adk_203	fumC_729	gyrB_181	icd_212	mdh_166	purA_1	recA_73	DTU2019-328-PRJ1139-Escherichia-coli-1D-530_R1_001
1D-551	F1	Escherichia coli	Blood	Blood	DTU2019-335-PRJ1139-Escherichia-coli-1D-551_R1_001.fq.gz	321	257	80.19%	2228608	1945360	87.29%	489	171	193		102893	132	372131	4892624	ERS4416327	ERR4013919	DTU2019-335-PRJ1139-Escherichia-coli-1D-551_R1_001.fa	Escherichia coli	1	DTU2019-335-PRJ1139-Escherichia-coli-1D-551_R1_001.fa	93.1	93.69	Escherichia coli	DTU2019-335-PRJ1139-Escherichia-coli-1D-551_R1_001	14018	2424	96.46	DTU2019-335-PRJ1139-Escherichia-coli-1D-551_R1_001.fa.mlst_v2	453	adk_99	fumC_6	gyrB_33	icd_33	mdh_24	purA_8	recA_7	DTU2019-335-PRJ1139-Escherichia-coli-1D-551_R1_001
1D-552	F1	Escherichia coli	Blood	Blood	DTU2019-47-PRJ1139-Escherichia-coli-1D-552_R1_001.fq.gz	180	171	94.60%	1223376	1183696	96.76%	36	12	41		102893	124	309336	4891627	ERS4416328	ERR4013920	DTU2019-47-PRJ1139-Escherichia-coli-1D-552_R1_001.fa	Escherichia coli	1	DTU2019-47-PRJ1139-Escherichia-coli-1D-552_R1_001.fa	93.11	93.7	Escherichia coli	DTU2019-47-PRJ1139-Escherichia-coli-1D-552_R1_001	14018	2419	96.26	DTU2019-47-PRJ1139-Escherichia-coli-1D-552_R1_001.fa.mlst_v2	453	adk_99	fumC_6	gyrB_33	icd_33	mdh_24	purA_8	recA_7	DTU2019-47-PRJ1139-Escherichia-coli-1D-552_R1_001
1D-553	F1	Escherichia coli	Blood	Blood	DTU2019-48-PRJ1139-Escherichia-coli-1D-553_R1_001.fq.gz	103	95	92.64%	692408	661734	95.57%	19	5	19		88130	133	244918	4875567	ERS4416329	ERR4013921	DTU2019-48-PRJ1139-Escherichia-coli-1D-553_R1_001.fa	Escherichia coli	1	DTU2019-48-PRJ1139-Escherichia-coli-1D-553_R1_001.fa	93.15	93.57	Escherichia coli	DTU2019-48-PRJ1139-Escherichia-coli-1D-553_R1_001	14018	2411	95.94	DTU2019-48-PRJ1139-Escherichia-coli-1D-553_R1_001.fa.mlst_v2	453	adk_99	fumC_6	gyrB_33	icd_33	mdh_24	purA_8	recA_7	DTU2019-48-PRJ1139-Escherichia-coli-1D-553_R1_001
1D-554	F1	Escherichia coli	Faeces	Stool or rectum	DTU2019-49-PRJ1139-Escherichia-coli-1D-554_R1_001.fq.gz	91	86	94.60%	615852	594840	96.59%	20	14	30		58481	307	236863	5627458	ERS4416330	ERR4013922	DTU2019-49-PRJ1139-Escherichia-coli-1D-554_R1_001.fa	Escherichia coli	0.98	DTU2019-49-PRJ1139-Escherichia-coli-1D-554_R1_001.fa	91.82	92.84	Escherichia coli	DTU2019-49-PRJ1139-Escherichia-coli-1D-554_R1_001	16367	2455	97.69	DTU2019-49-PRJ1139-Escherichia-coli-1D-554_R1_001.fa.mlst_v2	21	adk_16	fumC_4	gyrB_12	icd_16	mdh_9	purA_7	recA_7	DTU2019-49-PRJ1139-Escherichia-coli-1D-554_R1_001
1D-559	F1	Escherichia coli	Urine	Urine	DTU2019-54-PRJ1139-Escherichia-coli-1D-559_R1_001.fq.gz	59	55	93.82%	402472	386466	96.02%	10	7	20		28531	355	106884	5280769	ERS4416333	ERR4013925	DTU2019-54-PRJ1139-Escherichia-coli-1D-559_R1_001.fa	Escherichia coli	1	DTU2019-54-PRJ1139-Escherichia-coli-1D-559_R1_001.fa	92.81	96.55	Escherichia coli	DTU2019-54-PRJ1139-Escherichia-coli-1D-559_R1_001	6647	2379	94.67	DTU2019-54-PRJ1139-Escherichia-coli-1D-559_R1_001.fa.mlst_v2	59	adk_27	fumC_32	gyrB_24	icd_29	mdh_26	purA_19	recA_22	DTU2019-54-PRJ1139-Escherichia-coli-1D-559_R1_001
1D-560	F1	Escherichia coli	Urine	Urine	DTU2019-2456-PRJ1139-Escherichia-coli-1D-560_R1_001.fq.gz	391	317	81.05%	2775350	2391078	86.15%	991	433	260		192803	505	701082	5424478	ERS4416334	ERR4013926	DTU2019-2456-PRJ1139-Escherichia-coli-1D-560_R1_001.fa	Escherichia coli	1	DTU2019-2456-PRJ1139-Escherichia-coli-1D-560_R1_001.fa	88.64	92.83	Escherichia coli	DTU2019-2456-PRJ1139-Escherichia-coli-1D-560_R1_001	8577	2469	98.25	DTU2019-2456-PRJ1139-Escherichia-coli-1D-560_R1_001.fa.mlst_v2	73	adk_36	fumC_24	gyrB_9	icd_13	mdh_17	purA_11	recA_25	DTU2019-2456-PRJ1139-Escherichia-coli-1D-560_R1_001
1D-561	F1	Escherichia coli	Urine	Urine	DTU2019-56-PRJ1139-Escherichia-coli-1D-561_R1_001.fq.gz	174	166	95.13%	1194036	1153570	96.61%	46	39	75		223411	88	423316	5117429	ERS4416335	ERR4013927	DTU2019-56-PRJ1139-Escherichia-coli-1D-561_R1_001.fa	Escherichia coli	1	DTU2019-56-PRJ1139-Escherichia-coli-1D-561_R1_001.fa	90.7	87.9	Escherichia coli	DTU2019-56-PRJ1139-Escherichia-coli-1D-561_R1_001	26105	2482	98.77	DTU2019-56-PRJ1139-Escherichia-coli-1D-561_R1_001.fa.mlst_v2	69	adk_21	fumC_35	gyrB_27	icd_6	mdh_5	purA_5	recA_4	DTU2019-56-PRJ1139-Escherichia-coli-1D-561_R1_001
1D-562	F1	Escherichia coli	Urine	Urine	DTU2019-57-PRJ1139-Escherichia-coli-1D-562_R1_001.fq.gz	110	104	94.50%	753052	724964	96.27%	25	23	24		276069	39	718210	4911547	ERS4416336	ERR4013928	DTU2019-57-PRJ1139-Escherichia-coli-1D-562_R1_001.fa	Escherichia coli	1	DTU2019-57-PRJ1139-Escherichia-coli-1D-562_R1_001.fa	94.87	90.79	Escherichia coli	DTU2019-57-PRJ1139-Escherichia-coli-1D-562_R1_001	36963	2421	96.34	DTU2019-57-PRJ1139-Escherichia-coli-1D-562_R1_001.fa.mlst_v2	131	adk_53	fumC_40	gyrB_47	icd_13	mdh_36	purA_28	recA_29	DTU2019-57-PRJ1139-Escherichia-coli-1D-562_R1_001
1D-563	F1	Escherichia coli	Urine	Urine	DTU2019-58-PRJ1139-Escherichia-coli-1D-563_R1_001.fq.gz	269	253	93.95%	1850788	1768830	95.57%	100	96	119		385354	91	618303	5256802	ERS4416337	ERR4013929	DTU2019-58-PRJ1139-Escherichia-coli-1D-563_R1_001.fa	Escherichia coli	1	DTU2019-58-PRJ1139-Escherichia-coli-1D-563_R1_001.fa	94.19	94.45	Escherichia coli	DTU2019-58-PRJ1139-Escherichia-coli-1D-563_R1_001	41609	2489	99.04	DTU2019-58-PRJ1139-Escherichia-coli-1D-563_R1_001.fa.mlst_v2	141	adk_13	fumC_52	gyrB_10	icd_14	mdh_17	purA_25	recA_17	DTU2019-58-PRJ1139-Escherichia-coli-1D-563_R1_001		blaTEM-1B (blaTEM-1B_AY458016)		blaTEM-1B (blaTEM-1B_AY458016)
1D-564	F1	Escherichia coli	Urine	Urine	DTU2019-59-PRJ1139-Escherichia-coli-1D-564_R1_001.fq.gz	291	279	95.63%	2011114	1951918	97.06%	73	66	112		209127	73	678946	5136386	ERS4416338	ERR4013930	DTU2019-59-PRJ1139-Escherichia-coli-1D-564_R1_001.fa	Escherichia coli	1	DTU2019-59-PRJ1139-Escherichia-coli-1D-564_R1_001.fa	96.75	97.15	Escherichia coli	DTU2019-59-PRJ1139-Escherichia-coli-1D-564_R1_001	32508	2483	98.81	DTU2019-59-PRJ1139-Escherichia-coli-1D-564_R1_001.fa.mlst_v2	131	adk_53	fumC_40	gyrB_47	icd_13	mdh_36	purA_28	recA_29	DTU2019-59-PRJ1139-Escherichia-coli-1D-564_R1_001		blaTEM-1B (blaTEM-1B_AY458016)		blaTEM-1B (blaTEM-1B_AY458016)
1D-565	F1	Escherichia coli	Urine	Urine	DTU2019-60-PRJ1139-Escherichia-coli-1D-565_R1_001.fq.gz	76	68	89.98%	536374	497804	92.81%	47	36	42		112699	137	225446	5121036	ERS4416339	ERR4013931	DTU2019-60-PRJ1139-Escherichia-coli-1D-565_R1_001.fa	Escherichia coli	1	DTU2019-60-PRJ1139-Escherichia-coli-1D-565_R1_001.fa	96.81	97.03	Escherichia coli	DTU2019-60-PRJ1139-Escherichia-coli-1D-565_R1_001	32508	2456	97.73	DTU2019-60-PRJ1139-Escherichia-coli-1D-565_R1_001.fa.mlst_v2	131	adk_53	fumC_40	gyrB_47	icd_13	mdh_36	purA_28	recA_29	DTU2019-60-PRJ1139-Escherichia-coli-1D-565_R1_001		blaTEM-1B (blaTEM-1B_AY458016)		blaTEM-1B (blaTEM-1B_AY458016)
1D-566	F1	Escherichia coli	Urine	Urine	DTU2019-61-PRJ1139-Escherichia-coli-1D-566_R1_001.fq.gz	724	698	96.36%	5333058	5147246	96.52%	654	602	394		290897	87	620606	5221340	ERS4416340	ERR4013932	DTU2019-61-PRJ1139-Escherichia-coli-1D-566_R1_001.fa	Escherichia coli	0.98	DTU2019-61-PRJ1139-Escherichia-coli-1D-566_R1_001.fa	96.75	99.85	Escherichia coli	DTU2019-61-PRJ1139-Escherichia-coli-1D-566_R1_001	10826	2479	98.65	DTU2019-61-PRJ1139-Escherichia-coli-1D-566_R1_001.fa.mlst_v2	73	adk_36	fumC_24	gyrB_9	icd_13	mdh_17	purA_11	recA_25	DTU2019-61-PRJ1139-Escherichia-coli-1D-566_R1_001		blaSHV-102 (blaSHV-102_EU024485), blaSHV-48 (blaSHV-48_AY263404), blaSHV-1 (blaSHV-1_AF148850)		blaSHV-102 (blaSHV-102_EU024485), blaSHV-48 (blaSHV-48_AY263404), blaSHV-1 (blaSHV-1_AF148850)
1D-568	F1	Escherichia coli	Urine	Urine	DTU2019-63-PRJ1139-Escherichia-coli-1D-568_R1_001.fq.gz	141	134	95.40%	986276	952702	96.60%	64	60	50		112533	114	369743	4783567	ERS4416342	ERR4013934	DTU2019-63-PRJ1139-Escherichia-coli-1D-568_R1_001.fa	Escherichia coli	1	DTU2019-63-PRJ1139-Escherichia-coli-1D-568_R1_001.fa	90.84	93.39	Escherichia coli	DTU2019-63-PRJ1139-Escherichia-coli-1D-568_R1_001	25477	2379	94.67	DTU2019-63-PRJ1139-Escherichia-coli-1D-568_R1_001.fa.mlst_v2	540	adk_6	fumC_7	gyrB_57	icd_1	mdh_8	purA_8	recA_2	DTU2019-63-PRJ1139-Escherichia-coli-1D-568_R1_001		blaTEM-1B (blaTEM-1B_AY458016), blaTEM-1C (blaTEM-1C_FJ560503)		blaTEM-1B (blaTEM-1B_AY458016), blaTEM-1C (blaTEM-1C_FJ560503)
1D-569	F1	Escherichia coli	Urine	Urine	DTU2019-64-PRJ1139-Escherichia-coli-1D-569_R1_001.fq.gz	262	248	94.68%	1791182	1724840	96.30%	75	53	65		269067	88	602244	5106911	ERS4416343	ERR4013935	DTU2019-64-PRJ1139-Escherichia-coli-1D-569_R1_001.fa	Escherichia coli	1	DTU2019-64-PRJ1139-Escherichia-coli-1D-569_R1_001.fa	93.44	95.54	Escherichia coli	DTU2019-64-PRJ1139-Escherichia-coli-1D-569_R1_001	9984	2462	97.97	DTU2019-64-PRJ1139-Escherichia-coli-1D-569_R1_001.fa.mlst_v2	95	adk_37	fumC_38	gyrB_19	icd_37	mdh_17	purA_11	recA_26	DTU2019-64-PRJ1139-Escherichia-coli-1D-569_R1_001
1D-570	F1	Escherichia coli	Urine	Urine	DTU2019-65-PRJ1139-Escherichia-coli-1D-570_R1_001.fq.gz	125	117	93.41%	851680	816114	95.82%	38	26	21		134406	132	428129	5324874	ERS4416344	ERR4013936	DTU2019-65-PRJ1139-Escherichia-coli-1D-570_R1_001.fa	Escherichia coli	0.98	DTU2019-65-PRJ1139-Escherichia-coli-1D-570_R1_001.fa	91.64	97.61	Escherichia coli	DTU2019-65-PRJ1139-Escherichia-coli-1D-570_R1_001	11695	2452	97.57	DTU2019-65-PRJ1139-Escherichia-coli-1D-570_R1_001.fa.mlst_v2	393	adk_18	fumC_106	gyrB_17	icd_6	mdh_5	purA_5	recA_4	DTU2019-65-PRJ1139-Escherichia-coli-1D-570_R1_001		blaTEM-1B (blaTEM-1B_AY458016)		blaTEM-1B (blaTEM-1B_AY458016)
1D-571	F1	Escherichia coli	Urine	Urine	DTU2019-66-PRJ1139-Escherichia-coli-1D-571_R1_001.fq.gz	135	127	94.12%	932566	892228	95.67%	53	38	46		97985	185	257442	5332139	ERS4416345	ERR4013937	DTU2019-66-PRJ1139-Escherichia-coli-1D-571_R1_001.fa	Escherichia coli	1	DTU2019-66-PRJ1139-Escherichia-coli-1D-571_R1_001.fa	92.21	97.35	Escherichia coli	DTU2019-66-PRJ1139-Escherichia-coli-1D-571_R1_001	25311	2396	95.34	DTU2019-66-PRJ1139-Escherichia-coli-1D-571_R1_001.fa.mlst_v2	69	adk_21	fumC_35	gyrB_27	icd_6	mdh_5	purA_5	recA_4	DTU2019-66-PRJ1139-Escherichia-coli-1D-571_R1_001		blaTEM-1B (blaTEM-1B_AY458016)		blaTEM-1B (blaTEM-1B_AY458016)
1D-572	F1	Escherichia coli	Urine	Urine	DTU2019-339-PRJ1139-Escherichia-coli-1D-572_R1_001.fq.gz	281	224	79.72%	1967030	1702078	86.53%	514	77	124		192983	119	416451	5191947	ERS4416346	ERR4013938	DTU2019-339-PRJ1139-Escherichia-coli-1D-572_R1_001.fa	Escherichia coli	1	DTU2019-339-PRJ1139-Escherichia-coli-1D-572_R1_001.fa	93.69	94.45	Escherichia coli	DTU2019-339-PRJ1139-Escherichia-coli-1D-572_R1_001	10271	2464	98.05	DTU2019-339-PRJ1139-Escherichia-coli-1D-572_R1_001.fa.mlst_v2	80	adk_13	fumC_24	gyrB_19	icd_14	mdh_23	purA_1	recA_10	DTU2019-339-PRJ1139-Escherichia-coli-1D-572_R1_001		blaTEM-1B (blaTEM-1B_AY458016)		blaTEM-1B (blaTEM-1B_AY458016)
1D-574	F1	Escherichia coli	Urine	Urine	DTU2019-68-PRJ1139-Escherichia-coli-1D-574_R1_001.fq.gz	111	105	95.23%	760486	735312	96.69%	28	17	28		106892	127	253591	4885496	ERS4416347	ERR4013939	DTU2019-68-PRJ1139-Escherichia-coli-1D-574_R1_001.fa	Escherichia coli	1	DTU2019-68-PRJ1139-Escherichia-coli-1D-574_R1_001.fa	92.27	94.76	Escherichia coli	DTU2019-68-PRJ1139-Escherichia-coli-1D-574_R1_001	10029	2419	96.26	DTU2019-68-PRJ1139-Escherichia-coli-1D-574_R1_001.fa.mlst_v2	10	adk_10	fumC_11	gyrB_4	icd_8	mdh_8	purA_8	recA_2	DTU2019-68-PRJ1139-Escherichia-coli-1D-574_R1_001
1D-575	F1	Escherichia coli	Urine	Urine	DTU2019-69-PRJ1139-Escherichia-coli-1D-575_R1_001.fq.gz	80	75	93.82%	550682	527544	95.80%	32	19	26		149104	140	340555	5162602	ERS4416348	ERR4013940	DTU2019-69-PRJ1139-Escherichia-coli-1D-575_R1_001.fa	Escherichia coli	1	DTU2019-69-PRJ1139-Escherichia-coli-1D-575_R1_001.fa	96.97	99.19	Escherichia coli	DTU2019-69-PRJ1139-Escherichia-coli-1D-575_R1_001	10826	2390	95.11	DTU2019-69-PRJ1139-Escherichia-coli-1D-575_R1_001.fa.mlst_v2	73	adk_36	fumC_24	gyrB_9	icd_13	mdh_17	purA_11	recA_25	DTU2019-69-PRJ1139-Escherichia-coli-1D-575_R1_001		blaSHV-102 (blaSHV-102_EU024485), blaSHV-48 (blaSHV-48_AY263404), blaSHV-1 (blaSHV-1_AF148850)		blaSHV-102 (blaSHV-102_EU024485), blaSHV-48 (blaSHV-48_AY263404), blaSHV-1 (blaSHV-1_AF148850)
1D-576	F1	Escherichia coli	Urine	Urine	DTU2019-70-PRJ1139-Escherichia-coli-1D-576_R1_001.fq.gz	168	159	94.26%	1144448	1102340	96.32%	41	27	42		370577	81	702096	5068866	ERS4416349	ERR4013941	DTU2019-70-PRJ1139-Escherichia-coli-1D-576_R1_001.fa	Escherichia coli	1	DTU2019-70-PRJ1139-Escherichia-coli-1D-576_R1_001.fa	95.11	96.92	Escherichia coli	DTU2019-70-PRJ1139-Escherichia-coli-1D-576_R1_001	3567	2339	93.08	DTU2019-70-PRJ1139-Escherichia-coli-1D-576_R1_001.fa.mlst_v2	12	adk_13	fumC_13	gyrB_9	icd_13	mdh_16	purA_10	recA_9	DTU2019-70-PRJ1139-Escherichia-coli-1D-576_R1_001
1D-582	F1	Escherichia coli	Urine	Urine	DTU2019-343-PRJ1139-Escherichia-coli-1D-582_R1_001.fq.gz	513	421	82.16%	3584812	3166452	88.33%	630	268	261		328027	79	643782	5126166	ERS4416355	ERR4013947	DTU2019-343-PRJ1139-Escherichia-coli-1D-582_R1_001.fa	Escherichia coli	1	DTU2019-343-PRJ1139-Escherichia-coli-1D-582_R1_001.fa	94.43	91.12	Escherichia coli	DTU2019-343-PRJ1139-Escherichia-coli-1D-582_R1_001	10423	2442	97.17	DTU2019-343-PRJ1139-Escherichia-coli-1D-582_R1_001.fa.mlst_v2	141	adk_13	fumC_52	gyrB_10	icd_14	mdh_17	purA_25	recA_17	DTU2019-343-PRJ1139-Escherichia-coli-1D-582_R1_001
1D-590	F1	Escherichia coli	Urine	Urine	DTU2019-81-PRJ1139-Escherichia-coli-1D-590_R1_001.fq.gz	116	109	94.49%	806640	772070	95.71%	35	34	44		37339	310	122556	5013756	ERS4416361	ERR4013953	DTU2019-81-PRJ1139-Escherichia-coli-1D-590_R1_001.fa	Escherichia coli	1	DTU2019-81-PRJ1139-Escherichia-coli-1D-590_R1_001.fa	96.86	97.36	Escherichia coli	DTU2019-81-PRJ1139-Escherichia-coli-1D-590_R1_001	1123	2458	97.81	DTU2019-81-PRJ1139-Escherichia-coli-1D-590_R1_001.fa.mlst_v2	1193	adk_14	fumC_14	gyrB_10	icd_200	mdh_17	purA_7	recA_10	DTU2019-81-PRJ1139-Escherichia-coli-1D-590_R1_001		blaTEM-1B (blaTEM-1B_AY458016)		blaTEM-1B (blaTEM-1B_AY458016)		aac(3)-IId (aac(3)-IId_EU022314)
1D-595	F1	Escherichia coli	Urine	Urine	DTU2019-346-PRJ1139-Escherichia-coli-1D-595_R1_001.fq.gz	523	422	80.81%	3622690	3185160	87.92%	536	258	172		273059	93	537199	5164397	ERS4416366	ERR4013958	DTU2019-346-PRJ1139-Escherichia-coli-1D-595_R1_001.fa	Escherichia coli	1	DTU2019-346-PRJ1139-Escherichia-coli-1D-595_R1_001.fa	93.77	94.74	Escherichia coli	DTU2019-346-PRJ1139-Escherichia-coli-1D-595_R1_001	8568	2434	96.86	DTU2019-346-PRJ1139-Escherichia-coli-1D-595_R1_001.fa.mlst_v2	73	adk_36	fumC_24	gyrB_9	icd_13	mdh_17	purA_11	recA_25	DTU2019-346-PRJ1139-Escherichia-coli-1D-595_R1_001
1D-598	F1	Escherichia coli	Urine	Urine	DTU2019-87-PRJ1139-Escherichia-coli-1D-598_R1_001.fq.gz	128	120	94.31%	865692	834630	96.41%	19	14	22		214641	113	388068	4890000	ERS4416369	ERR4013961	DTU2019-87-PRJ1139-Escherichia-coli-1D-598_R1_001.fa	Escherichia coli	1	DTU2019-87-PRJ1139-Escherichia-coli-1D-598_R1_001.fa	91.94	96.47	Escherichia coli	DTU2019-87-PRJ1139-Escherichia-coli-1D-598_R1_001	4858	2479	98.65	DTU2019-87-PRJ1139-Escherichia-coli-1D-598_R1_001.fa.mlst_v2	11763	adk_13	fumC_21	gyrB_13	icd_22	mdh_1089	purA_432	recA_15	DTU2019-87-PRJ1139-Escherichia-coli-1D-598_R1_001
1D-599	F1	Escherichia coli	Urine	Urine	DTU2019-88-PRJ1139-Escherichia-coli-1D-599_R1_001.fq.gz	197	186	94.67%	1330174	1285726	96.66%	37	25	43		203338	85	511728	5059685	ERS4416370	ERR4013962	DTU2019-88-PRJ1139-Escherichia-coli-1D-599_R1_001.fa	Escherichia coli	1	DTU2019-88-PRJ1139-Escherichia-coli-1D-599_R1_001.fa	95.9	91.81	Escherichia coli	DTU2019-88-PRJ1139-Escherichia-coli-1D-599_R1_001	10308	2438	97.02	DTU2019-88-PRJ1139-Escherichia-coli-1D-599_R1_001.fa.mlst_v2	141	adk_13	fumC_52	gyrB_10	icd_14	mdh_17	purA_25	recA_17	DTU2019-88-PRJ1139-Escherichia-coli-1D-599_R1_001
1D-601	F1	Escherichia coli	Urine	Urine	DTU2019-349-PRJ1139-Escherichia-coli-1D-601_R1_001.fq.gz	536	443	82.80%	3726216	3320022	89.10%	551	251	517		151826	169	343236	5395805	ERS4416372	ERR4013964	DTU2019-349-PRJ1139-Escherichia-coli-1D-601_R1_001.fa	Escherichia coli	1	DTU2019-349-PRJ1139-Escherichia-coli-1D-601_R1_001.fa	93.98	94.45	Escherichia coli	DTU2019-349-PRJ1139-Escherichia-coli-1D-601_R1_001	35820	2423	96.42	DTU2019-349-PRJ1139-Escherichia-coli-1D-601_R1_001.fa.mlst_v2	38	adk_4	fumC_26	gyrB_2	icd_25	mdh_5	purA_5	recA_19	DTU2019-349-PRJ1139-Escherichia-coli-1D-601_R1_001		blaCTX-M-15 (blaCTX-M-15_AY044436)		blaCTX-M-15 (blaCTX-M-15_AY044436)
1D-603	F1	Escherichia coli	Urine	Urine	DTU2019-351-PRJ1139-Escherichia-coli-1D-603_R1_001.fq.gz	402	335	83.47%	2802800	2503406	89.32%	423	165	285		215386	94	484603	5156441	ERS4416374	ERR4013966	DTU2019-351-PRJ1139-Escherichia-coli-1D-603_R1_001.fa	Escherichia coli	1	DTU2019-351-PRJ1139-Escherichia-coli-1D-603_R1_001.fa	97.13	99.92	Escherichia coli	DTU2019-351-PRJ1139-Escherichia-coli-1D-603_R1_001	3883	2487	98.97	DTU2019-351-PRJ1139-Escherichia-coli-1D-603_R1_001.fa.mlst_v2	131	adk_53	fumC_40	gyrB_47	icd_13	mdh_36	purA_28	recA_29	DTU2019-351-PRJ1139-Escherichia-coli-1D-603_R1_001		blaTEM-1B (blaTEM-1B_AY458016), blaCTX-M-27 (blaCTX-M-27_AY156923)		blaTEM-1B (blaTEM-1B_AY458016), blaCTX-M-27 (blaCTX-M-27_AY156923)		aac(3)-IId (aac(3)-IId_EU022314)
1D-605	F1	Escherichia coli	Urine	Urine	DTU2019-90-PRJ1139-Escherichia-coli-1D-605_R1_001.fq.gz	76	72	95.30%	518270	502090	96.88%	20	14	16		119979	102	445514	4864592	ERS4416376	ERR4013968	DTU2019-90-PRJ1139-Escherichia-coli-1D-605_R1_001.fa	Escherichia coli	1	DTU2019-90-PRJ1139-Escherichia-coli-1D-605_R1_001.fa	94.55	97.5	Escherichia coli	DTU2019-90-PRJ1139-Escherichia-coli-1D-605_R1_001	9861	2453	97.61	DTU2019-90-PRJ1139-Escherichia-coli-1D-605_R1_001.fa.mlst_v2	357	adk_13	fumC_40	gyrB_13	icd_13	mdh_23	purA_25	recA_66	DTU2019-90-PRJ1139-Escherichia-coli-1D-605_R1_001
1D-606	F1	Escherichia coli	Urine	Urine	DTU2019-91-PRJ1139-Escherichia-coli-1D-606_R1_001.fq.gz	73	69	94.84%	498936	481146	96.43%	26	16	24		42764	321	156252	5487057	ERS4416377	ERR4013969	DTU2019-91-PRJ1139-Escherichia-coli-1D-606_R1_001.fa	Escherichia coli	1	DTU2019-91-PRJ1139-Escherichia-coli-1D-606_R1_001.fa	88.99	94.22	Escherichia coli	DTU2019-91-PRJ1139-Escherichia-coli-1D-606_R1_001	46330	2456	97.73	DTU2019-91-PRJ1139-Escherichia-coli-1D-606_R1_001.fa.mlst_v2	69	adk_21	fumC_35	gyrB_27	icd_6	mdh_5	purA_5	recA_4	DTU2019-91-PRJ1139-Escherichia-coli-1D-606_R1_001		blaCTX-M-15 (blaCTX-M-15_AY044436)		blaCTX-M-15 (blaCTX-M-15_AY044436)
1D-607	F1	Escherichia coli	Urine	Urine	DTU2019-92-PRJ1139-Escherichia-coli-1D-607_R1_001.fq.gz	260	248	95.34%	1843070	1766356	95.84%	155	135	202		185175	94	352897	5025722	ERS4416378	ERR4013970	DTU2019-92-PRJ1139-Escherichia-coli-1D-607_R1_001.fa	Escherichia coli	1	DTU2019-92-PRJ1139-Escherichia-coli-1D-607_R1_001.fa	96.9	98.78	Escherichia coli	DTU2019-92-PRJ1139-Escherichia-coli-1D-607_R1_001	1204	2480	98.69	DTU2019-92-PRJ1139-Escherichia-coli-1D-607_R1_001.fa.mlst_v2	69	adk_21	fumC_35	gyrB_27	icd_6	mdh_5	purA_5	recA_4	DTU2019-92-PRJ1139-Escherichia-coli-1D-607_R1_001		blaTEM-1B (blaTEM-1B_AY458016), blaCTX-M-15 (blaCTX-M-15_AY044436)		blaTEM-1B (blaTEM-1B_AY458016), blaCTX-M-15 (blaCTX-M-15_AY044436)
1D-608	F1	Escherichia coli	Urine	Urine	DTU2019-93-PRJ1139-Escherichia-coli-1D-608_R1_001.fq.gz	242	231	95.29%	1678390	1618482	96.43%	109	78	52		204800	70	681725	4966366	ERS4416379	ERR4013971	DTU2019-93-PRJ1139-Escherichia-coli-1D-608_R1_001.fa	Escherichia coli	1	DTU2019-93-PRJ1139-Escherichia-coli-1D-608_R1_001.fa	98	94.67	Escherichia coli	DTU2019-93-PRJ1139-Escherichia-coli-1D-608_R1_001	46765	2408	95.82	DTU2019-93-PRJ1139-Escherichia-coli-1D-608_R1_001.fa.mlst_v2	12	adk_13	fumC_13	gyrB_9	icd_13	mdh_16	purA_10	recA_9	DTU2019-93-PRJ1139-Escherichia-coli-1D-608_R1_001
1D-609	F1	Escherichia coli	Urine	Urine	DTU2019-94-PRJ1139-Escherichia-coli-1D-609_R1_001.fq.gz	294	277	94.30%	1990966	1916440	96.26%	80	44	78		206159	110	344650	5122784	ERS4416380	ERR4013972	DTU2019-94-PRJ1139-Escherichia-coli-1D-609_R1_001.fa	Escherichia coli	0.98	DTU2019-94-PRJ1139-Escherichia-coli-1D-609_R1_001.fa	93.36	94.63	Escherichia coli	DTU2019-94-PRJ1139-Escherichia-coli-1D-609_R1_001	46690	2398	95.42	DTU2019-94-PRJ1139-Escherichia-coli-1D-609_R1_001.fa.mlst_v2	117	adk_20	fumC_45	gyrB_41	icd_43	mdh_5	purA_32	recA_2	DTU2019-94-PRJ1139-Escherichia-coli-1D-609_R1_001
1D-610	F1	Escherichia coli	Urine	Urine	DTU2019-95-PRJ1139-Escherichia-coli-1D-610_R1_001.fq.gz	216	207	95.82%	1498148	1455152	97.13%	81	76	64		239580	59	373901	4954147	ERS4416381	ERR4013973	DTU2019-95-PRJ1139-Escherichia-coli-1D-610_R1_001.fa	Escherichia coli	1	DTU2019-95-PRJ1139-Escherichia-coli-1D-610_R1_001.fa	84.66	79.08	Escherichia coli	DTU2019-95-PRJ1139-Escherichia-coli-1D-610_R1_001	50815	2491	99.12	DTU2019-95-PRJ1139-Escherichia-coli-1D-610_R1_001.fa.mlst_v2	2015	adk_76	fumC_319	gyrB_30	icd_37	mdh_17	purA_10	recA_96	DTU2019-95-PRJ1139-Escherichia-coli-1D-610_R1_001
1D-611	F1	Escherichia coli	Urine	Urine	DTU2019-96-PRJ1139-Escherichia-coli-1D-611_R1_001.fq.gz	198	182	92.00%	1364568	1290906	94.60%	91	72	58		89169	160	206405	5100288	ERS4416382	ERR4013974	DTU2019-96-PRJ1139-Escherichia-coli-1D-611_R1_001.fa	Escherichia coli	1	DTU2019-96-PRJ1139-Escherichia-coli-1D-611_R1_001.fa	93.6	95.14	Escherichia coli	DTU2019-96-PRJ1139-Escherichia-coli-1D-611_R1_001	43304	2474	98.45	DTU2019-96-PRJ1139-Escherichia-coli-1D-611_R1_001.fa.mlst_v2	69	adk_21	fumC_35	gyrB_27	icd_6	mdh_5	purA_5	recA_4	DTU2019-96-PRJ1139-Escherichia-coli-1D-611_R1_001		blaTEM-1B (blaTEM-1B_AY458016)		blaTEM-1B (blaTEM-1B_AY458016)
1D-613	F1	Escherichia coli	Urine	Urine	DTU2019-353-PRJ1139-Escherichia-coli-1D-613_R1_001.fq.gz	139	113	81.21%	958252	844366	88.12%	111	65	113		174258	64	442446	5012757	ERS4416384	ERR4013976	DTU2019-353-PRJ1139-Escherichia-coli-1D-613_R1_001.fa	Escherichia coli	1	DTU2019-353-PRJ1139-Escherichia-coli-1D-613_R1_001.fa	93.5	95.26	Escherichia coli	DTU2019-353-PRJ1139-Escherichia-coli-1D-613_R1_001	21180	2461	97.93	DTU2019-353-PRJ1139-Escherichia-coli-1D-613_R1_001.fa.mlst_v2	131	adk_53	fumC_40	gyrB_47	icd_13	mdh_36	purA_28	recA_29	DTU2019-353-PRJ1139-Escherichia-coli-1D-613_R1_001
1D-614	F1	Escherichia coli	Urine	Urine	DTU2019-354-PRJ1139-Escherichia-coli-1D-614_R1_001.fq.gz	653	539	82.51%	4522922	4015332	88.78%	649	252	404		287149	73	786794	5120657	ERS4416385	ERR4013977	DTU2019-354-PRJ1139-Escherichia-coli-1D-614_R1_001.fa	Escherichia coli	1	DTU2019-354-PRJ1139-Escherichia-coli-1D-614_R1_001.fa	95.97	96.24	Escherichia coli	DTU2019-354-PRJ1139-Escherichia-coli-1D-614_R1_001	8588	2465	98.09	DTU2019-354-PRJ1139-Escherichia-coli-1D-614_R1_001.fa.mlst_v2	127	adk_13	fumC_14	gyrB_19	icd_36	mdh_23	purA_11	recA_10	DTU2019-354-PRJ1139-Escherichia-coli-1D-614_R1_001
1D-618	F1	Escherichia coli	Urine	Urine	DTU2019-358-PRJ1139-Escherichia-coli-1D-618_R1_001.fq.gz	385	309	80.19%	2655178	2314162	87.16%	454	27	81		287465	85	527011	5104090	ERS4416388	ERR4013980	DTU2019-358-PRJ1139-Escherichia-coli-1D-618_R1_001.fa	Escherichia coli	0.98	DTU2019-358-PRJ1139-Escherichia-coli-1D-618_R1_001.fa	97.76	97.45	Escherichia coli	DTU2019-358-PRJ1139-Escherichia-coli-1D-618_R1_001	26808	2446	97.33	DTU2019-358-PRJ1139-Escherichia-coli-1D-618_R1_001.fa.mlst_v2	73	adk_36	fumC_24	gyrB_9	icd_13	mdh_17	purA_11	recA_25	DTU2019-358-PRJ1139-Escherichia-coli-1D-618_R1_001
1D-619	F1	Escherichia coli	Urine	Urine	DTU2019-359-PRJ1139-Escherichia-coli-1D-619_R1_001.fq.gz	328	273	83.27%	2280120	2033806	89.20%	422	149	197		171629	130	629559	5011693	ERS4416389	ERR4013981	DTU2019-359-PRJ1139-Escherichia-coli-1D-619_R1_001.fa	Escherichia coli	1	DTU2019-359-PRJ1139-Escherichia-coli-1D-619_R1_001.fa	89.51	94.75	Escherichia coli	DTU2019-359-PRJ1139-Escherichia-coli-1D-619_R1_001	8277	2473	98.41	DTU2019-359-PRJ1139-Escherichia-coli-1D-619_R1_001.fa.mlst_v2	348	adk_6	fumC_29	gyrB_32	icd_16	mdh_11	purA_8	recA_14	DTU2019-359-PRJ1139-Escherichia-coli-1D-619_R1_001		blaTEM-1B (blaTEM-1B_AY458016)		blaTEM-1B (blaTEM-1B_AY458016)
1D-620	F1	Escherichia coli	Urine	Urine	DTU2019-360-PRJ1139-Escherichia-coli-1D-620_R1_001.fq.gz	173	141	81.33%	1197288	1053144	87.96%	283	73	112		170612	57	429909	4791443	ERS4416390	ERR4013982	DTU2019-360-PRJ1139-Escherichia-coli-1D-620_R1_001.fa	Escherichia coli	1	DTU2019-360-PRJ1139-Escherichia-coli-1D-620_R1_001.fa	97.23	96.81	Escherichia coli	DTU2019-360-PRJ1139-Escherichia-coli-1D-620_R1_001	2782	2468	98.21	DTU2019-360-PRJ1139-Escherichia-coli-1D-620_R1_001.fa.mlst_v2	5135	adk_23	fumC_218	gyrB_271	icd_27	mdh_37	purA_16	recA_19	DTU2019-360-PRJ1139-Escherichia-coli-1D-620_R1_001
1D-621	F1	Escherichia coli	Urine	Urine	DTU2019-361-PRJ1139-Escherichia-coli-1D-621_R1_001.fq.gz	646	528	81.79%	4485496	3955854	88.19%	885	322	338		53560	224	223880	5205509	ERS4416391	ERR4013983	DTU2019-361-PRJ1139-Escherichia-coli-1D-621_R1_001.fa	Escherichia coli	1	DTU2019-361-PRJ1139-Escherichia-coli-1D-621_R1_001.fa	94.65	96.59	Escherichia coli	DTU2019-361-PRJ1139-Escherichia-coli-1D-621_R1_001	36325	2430	96.70	DTU2019-361-PRJ1139-Escherichia-coli-1D-621_R1_001.fa.mlst_v2	59	adk_27	fumC_32	gyrB_24	icd_29	mdh_26	purA_19	recA_22	DTU2019-361-PRJ1139-Escherichia-coli-1D-621_R1_001
1D-622	F1	Escherichia coli	Urine	Urine	DTU2019-362-PRJ1139-Escherichia-coli-1D-622_R1_001.fq.gz	417	336	80.72%	2867250	2507922	87.47%	449	43	87		174924	90	577702	5095437	ERS4416392	ERR4013984	DTU2019-362-PRJ1139-Escherichia-coli-1D-622_R1_001.fa	Escherichia coli	1	DTU2019-362-PRJ1139-Escherichia-coli-1D-622_R1_001.fa	96.22	99.14	Escherichia coli	DTU2019-362-PRJ1139-Escherichia-coli-1D-622_R1_001	40421	2465	98.09	DTU2019-362-PRJ1139-Escherichia-coli-1D-622_R1_001.fa.mlst_v2	95	adk_37	fumC_38	gyrB_19	icd_37	mdh_17	purA_11	recA_26	DTU2019-362-PRJ1139-Escherichia-coli-1D-622_R1_001		blaTEM-1B (blaTEM-1B_AY458016)		blaTEM-1B (blaTEM-1B_AY458016)
1D-627	F2	Escherichia coli	Urine	Urine	DTU2019-367-PRJ1139-Escherichia-coli-1D-627_R1_001.fq.gz	797	664	83.37%	5641082	5019042	88.97%	1520	175	307		284518	56	668333	5036491	ERS4416397	ERR4013989	DTU2019-367-PRJ1139-Escherichia-coli-1D-627_R1_001.fa	Escherichia coli	1	DTU2019-367-PRJ1139-Escherichia-coli-1D-627_R1_001.fa	95.75	97.29	Escherichia coli	DTU2019-367-PRJ1139-Escherichia-coli-1D-627_R1_001	21173	2473	98.41	DTU2019-367-PRJ1139-Escherichia-coli-1D-627_R1_001.fa.mlst_v2	2279	adk_53	fumC_40	gyrB_47	icd_13	mdh_36	purA_8	recA_29	DTU2019-367-PRJ1139-Escherichia-coli-1D-627_R1_001		blaTEM-1B (blaTEM-1B_AY458016)		blaTEM-1B (blaTEM-1B_AY458016)
1D-629	F2	Escherichia coli	Urine	Urine	DTU2019-369-PRJ1139-Escherichia-coli-1D-629_R1_001.fq.gz	254	202	79.76%	1750572	1518406	86.74%	266	58	103		211522	76	628195	5041293	ERS4416399	ERR4013991	DTU2019-369-PRJ1139-Escherichia-coli-1D-629_R1_001.fa	Escherichia coli	1	DTU2019-369-PRJ1139-Escherichia-coli-1D-629_R1_001.fa	93.24	95.1	Escherichia coli	DTU2019-369-PRJ1139-Escherichia-coli-1D-629_R1_001	31861	2453	97.61	DTU2019-369-PRJ1139-Escherichia-coli-1D-629_R1_001.fa.mlst_v2	131	adk_53	fumC_40	gyrB_47	icd_13	mdh_36	purA_28	recA_29	DTU2019-369-PRJ1139-Escherichia-coli-1D-629_R1_001		blaTEM-1B (blaTEM-1B_AY458016)		blaTEM-1B (blaTEM-1B_AY458016)
1D-630	F2	Escherichia coli	Urine	Urine	DTU2019-370-PRJ1139-Escherichia-coli-1D-630_R1_001.fq.gz	122	81	66.47%	847826	665858	78.54%	183	19	50		65481	172	203975	5028511	ERS4416400	ERR4013992	DTU2019-370-PRJ1139-Escherichia-coli-1D-630_R1_001.fa	Escherichia coli	1	DTU2019-370-PRJ1139-Escherichia-coli-1D-630_R1_001.fa	97.58	97.25	Escherichia coli	DTU2019-370-PRJ1139-Escherichia-coli-1D-630_R1_001	28304	2339	93.08	DTU2019-370-PRJ1139-Escherichia-coli-1D-630_R1_001.fa.mlst_v2	95	adk_37	fumC_38	gyrB_19	icd_37	mdh_17	purA_11	recA_26	DTU2019-370-PRJ1139-Escherichia-coli-1D-630_R1_001		blaTEM-1B (blaTEM-1B_AY458016)		blaTEM-1B (blaTEM-1B_AY458016)
1D-631	F2	Escherichia coli	Urine	Urine	DTU2019-371-PRJ1139-Escherichia-coli-1D-631_R1_001.fq.gz	328	272	83.05%	2276498	2029234	89.14%	418	159	248		192640	105	596956	5337987	ERS4416401	ERR4013993	DTU2019-371-PRJ1139-Escherichia-coli-1D-631_R1_001.fa	Escherichia coli	1	DTU2019-371-PRJ1139-Escherichia-coli-1D-631_R1_001.fa	92.42	98.9	Escherichia coli	DTU2019-371-PRJ1139-Escherichia-coli-1D-631_R1_001	8673	2433	96.82	DTU2019-371-PRJ1139-Escherichia-coli-1D-631_R1_001.fa.mlst_v2	95	adk_37	fumC_38	gyrB_19	icd_37	mdh_17	purA_11	recA_26	DTU2019-371-PRJ1139-Escherichia-coli-1D-631_R1_001
1D-632	F2	Escherichia coli	Urine	Urine	DTU2019-372-PRJ1139-Escherichia-coli-1D-632_R1_001.fq.gz	1223	998	81.62%	8522704	7487500	87.85%	1935	659	1078		210881	83	442930	5143805	ERS4416402	ERR4013994	DTU2019-372-PRJ1139-Escherichia-coli-1D-632_R1_001.fa	Escherichia coli	1	DTU2019-372-PRJ1139-Escherichia-coli-1D-632_R1_001.fa	94.41	96.31	Escherichia coli	DTU2019-372-PRJ1139-Escherichia-coli-1D-632_R1_001	21458	2448	97.41	DTU2019-372-PRJ1139-Escherichia-coli-1D-632_R1_001.fa.mlst_v2	69	adk_21	fumC_35	gyrB_27	icd_6	mdh_5	purA_5	recA_4	DTU2019-372-PRJ1139-Escherichia-coli-1D-632_R1_001		blaTEM-1B (blaTEM-1B_AY458016)		blaTEM-1B (blaTEM-1B_AY458016)		aac(3)-IId (aac(3)-IId_EU022314)
1D-633	F2	Escherichia coli	Urine	Urine	DTU2019-373-PRJ1139-Escherichia-coli-1D-633_R1_001.fq.gz	501	412	82.28%	3464430	3067684	88.55%	602	215	233		671307	25	1205761	4988282	ERS4416403	ERR4013995	DTU2019-373-PRJ1139-Escherichia-coli-1D-633_R1_001.fa	Escherichia coli	1	DTU2019-373-PRJ1139-Escherichia-coli-1D-633_R1_001.fa	87.76	88.16	Escherichia coli	DTU2019-373-PRJ1139-Escherichia-coli-1D-633_R1_001	60766	2368	94.23	DTU2019-373-PRJ1139-Escherichia-coli-1D-633_R1_001.fa.mlst_v2	4219	adk_13	fumC_40	gyrB_19	icd_13	mdh_23	purA_25	recA_66	DTU2019-373-PRJ1139-Escherichia-coli-1D-633_R1_001		blaTEM-1B (blaTEM-1B_AY458016)		blaTEM-1B (blaTEM-1B_AY458016)
1D-634	F2	Escherichia coli	Urine	Urine	DTU2019-374-PRJ1139-Escherichia-coli-1D-634_R1_001.fq.gz	584	479	82.03%	4051038	3569610	88.12%	781	34	143		526401	25	849043	4915408	ERS4416404	ERR4013996	DTU2019-374-PRJ1139-Escherichia-coli-1D-634_R1_001.fa	Escherichia coli	1	DTU2019-374-PRJ1139-Escherichia-coli-1D-634_R1_001.fa	79.25	76.98	Escherichia coli	DTU2019-374-PRJ1139-Escherichia-coli-1D-634_R1_001	25454	2462	97.97	DTU2019-374-PRJ1139-Escherichia-coli-1D-634_R1_001.fa.mlst_v2	1643	adk_13	fumC_24	gyrB_58	icd_37	mdh_17	purA_11	recA_25	DTU2019-374-PRJ1139-Escherichia-coli-1D-634_R1_001
1D-636	F2	Escherichia coli	Urine	Urine	DTU2019-376-PRJ1139-Escherichia-coli-1D-636_R1_001.fq.gz	1043	841	80.63%	7147868	6252496	87.47%	1144	306	574		242253	80	429236	4952356	ERS4416406	ERR4013998	DTU2019-376-PRJ1139-Escherichia-coli-1D-636_R1_001.fa	Escherichia coli	1	DTU2019-376-PRJ1139-Escherichia-coli-1D-636_R1_001.fa	94.57	88.29	Escherichia coli	DTU2019-376-PRJ1139-Escherichia-coli-1D-636_R1_001	26105	2466	98.13	DTU2019-376-PRJ1139-Escherichia-coli-1D-636_R1_001.fa.mlst_v2	69	adk_21	fumC_35	gyrB_27	icd_6	mdh_5	purA_5	recA_4	DTU2019-376-PRJ1139-Escherichia-coli-1D-636_R1_001		blaTEM-1A (blaTEM-1A_HM749966)		blaTEM-1A (blaTEM-1A_HM749966)
1D-637	F2	Escherichia coli	Urine	Urine	DTU2019-377-PRJ1139-Escherichia-coli-1D-637_R1_001.fq.gz	388	318	82.08%	2684392	2373754	88.43%	457	164	192		180192	78	476466	4927796	ERS4416407	ERR4013999	DTU2019-377-PRJ1139-Escherichia-coli-1D-637_R1_001.fa	Escherichia coli	1	DTU2019-377-PRJ1139-Escherichia-coli-1D-637_R1_001.fa	95.19	93.77	Escherichia coli	DTU2019-377-PRJ1139-Escherichia-coli-1D-637_R1_001	37240	2433	96.82	DTU2019-377-PRJ1139-Escherichia-coli-1D-637_R1_001.fa.mlst_v2	11762	adk_4	fumC_26	gyrB_2	icd_25	mdh_1088	purA_5	recA_19	DTU2019-377-PRJ1139-Escherichia-coli-1D-637_R1_001
1D-638	F2	Escherichia coli	Urine	Urine	DTU2019-642-PRJ1139-Escherichia-coli-1D-638_R1_001.fq.gz	178	161	90.61%	1238164	1167428	94.29%	113	57	93		175207	86	505867	5211094	ERS4416408	ERR4014000	DTU2019-642-PRJ1139-Escherichia-coli-1D-638_R1_001.fa	Escherichia coli	1	DTU2019-642-PRJ1139-Escherichia-coli-1D-638_R1_001.fa	89.07	91.38	Escherichia coli	DTU2019-642-PRJ1139-Escherichia-coli-1D-638_R1_001	13116	2431	96.74	DTU2019-642-PRJ1139-Escherichia-coli-1D-638_R1_001.fa.mlst_v2	11761	adk_21	fumC_35	gyrB_61	icd_1441	mdh_5	purA_5	recA_4	DTU2019-642-PRJ1139-Escherichia-coli-1D-638_R1_001
1D-639	F2	Escherichia coli	Urine	Urine	DTU2019-379-PRJ1139-Escherichia-coli-1D-639_R1_001.fq.gz	693	571	82.42%	4881382	4325000	88.60%	1192	162	317		210602	120	802740	5257385	ERS4416409	ERR4014001	DTU2019-379-PRJ1139-Escherichia-coli-1D-639_R1_001.fa	Escherichia coli	1	DTU2019-379-PRJ1139-Escherichia-coli-1D-639_R1_001.fa	94.13	98.07	Escherichia coli	DTU2019-379-PRJ1139-Escherichia-coli-1D-639_R1_001	11047	2475	98.49	DTU2019-379-PRJ1139-Escherichia-coli-1D-639_R1_001.fa.mlst_v2	12	adk_13	fumC_13	gyrB_9	icd_13	mdh_16	purA_10	recA_9	DTU2019-379-PRJ1139-Escherichia-coli-1D-639_R1_001		blaTEM-1C (blaTEM-1C_FJ560503)		blaTEM-1C (blaTEM-1C_FJ560503)
1D-648	F2	Escherichia coli	Urine	Urine	DTU2019-388-PRJ1139-Escherichia-coli-1D-648_R1_001.fq.gz	1127	938	83.22%	7771954	6954880	89.49%	1202	423	846		192873	83	526381	5017971	ERS4416418	ERR4014010	DTU2019-388-PRJ1139-Escherichia-coli-1D-648_R1_001.fa	Escherichia coli	1	DTU2019-388-PRJ1139-Escherichia-coli-1D-648_R1_001.fa	89.47	94.56	Escherichia coli	DTU2019-388-PRJ1139-Escherichia-coli-1D-648_R1_001	24076	2404	95.66	DTU2019-388-PRJ1139-Escherichia-coli-1D-648_R1_001.fa.mlst_v2	2522	adk_6	fumC_29	gyrB_5	icd_18	mdh_11	purA_8	recA_2	DTU2019-388-PRJ1139-Escherichia-coli-1D-648_R1_001		blaTEM-1B (blaTEM-1B_AY458016)		blaTEM-1B (blaTEM-1B_AY458016)
1D-650	F2	Escherichia coli	Urine	Urine	DTU2019-390-PRJ1139-Escherichia-coli-1D-650_R1_001.fq.gz	585	488	83.36%	4040976	3613140	89.41%	651	112	227		198236	62	321427	4861021	ERS4416419	ERR4014011	DTU2019-390-PRJ1139-Escherichia-coli-1D-650_R1_001.fa	Escherichia coli	1	DTU2019-390-PRJ1139-Escherichia-coli-1D-650_R1_001.fa	93.94	94.21	Escherichia coli	DTU2019-390-PRJ1139-Escherichia-coli-1D-650_R1_001	27597	2387	94.99	DTU2019-390-PRJ1139-Escherichia-coli-1D-650_R1_001.fa.mlst_v2	349	adk_34	fumC_36	gyrB_39	icd_87	mdh_67	purA_16	recA_4	DTU2019-390-PRJ1139-Escherichia-coli-1D-650_R1_001
1D-653	F2	Escherichia coli	Urine	Urine	DTU2019-648-PRJ1139-Escherichia-coli-1D-653_R1_001.fq.gz	271	242	89.17%	1870402	1748368	93.48%	154	59	80		195382	58	475729	4767898	ERS4416422	ERR4014014	DTU2019-648-PRJ1139-Escherichia-coli-1D-653_R1_001.fa	Escherichia coli	1	DTU2019-648-PRJ1139-Escherichia-coli-1D-653_R1_001.fa	95.66	93.77	Escherichia coli	DTU2019-648-PRJ1139-Escherichia-coli-1D-653_R1_001	26345	2486	98.93	DTU2019-648-PRJ1139-Escherichia-coli-1D-653_R1_001.fa.mlst_v2	1722	adk_101	fumC_4	gyrB_97	icd_29	mdh_70	purA_158	recA_2	DTU2019-648-PRJ1139-Escherichia-coli-1D-653_R1_001
1D-655	F2	Escherichia coli	Urine	Urine	DTU2019-650-PRJ1139-Escherichia-coli-1D-655_R1_001.fq.gz	98	85	86.80%	672138	619866	92.22%	53	26	43		101817	141	276228	5214164	ERS4416424	ERR4014016	DTU2019-650-PRJ1139-Escherichia-coli-1D-655_R1_001.fa	Escherichia coli	1	DTU2019-650-PRJ1139-Escherichia-coli-1D-655_R1_001.fa	94.42	99.22	Escherichia coli	DTU2019-650-PRJ1139-Escherichia-coli-1D-655_R1_001	3263	2467	98.17	DTU2019-650-PRJ1139-Escherichia-coli-1D-655_R1_001.fa.mlst_v2	69	adk_21	fumC_35	gyrB_27	icd_6	mdh_5	purA_5	recA_4	DTU2019-650-PRJ1139-Escherichia-coli-1D-655_R1_001
1D-659	F2	Escherichia coli	Urine	Urine	DTU2019-654-PRJ1139-Escherichia-coli-1D-659_R1_001.fq.gz	220	197	89.74%	1519908	1426464	93.85%	123	71	102		89853	164	447729	5366754	ERS4416428	ERR4014020	DTU2019-654-PRJ1139-Escherichia-coli-1D-659_R1_001.fa	Escherichia coli	1	DTU2019-654-PRJ1139-Escherichia-coli-1D-659_R1_001.fa	91.97	98.66	Escherichia coli	DTU2019-654-PRJ1139-Escherichia-coli-1D-659_R1_001	33693	2467	98.17	DTU2019-654-PRJ1139-Escherichia-coli-1D-659_R1_001.fa.mlst_v2	69	adk_21	fumC_35	gyrB_27	icd_6	mdh_5	purA_5	recA_4	DTU2019-654-PRJ1139-Escherichia-coli-1D-659_R1_001		blaTEM-1B (blaTEM-1B_AY458016)		blaTEM-1B (blaTEM-1B_AY458016)
1D-660	F2	Escherichia coli	Urine	Urine	DTU2019-655-PRJ1139-Escherichia-coli-1D-660_R1_001.fq.gz	807	740	91.64%	6845358	6270982	91.61%	3198	1763	815		247839	92	676728	5235547	ERS4416429	ERR4014021	DTU2019-655-PRJ1139-Escherichia-coli-1D-660_R1_001.fa	Escherichia coli	1	DTU2019-655-PRJ1139-Escherichia-coli-1D-660_R1_001.fa	92.52	95.69	Escherichia coli	DTU2019-655-PRJ1139-Escherichia-coli-1D-660_R1_001	10152	2426	96.54	DTU2019-655-PRJ1139-Escherichia-coli-1D-660_R1_001.fa.mlst_v2	95	adk_37	fumC_38	gyrB_19	icd_37	mdh_17	purA_11	recA_26	DTU2019-655-PRJ1139-Escherichia-coli-1D-660_R1_001
1D-663	F2	Escherichia coli	Urine	Urine	DTU2019-658-PRJ1139-Escherichia-coli-1D-663_R1_001.fq.gz	135	119	87.71%	923650	856956	92.78%	49	25	83		123092	106	313367	4933552	ERS4416432	ERR4014024	DTU2019-658-PRJ1139-Escherichia-coli-1D-663_R1_001.fa	Escherichia coli	1	DTU2019-658-PRJ1139-Escherichia-coli-1D-663_R1_001.fa	93.68	91.7	Escherichia coli	DTU2019-658-PRJ1139-Escherichia-coli-1D-663_R1_001	4481	2356	93.75	DTU2019-658-PRJ1139-Escherichia-coli-1D-663_R1_001.fa.mlst_v2	117	adk_20	fumC_45	gyrB_41	icd_43	mdh_5	purA_32	recA_2	DTU2019-658-PRJ1139-Escherichia-coli-1D-663_R1_001		blaTEM-1B (blaTEM-1B_AY458016)		blaTEM-1B (blaTEM-1B_AY458016)
1D-666	F2	Escherichia coli	Urine	Urine	DTU2019-661-PRJ1139-Escherichia-coli-1D-666_R1_001.fq.gz	506	446	88.10%	3470388	3225962	92.96%	180	136	334		338842	107	692608	5077451	ERS4416435	ERR4014027	DTU2019-661-PRJ1139-Escherichia-coli-1D-666_R1_001.fa	Escherichia coli	1	DTU2019-661-PRJ1139-Escherichia-coli-1D-666_R1_001.fa	95.23	98.91	Escherichia coli	DTU2019-661-PRJ1139-Escherichia-coli-1D-666_R1_001	44694	2464	98.05	DTU2019-661-PRJ1139-Escherichia-coli-1D-666_R1_001.fa.mlst_v2	127	adk_13	fumC_14	gyrB_19	icd_36	mdh_23	purA_11	recA_10	DTU2019-661-PRJ1139-Escherichia-coli-1D-666_R1_001
1D-668	F2	Escherichia coli	Urine	Urine	DTU2019-663-PRJ1139-Escherichia-coli-1D-668_R1_001.fq.gz	1809	1588	87.74%	12323532	11426908	92.72%	515	429	788		149553	125	558591	5139501	ERS4416437	ERR4014029	DTU2019-663-PRJ1139-Escherichia-coli-1D-668_R1_001.fa	Escherichia coli	1	DTU2019-663-PRJ1139-Escherichia-coli-1D-668_R1_001.fa	94.43	98.01	Escherichia coli	DTU2019-663-PRJ1139-Escherichia-coli-1D-668_R1_001	40185	2471	98.33	DTU2019-663-PRJ1139-Escherichia-coli-1D-668_R1_001.fa.mlst_v2	40	adk_6	fumC_4	gyrB_5	icd_26	mdh_20	purA_8	recA_14	DTU2019-663-PRJ1139-Escherichia-coli-1D-668_R1_001		blaTEM-1B (blaTEM-1B_AY458016), blaTEM-1B (blaTEM-1B_weor)		blaTEM-1B (blaTEM-1B_AY458016), blaTEM-1B (blaTEM-1B_weor)
1D-669	F2	Escherichia coli	Urine	Urine	DTU2019-664-PRJ1139-Escherichia-coli-1D-669_R1_001.fq.gz	197	173	87.59%	1343348	1246196	92.77%	56	23	86		162202	104	596463	5147250	ERS4416438	ERR4014030	DTU2019-664-PRJ1139-Escherichia-coli-1D-669_R1_001.fa	Escherichia coli	1	DTU2019-664-PRJ1139-Escherichia-coli-1D-669_R1_001.fa	95.69	99.07	Escherichia coli	DTU2019-664-PRJ1139-Escherichia-coli-1D-669_R1_001	4085	2494	99.24	DTU2019-664-PRJ1139-Escherichia-coli-1D-669_R1_001.fa.mlst_v2	1193	adk_14	fumC_14	gyrB_10	icd_200	mdh_17	purA_7	recA_10	DTU2019-664-PRJ1139-Escherichia-coli-1D-669_R1_001		blaTEM-1B (blaTEM-1B_AY458016)		blaTEM-1B (blaTEM-1B_AY458016)
1D-672	F2	Escherichia coli	Urine	Urine	DTU2019-667-PRJ1139-Escherichia-coli-1D-672_R1_001.fq.gz	484	433	89.48%	3330504	3123166	93.77%	181	113	252		201392	62	356028	4840782	ERS4416441	ERR4014033	DTU2019-667-PRJ1139-Escherichia-coli-1D-672_R1_001.fa	Escherichia coli	1	DTU2019-667-PRJ1139-Escherichia-coli-1D-672_R1_001.fa	74.75	73.17	Escherichia coli	DTU2019-667-PRJ1139-Escherichia-coli-1D-672_R1_001	21815	2409	95.86	DTU2019-667-PRJ1139-Escherichia-coli-1D-672_R1_001.fa.mlst_v2	6321	adk_34	fumC_833	gyrB_539	icd_662	mdh_5	purA_129	recA_4	DTU2019-667-PRJ1139-Escherichia-coli-1D-672_R1_001
1D-674	F2	Escherichia coli	Swab rectum	Stool or rectum	DTU2019-669-PRJ1139-Escherichia-coli-1D-674_R1_001.fq.gz	380	326	85.74%	2576088	2355316	91.43%	143	46	104		178731	132	574755	5000719	ERS4416442	ERR4014034	DTU2019-669-PRJ1139-Escherichia-coli-1D-674_R1_001.fa	Escherichia coli	0.98	DTU2019-669-PRJ1139-Escherichia-coli-1D-674_R1_001.fa	91.6	95.38	Escherichia coli	DTU2019-669-PRJ1139-Escherichia-coli-1D-674_R1_001	38067	2417	96.18	DTU2019-669-PRJ1139-Escherichia-coli-1D-674_R1_001.fa.mlst_v2	328	adk_9	fumC_23	gyrB_81	icd_18	mdh_11	purA_8	recA_6	DTU2019-669-PRJ1139-Escherichia-coli-1D-674_R1_001
1D-675	F2	Escherichia coli	Urine	Urine	DTU2019-670-PRJ1139-Escherichia-coli-1D-675_R1_001.fq.gz	189	165	87.30%	1286888	1188522	92.36%	98	47	75		121019	114	288618	5077812	ERS4416443	ERR4014035	DTU2019-670-PRJ1139-Escherichia-coli-1D-675_R1_001.fa	Escherichia coli	1	DTU2019-670-PRJ1139-Escherichia-coli-1D-675_R1_001.fa	95.58	97.87	Escherichia coli	DTU2019-670-PRJ1139-Escherichia-coli-1D-675_R1_001	28351	2359	93.87	DTU2019-670-PRJ1139-Escherichia-coli-1D-675_R1_001.fa.mlst_v2	12	adk_13	fumC_13	gyrB_9	icd_13	mdh_16	purA_10	recA_9	DTU2019-670-PRJ1139-Escherichia-coli-1D-675_R1_001
1D-676	F2	Escherichia coli	Urine	Urine	DTU2019-671-PRJ1139-Escherichia-coli-1D-676_R1_001.fq.gz	96	82	84.98%	661676	599910	90.67%	53	23	29		129853	83	322129	5087166	ERS4416444	ERR4014036	DTU2019-671-PRJ1139-Escherichia-coli-1D-676_R1_001.fa	Escherichia coli	1	DTU2019-671-PRJ1139-Escherichia-coli-1D-676_R1_001.fa	74.95	74.66	Escherichia coli	DTU2019-671-PRJ1139-Escherichia-coli-1D-676_R1_001	10410	2420	96.30	DTU2019-671-PRJ1139-Escherichia-coli-1D-676_R1_001.fa.mlst_v2	3290	adk_36	fumC_442	gyrB_9	icd_13	mdh_16	purA_11	recA_240	DTU2019-671-PRJ1139-Escherichia-coli-1D-676_R1_001
1D-677	F2	Escherichia coli	Blood	Blood	DTU2019-672-PRJ1139-Escherichia-coli-1D-677_R1_001.fq.gz	245	214	87.39%	1668462	1544348	92.56%	92	36	55		196124	83	488729	5157038	ERS4416445	ERR4014037	DTU2019-672-PRJ1139-Escherichia-coli-1D-677_R1_001.fa	Escherichia coli	1	DTU2019-672-PRJ1139-Escherichia-coli-1D-677_R1_001.fa	96.57	96.98	Escherichia coli	DTU2019-672-PRJ1139-Escherichia-coli-1D-677_R1_001	45990	2489	99.04	DTU2019-672-PRJ1139-Escherichia-coli-1D-677_R1_001.fa.mlst_v2	131	adk_53	fumC_40	gyrB_47	icd_13	mdh_36	purA_28	recA_29	DTU2019-672-PRJ1139-Escherichia-coli-1D-677_R1_001		blaTEM-1B (blaTEM-1B_AY458016), blaCTX-M-15 (blaCTX-M-15_AY044436)		blaTEM-1B (blaTEM-1B_AY458016), blaCTX-M-15 (blaCTX-M-15_AY044436)
1D-679	F2	Escherichia coli	Urine	Urine	DTU2019-674-PRJ1139-Escherichia-coli-1D-679_R1_001.fq.gz	66	56	85.95%	453674	414382	91.34%	30	16	28		61575	196	186163	5136733	ERS4416447	ERR4014039	DTU2019-674-PRJ1139-Escherichia-coli-1D-679_R1_001.fa	Escherichia coli	1	DTU2019-674-PRJ1139-Escherichia-coli-1D-679_R1_001.fa	94.35	96.07	Escherichia coli	DTU2019-674-PRJ1139-Escherichia-coli-1D-679_R1_001	8406	2383	94.83	DTU2019-674-PRJ1139-Escherichia-coli-1D-679_R1_001.fa.mlst_v2	95	adk_37	fumC_38	gyrB_19	icd_37	mdh_17	purA_11	recA_26	DTU2019-674-PRJ1139-Escherichia-coli-1D-679_R1_001
1D-680	F2	Escherichia coli	Urine	Urine	DTU2019-675-PRJ1139-Escherichia-coli-1D-680_R1_001.fq.gz	475	420	88.38%	3261554	3029990	92.90%	206	118	161		197175	108	375238	5249931	ERS4416448	ERR4014040	DTU2019-675-PRJ1139-Escherichia-coli-1D-680_R1_001.fa	Escherichia coli	1	DTU2019-675-PRJ1139-Escherichia-coli-1D-680_R1_001.fa	92.51	92.29	Escherichia coli	DTU2019-675-PRJ1139-Escherichia-coli-1D-680_R1_001	3822	2498	99.40	DTU2019-675-PRJ1139-Escherichia-coli-1D-680_R1_001.fa.mlst_v2	404	adk_14	fumC_14	gyrB_10	icd_14	mdh_17	purA_7	recA_74	DTU2019-675-PRJ1139-Escherichia-coli-1D-680_R1_001
1D-681	F2	Escherichia coli	Urine	Urine	DTU2019-676-PRJ1139-Escherichia-coli-1D-681_R1_001.fq.gz	130	109	84.34%	882390	799340	90.59%	62	19	47		141369	81	288583	5109844	ERS4416449	ERR4014041	DTU2019-676-PRJ1139-Escherichia-coli-1D-681_R1_001.fa	Escherichia coli	1	DTU2019-676-PRJ1139-Escherichia-coli-1D-681_R1_001.fa	76.32	81.33	Escherichia coli	DTU2019-676-PRJ1139-Escherichia-coli-1D-681_R1_001	7642	734	29.21	DTU2019-676-PRJ1139-Escherichia-coli-1D-681_R1_001.fa.mlst_v2	8371	adk_35	fumC_864	gyrB_61	icd_27	mdh_214	purA_5	recA_218	DTU2019-676-PRJ1139-Escherichia-coli-1D-681_R1_001
1D-682	F2	Escherichia coli	Urine	Urine	DTU2019-677-PRJ1139-Escherichia-coli-1D-682_R1_001.fq.gz	340	290	85.24%	2298174	2097474	91.27%	129	39	88		285537	126	556343	5255946	ERS4416450	ERR4014042	DTU2019-677-PRJ1139-Escherichia-coli-1D-682_R1_001.fa	Escherichia coli	1	DTU2019-677-PRJ1139-Escherichia-coli-1D-682_R1_001.fa	91.54	94.7	Escherichia coli	DTU2019-677-PRJ1139-Escherichia-coli-1D-682_R1_001	30868	2442	97.17	DTU2019-677-PRJ1139-Escherichia-coli-1D-682_R1_001.fa.mlst_v2	11760	adk_36	fumC_1754	gyrB_9	icd_13	mdh_17	purA_11	recA_25	DTU2019-677-PRJ1139-Escherichia-coli-1D-682_R1_001		blaTEM-1D (blaTEM-1D_AF188200)		blaTEM-1D (blaTEM-1D_AF188200)
1D-683	F2	Escherichia coli	Urine	Urine	DTU2019-678-PRJ1139-Escherichia-coli-1D-683_R1_001.fq.gz	295	261	88.68%	2015308	1878818	93.23%	124	55	77		306100	76	610136	5076412	ERS4416451	ERR4014043	DTU2019-678-PRJ1139-Escherichia-coli-1D-683_R1_001.fa	Escherichia coli	0.98	DTU2019-678-PRJ1139-Escherichia-coli-1D-683_R1_001.fa	93.91	95.41	Escherichia coli	DTU2019-678-PRJ1139-Escherichia-coli-1D-683_R1_001	3473	2467	98.17	DTU2019-678-PRJ1139-Escherichia-coli-1D-683_R1_001.fa.mlst_v2	95	adk_37	fumC_38	gyrB_19	icd_37	mdh_17	purA_11	recA_26	DTU2019-678-PRJ1139-Escherichia-coli-1D-683_R1_001		blaTEM-1C (blaTEM-1C_FJ560503)		blaTEM-1C (blaTEM-1C_FJ560503)
1D-686	F2	Escherichia coli	Urine	Urine	DTU2019-681-PRJ1139-Escherichia-coli-1D-686_R1_001.fq.gz	438	385	87.88%	3013974	2789208	92.54%	204	119	143		330669	34	675565	4990109	ERS4416454	ERR4014046	DTU2019-681-PRJ1139-Escherichia-coli-1D-686_R1_001.fa	Escherichia coli	1	DTU2019-681-PRJ1139-Escherichia-coli-1D-686_R1_001.fa	86.22	91.39	Escherichia coli	DTU2019-681-PRJ1139-Escherichia-coli-1D-686_R1_001	8882	2455	97.69	DTU2019-681-PRJ1139-Escherichia-coli-1D-686_R1_001.fa.mlst_v2	28	adk_13	fumC_21	gyrB_13	icd_22	mdh_17	purA_14	recA_15	DTU2019-681-PRJ1139-Escherichia-coli-1D-686_R1_001
1D-688	F2	Escherichia coli	Urine	Urine	DTU2019-2099-PRJ1139-Escherichia-coli-1D-688_R1_001.fq.gz	117	97	82.92%	806876	716590	88.81%	83	3	14		88699	122	198481	4742148	ERS4416456	ERR4014048	DTU2019-2099-PRJ1139-Escherichia-coli-1D-688_R1_001.fa	Escherichia coli	1	DTU2019-2099-PRJ1139-Escherichia-coli-1D-688_R1_001.fa	92.76	96.18	Escherichia coli	DTU2019-2099-PRJ1139-Escherichia-coli-1D-688_R1_001	4616	2253	89.65	DTU2019-2099-PRJ1139-Escherichia-coli-1D-688_R1_001.fa.mlst_v2	227	adk_10	fumC_11	gyrB_4	icd_1	mdh_8	purA_9	recA_2	DTU2019-2099-PRJ1139-Escherichia-coli-1D-688_R1_001
1D-689	F2	Escherichia coli	Urine	Urine	DTU2019-684-PRJ1139-Escherichia-coli-1D-689_R1_001.fq.gz	104	76	73.25%	713192	614126	86.11%	50	37	35		87672	153	285057	4851991	ERS4416457	ERR4014049	DTU2019-684-PRJ1139-Escherichia-coli-1D-689_R1_001.fa	Escherichia coli	1	DTU2019-684-PRJ1139-Escherichia-coli-1D-689_R1_001.fa	90.98	92.42	Escherichia coli	DTU2019-684-PRJ1139-Escherichia-coli-1D-689_R1_001	30903	2397	95.38	DTU2019-684-PRJ1139-Escherichia-coli-1D-689_R1_001.fa.mlst_v2	410	adk_6	fumC_4	gyrB_12	icd_1	mdh_20	purA_18	recA_7	DTU2019-684-PRJ1139-Escherichia-coli-1D-689_R1_001
1D-690	F2	Escherichia coli	Urine	Urine	DTU2019-685-PRJ1139-Escherichia-coli-1D-690_R1_001.fq.gz	230	201	87.28%	1569848	1452308	92.51%	86	43	79		337168	69	648865	5047350	ERS4416458	ERR4014050	DTU2019-685-PRJ1139-Escherichia-coli-1D-690_R1_001.fa	Escherichia coli	1	DTU2019-685-PRJ1139-Escherichia-coli-1D-690_R1_001.fa	76.85	75.67	Escherichia coli	DTU2019-685-PRJ1139-Escherichia-coli-1D-690_R1_001	25454	2449	97.45	DTU2019-685-PRJ1139-Escherichia-coli-1D-690_R1_001.fa.mlst_v2	1643	adk_13	fumC_24	gyrB_58	icd_37	mdh_17	purA_11	recA_25	DTU2019-685-PRJ1139-Escherichia-coli-1D-690_R1_001
1D-691	F2	Escherichia coli	Urine	Urine	DTU2019-686-PRJ1139-Escherichia-coli-1D-691_R1_001.fq.gz	68	59	87.49%	465854	431072	92.53%	32	13	17		54215	190	202490	4997569	ERS4416459	ERR4014051	DTU2019-686-PRJ1139-Escherichia-coli-1D-691_R1_001.fa	Escherichia coli	1	DTU2019-686-PRJ1139-Escherichia-coli-1D-691_R1_001.fa	98.37	96.44	Escherichia coli	DTU2019-686-PRJ1139-Escherichia-coli-1D-691_R1_001	6600	2434	96.86	DTU2019-686-PRJ1139-Escherichia-coli-1D-691_R1_001.fa.mlst_v2	998	adk_13	fumC_52	gyrB_156	icd_14	mdh_17	purA_25	recA_17	DTU2019-686-PRJ1139-Escherichia-coli-1D-691_R1_001
1D-692	F2	Escherichia coli	Urine	Urine	DTU2019-687-PRJ1139-Escherichia-coli-1D-692_R1_001.fq.gz	120	106	88.22%	819604	762652	93.05%	43	28	39		161336	65	698603	5105813	ERS4416460	ERR4014052	DTU2019-687-PRJ1139-Escherichia-coli-1D-692_R1_001.fa	Escherichia coli	1	DTU2019-687-PRJ1139-Escherichia-coli-1D-692_R1_001.fa	79.84	86.01	Escherichia coli	DTU2019-687-PRJ1139-Escherichia-coli-1D-692_R1_001	9312	2445	97.29	DTU2019-687-PRJ1139-Escherichia-coli-1D-692_R1_001.fa.mlst_v2	1844	adk_6	fumC_29	gyrB_33	icd_16	mdh_11	purA_7	recA_2	DTU2019-687-PRJ1139-Escherichia-coli-1D-692_R1_001
1D-694	F2	Escherichia coli	Urine	Urine	DTU2019-689-PRJ1139-Escherichia-coli-1D-694_R1_001.fq.gz	321	277	86.40%	2169062	1995920	92.02%	80	31	94		124065	118	288530	4994310	ERS4416462	ERR4014054	DTU2019-689-PRJ1139-Escherichia-coli-1D-694_R1_001.fa	Escherichia coli	1	DTU2019-689-PRJ1139-Escherichia-coli-1D-694_R1_001.fa	94.08	97.31	Escherichia coli	DTU2019-689-PRJ1139-Escherichia-coli-1D-694_R1_001	60065	2470	98.29	DTU2019-689-PRJ1139-Escherichia-coli-1D-694_R1_001.fa.mlst_v2	58	adk_6	fumC_4	gyrB_4	icd_16	mdh_24	purA_8	recA_14	DTU2019-689-PRJ1139-Escherichia-coli-1D-694_R1_001		blaTEM-1B (blaTEM-1B_AY458016)		blaTEM-1B (blaTEM-1B_AY458016)
1D-695	F2	Escherichia coli	Urine	Urine	DTU2019-690-PRJ1139-Escherichia-coli-1D-695_R1_001.fq.gz	223	199	89.46%	1526704	1431536	93.77%	78	48	78		472152	90	597015	5057743	ERS4416463	ERR4014055	DTU2019-690-PRJ1139-Escherichia-coli-1D-695_R1_001.fa	Escherichia coli	1	DTU2019-690-PRJ1139-Escherichia-coli-1D-695_R1_001.fa	95.97	94.24	Escherichia coli	DTU2019-690-PRJ1139-Escherichia-coli-1D-695_R1_001	12070	2472	98.37	DTU2019-690-PRJ1139-Escherichia-coli-1D-695_R1_001.fa.mlst_v2	80	adk_13	fumC_24	gyrB_19	icd_14	mdh_23	purA_1	recA_10	DTU2019-690-PRJ1139-Escherichia-coli-1D-695_R1_001
1D-698	F2	Escherichia coli	Urine	Urine	DTU2019-693-PRJ1139-Escherichia-coli-1D-698_R1_001.fq.gz	240	210	87.88%	1640946	1525910	92.99%	121	43	74		140756	131	303615	5350263	ERS4416466	ERR4014058	DTU2019-693-PRJ1139-Escherichia-coli-1D-698_R1_001.fa	Escherichia coli	1	DTU2019-693-PRJ1139-Escherichia-coli-1D-698_R1_001.fa	97.65	99.75	Escherichia coli	DTU2019-693-PRJ1139-Escherichia-coli-1D-698_R1_001	46092	2476	98.53	DTU2019-693-PRJ1139-Escherichia-coli-1D-698_R1_001.fa.mlst_v2	131	adk_53	fumC_40	gyrB_47	icd_13	mdh_36	purA_28	recA_29	DTU2019-693-PRJ1139-Escherichia-coli-1D-698_R1_001	aac(6')-Ib-cr (aac(6')-Ib-cr_DQ303918)	blaCTX-M-15 (blaCTX-M-15_AY044436), blaOXA-1 (blaOXA-1_HQ170510)	blaOXA-1 (blaOXA-1_HQ170510)	blaCTX-M-15 (blaCTX-M-15_AY044436), blaOXA-1 (blaOXA-1_HQ170510)	blaOXA-1 (blaOXA-1_HQ170510)
1D-699	F2	Escherichia coli	Blood	Blood	DTU2019-694-PRJ1139-Escherichia-coli-1D-699_R1_001.fq.gz	134	118	88.14%	912358	849262	93.08%	39	21	50		143854	101	352690	5177386	ERS4416467	ERR4014059	DTU2019-694-PRJ1139-Escherichia-coli-1D-699_R1_001.fa	Escherichia coli	1	DTU2019-694-PRJ1139-Escherichia-coli-1D-699_R1_001.fa	95.42	98.86	Escherichia coli	DTU2019-694-PRJ1139-Escherichia-coli-1D-699_R1_001	26896	2486	98.93	DTU2019-694-PRJ1139-Escherichia-coli-1D-699_R1_001.fa.mlst_v2	95	adk_37	fumC_38	gyrB_19	icd_37	mdh_17	purA_11	recA_26	DTU2019-694-PRJ1139-Escherichia-coli-1D-699_R1_001
1D-700	F2	Escherichia coli	Blood	Blood	DTU2019-2239-PRJ1139-Escherichia-coli-1D-700_R1_001.fq.gz	437	368	84.28%	3017530	2708484	89.76%	384	98	209		360291	55	764008	5187637	ERS4416468	ERR4014060	DTU2019-2239-PRJ1139-Escherichia-coli-1D-700_R1_001.fa	Escherichia coli	1	DTU2019-2239-PRJ1139-Escherichia-coli-1D-700_R1_001.fa	95.36	98.98	Escherichia coli	DTU2019-2239-PRJ1139-Escherichia-coli-1D-700_R1_001	26896	2490	99.08	DTU2019-2239-PRJ1139-Escherichia-coli-1D-700_R1_001.fa.mlst_v2	95	adk_37	fumC_38	gyrB_19	icd_37	mdh_17	purA_11	recA_26	DTU2019-2239-PRJ1139-Escherichia-coli-1D-700_R1_001
1D-701	F2	Escherichia coli	Blood	Blood	DTU2019-696-PRJ1139-Escherichia-coli-1D-701_R1_001.fq.gz	186	162	87.04%	1260580	1164248	92.36%	61	26	54		88385	162	269443	4997163	ERS4416469	ERR4014061	DTU2019-696-PRJ1139-Escherichia-coli-1D-701_R1_001.fa	Escherichia coli	1	DTU2019-696-PRJ1139-Escherichia-coli-1D-701_R1_001.fa	91.37	94.17	Escherichia coli	DTU2019-696-PRJ1139-Escherichia-coli-1D-701_R1_001	46065	2470	98.29	DTU2019-696-PRJ1139-Escherichia-coli-1D-701_R1_001.fa.mlst_v2	453	adk_99	fumC_6	gyrB_33	icd_33	mdh_24	purA_8	recA_7	DTU2019-696-PRJ1139-Escherichia-coli-1D-701_R1_001		blaTEM-1B (blaTEM-1B_AY458016), blaCTX-M-1 (blaCTX-M-1_DQ915955)		blaTEM-1B (blaTEM-1B_AY458016), blaCTX-M-1 (blaCTX-M-1_DQ915955)
1D-702	F2	Escherichia coli	Blood	Blood	DTU2019-697-PRJ1139-Escherichia-coli-1D-702_R1_001.fq.gz	128	109	85.56%	870158	795522	91.42%	46	22	47		100841	161	306161	5086633	ERS4416470	ERR4014062	DTU2019-697-PRJ1139-Escherichia-coli-1D-702_R1_001.fa	Escherichia coli	1	DTU2019-697-PRJ1139-Escherichia-coli-1D-702_R1_001.fa	89.81	93.88	Escherichia coli	DTU2019-697-PRJ1139-Escherichia-coli-1D-702_R1_001	38160	2455	97.69	DTU2019-697-PRJ1139-Escherichia-coli-1D-702_R1_001.fa.mlst_v2	10	adk_10	fumC_11	gyrB_4	icd_8	mdh_8	purA_8	recA_2	DTU2019-697-PRJ1139-Escherichia-coli-1D-702_R1_001		blaTEM-33 (blaTEM-33_GU371926)	blaTEM-33 (blaTEM-33_GU371926)	blaTEM-33 (blaTEM-33_GU371926)	blaTEM-33 (blaTEM-33_GU371926)
1D-705	F2	Escherichia coli	Swab rectum	Stool or rectum	DTU2019-700-PRJ1139-Escherichia-coli-1D-705_R1_001.fq.gz	155	133	86.05%	1051888	966936	91.92%	44	20	33		317589	48	463175	4657619	ERS4416473	ERR4014065	DTU2019-700-PRJ1139-Escherichia-coli-1D-705_R1_001.fa	Escherichia coli	1	DTU2019-700-PRJ1139-Escherichia-coli-1D-705_R1_001.fa	96.22	95.49	Escherichia coli	DTU2019-700-PRJ1139-Escherichia-coli-1D-705_R1_001	59670	2474	98.45	DTU2019-700-PRJ1139-Escherichia-coli-1D-705_R1_001.fa.mlst_v2	526	adk_20	fumC_24	gyrB_19	icd_13	mdh_23	purA_16	recA_85	DTU2019-700-PRJ1139-Escherichia-coli-1D-705_R1_001
1D-706	F2	Escherichia coli	Swab rectum	Stool or rectum	DTU2019-701-PRJ1139-Escherichia-coli-1D-706_R1_001.fq.gz	137	115	83.67%	931190	840870	90.30%	45	25	47		76591	213	228685	5015248	ERS4416474	ERR4014066	DTU2019-701-PRJ1139-Escherichia-coli-1D-706_R1_001.fa	Escherichia coli	1	DTU2019-701-PRJ1139-Escherichia-coli-1D-706_R1_001.fa	88.54	93.74	Escherichia coli	DTU2019-701-PRJ1139-Escherichia-coli-1D-706_R1_001	7882	2475	98.49	DTU2019-701-PRJ1139-Escherichia-coli-1D-706_R1_001.fa.mlst_v2	517	adk_109	fumC_65	gyrB_5	icd_1	mdh_9	purA_13	recA_14	DTU2019-701-PRJ1139-Escherichia-coli-1D-706_R1_001		blaTEM-1B (blaTEM-1B_AY458016)		blaTEM-1B (blaTEM-1B_AY458016)
1D-707	F2	Escherichia coli	Urine	Urine	DTU2019-702-PRJ1139-Escherichia-coli-1D-707_R1_001.fq.gz	184	161	87.98%	1245274	1158510	93.03%	58	24	53		188226	72	481463	5089349	ERS4416475	ERR4014067	DTU2019-702-PRJ1139-Escherichia-coli-1D-707_R1_001.fa	Escherichia coli	1	DTU2019-702-PRJ1139-Escherichia-coli-1D-707_R1_001.fa	93.15	89.62	Escherichia coli	DTU2019-702-PRJ1139-Escherichia-coli-1D-707_R1_001	38114	2486	98.93	DTU2019-702-PRJ1139-Escherichia-coli-1D-707_R1_001.fa.mlst_v2	69	adk_21	fumC_35	gyrB_27	icd_6	mdh_5	purA_5	recA_4	DTU2019-702-PRJ1139-Escherichia-coli-1D-707_R1_001
1D-708	F2	Escherichia coli	Urine	Urine	DTU2019-703-PRJ1139-Escherichia-coli-1D-708_R1_001.fq.gz	201	178	88.56%	1369004	1277718	93.33%	90	25	54		152311	146	421057	5357849	ERS4416476	ERR4014068	DTU2019-703-PRJ1139-Escherichia-coli-1D-708_R1_001.fa	Escherichia coli	1	DTU2019-703-PRJ1139-Escherichia-coli-1D-708_R1_001.fa	91.94	99.18	Escherichia coli	DTU2019-703-PRJ1139-Escherichia-coli-1D-708_R1_001	3263	2484	98.85	DTU2019-703-PRJ1139-Escherichia-coli-1D-708_R1_001.fa.mlst_v2	69	adk_21	fumC_35	gyrB_27	icd_6	mdh_5	purA_5	recA_4	DTU2019-703-PRJ1139-Escherichia-coli-1D-708_R1_001		blaTEM-1B (blaTEM-1B_AY458016), blaDHA-1 (blaDHA-1_Y16410)	blaDHA-1 (blaDHA-1_Y16410)	blaTEM-1B (blaTEM-1B_AY458016), blaDHA-1 (blaDHA-1_Y16410)	blaDHA-1 (blaDHA-1_Y16410)
1D-714	F2	Escherichia coli	Urine	Urine	DTU2019-706-PRJ1139-Escherichia-coli-1D-714_R1_001.fq.gz	70	62	88.17%	480640	447042	93.01%	34	21	16		53145	164	185089	5023010	ERS4416479	ERR4014071	DTU2019-706-PRJ1139-Escherichia-coli-1D-714_R1_001.fa	Escherichia coli	1	DTU2019-706-PRJ1139-Escherichia-coli-1D-714_R1_001.fa	77.17	80.81	Escherichia coli	DTU2019-706-PRJ1139-Escherichia-coli-1D-714_R1_001	7642	744	29.61	DTU2019-706-PRJ1139-Escherichia-coli-1D-714_R1_001.fa.mlst_v2	8371	adk_35	fumC_864	gyrB_61	icd_27	mdh_214	purA_5	recA_218	DTU2019-706-PRJ1139-Escherichia-coli-1D-714_R1_001
1D-716	F2	Escherichia coli	Urine	Urine	DTU2019-708-PRJ1139-Escherichia-coli-1D-716_R1_001.fq.gz	160	140	87.73%	1091608	1011734	92.68%	53	28	35		215293	124	597382	5254361	ERS4416481	ERR4014073	DTU2019-708-PRJ1139-Escherichia-coli-1D-716_R1_001.fa	Escherichia coli	0.98	DTU2019-708-PRJ1139-Escherichia-coli-1D-716_R1_001.fa	95.79	99.17	Escherichia coli	DTU2019-708-PRJ1139-Escherichia-coli-1D-716_R1_001	8541	2472	98.37	DTU2019-708-PRJ1139-Escherichia-coli-1D-716_R1_001.fa.mlst_v2	73	adk_36	fumC_24	gyrB_9	icd_13	mdh_17	purA_11	recA_25	DTU2019-708-PRJ1139-Escherichia-coli-1D-716_R1_001		blaTEM-1B (blaTEM-1B_AY458016)		blaTEM-1B (blaTEM-1B_AY458016)
1D-717	F2	Escherichia coli	Urine	Urine	DTU2019-709-PRJ1139-Escherichia-coli-1D-717_R1_001.fq.gz	116	101	87.28%	787990	731574	92.84%	30	11	31		222352	69	478773	5069755	ERS4416482	ERR4014074	DTU2019-709-PRJ1139-Escherichia-coli-1D-717_R1_001.fa	Escherichia coli	0.98	DTU2019-709-PRJ1139-Escherichia-coli-1D-717_R1_001.fa	96.6	99.04	Escherichia coli	DTU2019-709-PRJ1139-Escherichia-coli-1D-717_R1_001	3573	2443	97.21	DTU2019-709-PRJ1139-Escherichia-coli-1D-717_R1_001.fa.mlst_v2	73	adk_36	fumC_24	gyrB_9	icd_13	mdh_17	purA_11	recA_25	DTU2019-709-PRJ1139-Escherichia-coli-1D-717_R1_001
1D-718	F2	Escherichia coli	Urine	Urine	DTU2019-710-PRJ1139-Escherichia-coli-1D-718_R1_001.fq.gz	113	100	88.08%	777510	722878	92.97%	48	31	49		383399	39	661905	4715018	ERS4416483	ERR4014075	DTU2019-710-PRJ1139-Escherichia-coli-1D-718_R1_001.fa	Escherichia coli	1	DTU2019-710-PRJ1139-Escherichia-coli-1D-718_R1_001.fa	96.53	99.14	Escherichia coli	DTU2019-710-PRJ1139-Escherichia-coli-1D-718_R1_001	43359	2459	97.85	DTU2019-710-PRJ1139-Escherichia-coli-1D-718_R1_001.fa.mlst_v2	569	adk_13	fumC_38	gyrB_84	icd_13	mdh_17	purA_64	recA_34	DTU2019-710-PRJ1139-Escherichia-coli-1D-718_R1_001
1D-719	F2	Escherichia coli	Urine	Urine	DTU2019-711-PRJ1139-Escherichia-coli-1D-719_R1_001.fq.gz	613	545	88.96%	4195618	3918210	93.39%	230	139	220		259827	136	576110	5321015	ERS4416484	ERR4014076	DTU2019-711-PRJ1139-Escherichia-coli-1D-719_R1_001.fa	Escherichia coli	1	DTU2019-711-PRJ1139-Escherichia-coli-1D-719_R1_001.fa	91.47	92.58	Escherichia coli	DTU2019-711-PRJ1139-Escherichia-coli-1D-719_R1_001	6622	2487	98.97	DTU2019-711-PRJ1139-Escherichia-coli-1D-719_R1_001.fa.mlst_v2	404	adk_14	fumC_14	gyrB_10	icd_14	mdh_17	purA_7	recA_74	DTU2019-711-PRJ1139-Escherichia-coli-1D-719_R1_001
1D-720	F2	Escherichia coli	Urine	Urine	DTU2019-712-PRJ1139-Escherichia-coli-1D-720_R1_001.fq.gz	208	181	87.06%	1407984	1301288	92.42%	66	28	56		305960	60	751232	4961082	ERS4416485	ERR4014077	DTU2019-712-PRJ1139-Escherichia-coli-1D-720_R1_001.fa	Escherichia coli	1	DTU2019-712-PRJ1139-Escherichia-coli-1D-720_R1_001.fa	91.6	90.96	Escherichia coli	DTU2019-712-PRJ1139-Escherichia-coli-1D-720_R1_001	9993	2458	97.81	DTU2019-712-PRJ1139-Escherichia-coli-1D-720_R1_001.fa.mlst_v2	421	adk_37	fumC_38	gyrB_19	icd_37	mdh_17	purA_8	recA_26	DTU2019-712-PRJ1139-Escherichia-coli-1D-720_R1_001
1D-721	F2	Escherichia coli	Urine	Urine	DTU2019-713-PRJ1139-Escherichia-coli-1D-721_R1_001.fq.gz	250	215	85.87%	1695546	1554578	91.69%	71	38	68		198121	92	400664	4847667	ERS4416486	ERR4014078	DTU2019-713-PRJ1139-Escherichia-coli-1D-721_R1_001.fa	Escherichia coli	1	DTU2019-713-PRJ1139-Escherichia-coli-1D-721_R1_001.fa	89.76	88.92	Escherichia coli	DTU2019-713-PRJ1139-Escherichia-coli-1D-721_R1_001	1268	2473	98.41	DTU2019-713-PRJ1139-Escherichia-coli-1D-721_R1_001.fa.mlst_v2	10	adk_10	fumC_11	gyrB_4	icd_8	mdh_8	purA_8	recA_2	DTU2019-713-PRJ1139-Escherichia-coli-1D-721_R1_001
1D-722	F2	Escherichia coli	Urine	Urine	DTU2019-714-PRJ1139-Escherichia-coli-1D-722_R1_001.fq.gz	164	147	89.32%	1125920	1055178	93.72%	67	26	48		159190	117	340858	5368250	ERS4416487	ERR4014079	DTU2019-714-PRJ1139-Escherichia-coli-1D-722_R1_001.fa	Escherichia coli	1	DTU2019-714-PRJ1139-Escherichia-coli-1D-722_R1_001.fa	95.77	95.55	Escherichia coli	DTU2019-714-PRJ1139-Escherichia-coli-1D-722_R1_001	33324	2471	98.33	DTU2019-714-PRJ1139-Escherichia-coli-1D-722_R1_001.fa.mlst_v2	131	adk_53	fumC_40	gyrB_47	icd_13	mdh_36	purA_28	recA_29	DTU2019-714-PRJ1139-Escherichia-coli-1D-722_R1_001	aac(6')-Ib-cr (aac(6')-Ib-cr_DQ303918)	blaCTX-M-15 (blaCTX-M-15_AY044436), blaOXA-1 (blaOXA-1_HQ170510)	blaOXA-1 (blaOXA-1_HQ170510)	blaCTX-M-15 (blaCTX-M-15_AY044436), blaOXA-1 (blaOXA-1_HQ170510)	blaOXA-1 (blaOXA-1_HQ170510)
1D-723	F2	Escherichia coli	Urine	Urine	DTU2019-715-PRJ1139-Escherichia-coli-1D-723_R1_001.fq.gz	272	243	89.41%	1860896	1745708	93.81%	111	53	83		235808	73	445085	4900085	ERS4416488	ERR4014080	DTU2019-715-PRJ1139-Escherichia-coli-1D-723_R1_001.fa	Escherichia coli	1	DTU2019-715-PRJ1139-Escherichia-coli-1D-723_R1_001.fa	82.75	77.29	Escherichia coli	DTU2019-715-PRJ1139-Escherichia-coli-1D-723_R1_001	27556	2208	87.86	DTU2019-715-PRJ1139-Escherichia-coli-1D-723_R1_001.fa.mlst_v2	136	adk_38	fumC_39	gyrB_30	icd_13	mdh_17	purA_11	recA_28	DTU2019-715-PRJ1139-Escherichia-coli-1D-723_R1_001
1D-724	F2	Escherichia coli	Urine	Urine	DTU2019-716-PRJ1139-Escherichia-coli-1D-724_R1_001.fq.gz	183	164	89.87%	1260222	1184908	94.02%	78	40	55		190638	168	371176	5291473	ERS4416489	ERR4014081	DTU2019-716-PRJ1139-Escherichia-coli-1D-724_R1_001.fa	Escherichia coli	1	DTU2019-716-PRJ1139-Escherichia-coli-1D-724_R1_001.fa	91.68	92.29	Escherichia coli	DTU2019-716-PRJ1139-Escherichia-coli-1D-724_R1_001	6622	2469	98.25	DTU2019-716-PRJ1139-Escherichia-coli-1D-724_R1_001.fa.mlst_v2	404	adk_14	fumC_14	gyrB_10	icd_14	mdh_17	purA_7	recA_74	DTU2019-716-PRJ1139-Escherichia-coli-1D-724_R1_001		blaTEM-1A (blaTEM-1A_HM749966)		blaTEM-1A (blaTEM-1A_HM749966)
1D-725	F2	Escherichia coli	Urine	Urine	DTU2019-717-PRJ1139-Escherichia-coli-1D-725_R1_001.fq.gz	365	320	87.52%	2511518	2324428	92.55%	251	88	158		228606	90	509820	5004034	ERS4416490	ERR4014082	DTU2019-717-PRJ1139-Escherichia-coli-1D-725_R1_001.fa	Escherichia coli	1	DTU2019-717-PRJ1139-Escherichia-coli-1D-725_R1_001.fa	95.84	93.13	Escherichia coli	DTU2019-717-PRJ1139-Escherichia-coli-1D-725_R1_001	8626	2454	97.65	DTU2019-717-PRJ1139-Escherichia-coli-1D-725_R1_001.fa.mlst_v2	80	adk_13	fumC_24	gyrB_19	icd_14	mdh_23	purA_1	recA_10	DTU2019-717-PRJ1139-Escherichia-coli-1D-725_R1_001
1D-726	F2	Escherichia coli	Urine	Urine	DTU2019-718-PRJ1139-Escherichia-coli-1D-726_R1_001.fq.gz	259	229	88.65%	1790952	1666134	93.03%	220	98	130		194412	85	509610	4872741	ERS4416491	ERR4014083	DTU2019-718-PRJ1139-Escherichia-coli-1D-726_R1_001.fa	Escherichia coli	1	DTU2019-718-PRJ1139-Escherichia-coli-1D-726_R1_001.fa	82.53	78.86	Escherichia coli	DTU2019-718-PRJ1139-Escherichia-coli-1D-726_R1_001	26914	2455	97.69	DTU2019-718-PRJ1139-Escherichia-coli-1D-726_R1_001.fa.mlst_v2	372	adk_88	fumC_103	gyrB_19	icd_36	mdh_23	purA_44	recA_26	DTU2019-718-PRJ1139-Escherichia-coli-1D-726_R1_001		blaTEM-1B (blaTEM-1B_AY458016)		blaTEM-1B (blaTEM-1B_AY458016)
1D-727	F2	Escherichia coli	Urine	Urine	DTU2019-719-PRJ1139-Escherichia-coli-1D-727_R1_001.fq.gz	69	61	88.75%	480316	447354	93.14%	55	16	36		29865	362	168183	5168125	ERS4416492	ERR4014084	DTU2019-719-PRJ1139-Escherichia-coli-1D-727_R1_001.fa	Escherichia coli	1	DTU2019-719-PRJ1139-Escherichia-coli-1D-727_R1_001.fa	92.43	94.96	Escherichia coli	DTU2019-719-PRJ1139-Escherichia-coli-1D-727_R1_001	25313	2400	95.50	DTU2019-719-PRJ1139-Escherichia-coli-1D-727_R1_001.fa.mlst_v2	12	adk_13	fumC_13	gyrB_9	icd_13	mdh_16	purA_10	recA_9	DTU2019-719-PRJ1139-Escherichia-coli-1D-727_R1_001		blaTEM-1B (blaTEM-1B_AY458016)		blaTEM-1B (blaTEM-1B_AY458016)
1D-728	F2	Escherichia coli	Urine	Urine	DTU2019-720-PRJ1139-Escherichia-coli-1D-728_R1_001.fq.gz	107	94	87.87%	731284	680272	93.02%	69	14	26		199914	62	426702	5084673	ERS4416493	ERR4014085	DTU2019-720-PRJ1139-Escherichia-coli-1D-728_R1_001.fa	Escherichia coli	1	DTU2019-720-PRJ1139-Escherichia-coli-1D-728_R1_001.fa	96.66	96.66	Escherichia coli	DTU2019-720-PRJ1139-Escherichia-coli-1D-728_R1_001	6600	2485	98.89	DTU2019-720-PRJ1139-Escherichia-coli-1D-728_R1_001.fa.mlst_v2	998	adk_13	fumC_52	gyrB_156	icd_14	mdh_17	purA_25	recA_17	DTU2019-720-PRJ1139-Escherichia-coli-1D-728_R1_001
1D-729	F2	Escherichia coli	Urine	Urine	DTU2019-721-PRJ1139-Escherichia-coli-1D-729_R1_001.fq.gz	771	682	88.41%	5286410	4928258	93.23%	534	232	318		177934	75	567162	4870066	ERS4416494	ERR4014086	DTU2019-721-PRJ1139-Escherichia-coli-1D-729_R1_001.fa	Escherichia coli	1	DTU2019-721-PRJ1139-Escherichia-coli-1D-729_R1_001.fa	83.77	85.41	Escherichia coli	DTU2019-721-PRJ1139-Escherichia-coli-1D-729_R1_001	27357	2382	94.79	DTU2019-721-PRJ1139-Escherichia-coli-1D-729_R1_001.fa.mlst_v2	1123	adk_6	fumC_6	gyrB_5	icd_1	mdh_9	purA_8	recA_6	DTU2019-721-PRJ1139-Escherichia-coli-1D-729_R1_001
1D-730	F2	Escherichia coli	Urine	Urine	DTU2019-722-PRJ1139-Escherichia-coli-1D-730_R1_001.fq.gz	131	112	85.43%	899644	822500	91.43%	71	38	55		274591	39	735158	4683253	ERS4416495	ERR4014087	DTU2019-722-PRJ1139-Escherichia-coli-1D-730_R1_001.fa	Escherichia coli	0.98	DTU2019-722-PRJ1139-Escherichia-coli-1D-730_R1_001.fa	93.84	89.52	Escherichia coli	DTU2019-722-PRJ1139-Escherichia-coli-1D-730_R1_001	56805	2400	95.50	DTU2019-722-PRJ1139-Escherichia-coli-1D-730_R1_001.fa.mlst_v2	636	adk_13	fumC_108	gyrB_10	icd_97	mdh_18	purA_68	recA_93	DTU2019-722-PRJ1139-Escherichia-coli-1D-730_R1_001
1D-732	F2	Escherichia coli	Urine	Urine	DTU2019-724-PRJ1139-Escherichia-coli-1D-732_R1_001.fq.gz	248	215	87.04%	1687994	1562834	92.59%	138	60	109		224652	107	656640	5212871	ERS4416497	ERR4014089	DTU2019-724-PRJ1139-Escherichia-coli-1D-732_R1_001.fa	Escherichia coli	1	DTU2019-724-PRJ1139-Escherichia-coli-1D-732_R1_001.fa	93.64	95.44	Escherichia coli	DTU2019-724-PRJ1139-Escherichia-coli-1D-732_R1_001	8665	2419	96.26	DTU2019-724-PRJ1139-Escherichia-coli-1D-732_R1_001.fa.mlst_v2	73	adk_36	fumC_24	gyrB_9	icd_13	mdh_17	purA_11	recA_25	DTU2019-724-PRJ1139-Escherichia-coli-1D-732_R1_001
1D-734	F2	Escherichia coli	Urine	Urine	DTU2019-726-PRJ1139-Escherichia-coli-1D-734_R1_001.fq.gz	115	101	88.08%	797978	745494	93.42%	103	51	52		127866	72	269199	4699780	ERS4416499	ERR4014091	DTU2019-726-PRJ1139-Escherichia-coli-1D-734_R1_001.fa	Escherichia coli	1	DTU2019-726-PRJ1139-Escherichia-coli-1D-734_R1_001.fa	96.68	95.67	Escherichia coli	DTU2019-726-PRJ1139-Escherichia-coli-1D-734_R1_001	28324	2400	95.50	DTU2019-726-PRJ1139-Escherichia-coli-1D-734_R1_001.fa.mlst_v2	297	adk_6	fumC_65	gyrB_32	icd_26	mdh_9	purA_8	recA_2	DTU2019-726-PRJ1139-Escherichia-coli-1D-734_R1_001
1D-735	F2	Escherichia coli	Urine	Urine	DTU2019-727-PRJ1139-Escherichia-coli-1D-735_R1_001.fq.gz	182	162	88.98%	1256376	1175282	93.55%	143	44	52		198954	129	506611	5144928	ERS4416500	ERR4014092	DTU2019-727-PRJ1139-Escherichia-coli-1D-735_R1_001.fa	Escherichia coli	1	DTU2019-727-PRJ1139-Escherichia-coli-1D-735_R1_001.fa	95.74	93.89	Escherichia coli	DTU2019-727-PRJ1139-Escherichia-coli-1D-735_R1_001	44693	2467	98.17	DTU2019-727-PRJ1139-Escherichia-coli-1D-735_R1_001.fa.mlst_v2	141	adk_13	fumC_52	gyrB_10	icd_14	mdh_17	purA_25	recA_17	DTU2019-727-PRJ1139-Escherichia-coli-1D-735_R1_001		blaTEM-1B (blaTEM-1B_AY458016)		blaTEM-1B (blaTEM-1B_AY458016)
1D-736	F2	Escherichia coli	Urine	Urine	DTU2019-728-PRJ1139-Escherichia-coli-1D-736_R1_001.fq.gz	371	336	90.38%	2596622	2447670	94.26%	314	133	176		354309	77	629524	5062184	ERS4416501	ERR4014093	DTU2019-728-PRJ1139-Escherichia-coli-1D-736_R1_001.fa	Escherichia coli	1	DTU2019-728-PRJ1139-Escherichia-coli-1D-736_R1_001.fa	98.04	94.53	Escherichia coli	DTU2019-728-PRJ1139-Escherichia-coli-1D-736_R1_001	11038	2474	98.45	DTU2019-728-PRJ1139-Escherichia-coli-1D-736_R1_001.fa.mlst_v2	141	adk_13	fumC_52	gyrB_10	icd_14	mdh_17	purA_25	recA_17	DTU2019-728-PRJ1139-Escherichia-coli-1D-736_R1_001
1D-738	F2	Escherichia coli	Urine	Urine	DTU2019-730-PRJ1139-Escherichia-coli-1D-738_R1_001.fq.gz	327	242	73.94%	2290870	1894792	82.71%	846	298	423		147689	83	321185	4662976	ERS4416503	ERR4014095	DTU2019-730-PRJ1139-Escherichia-coli-1D-738_R1_001.fa	Escherichia coli	1	DTU2019-730-PRJ1139-Escherichia-coli-1D-738_R1_001.fa	94.03	91.21	Escherichia coli	DTU2019-730-PRJ1139-Escherichia-coli-1D-738_R1_001	8881	2417	96.18	DTU2019-730-PRJ1139-Escherichia-coli-1D-738_R1_001.fa.mlst_v2	10	adk_10	fumC_11	gyrB_4	icd_8	mdh_8	purA_8	recA_2	DTU2019-730-PRJ1139-Escherichia-coli-1D-738_R1_001
1D-739	F2	Escherichia coli	Urine	Urine	DTU2019-731-PRJ1139-Escherichia-coli-1D-739_R1_001.fq.gz	1240	926	74.66%	8663368	7207598	83.20%	2905	609	940		326530	64	771181	4970014	ERS4416504	ERR4014096	DTU2019-731-PRJ1139-Escherichia-coli-1D-739_R1_001.fa	Escherichia coli	1	DTU2019-731-PRJ1139-Escherichia-coli-1D-739_R1_001.fa	96.36	96.1	Escherichia coli	DTU2019-731-PRJ1139-Escherichia-coli-1D-739_R1_001	40707	2457	97.77	DTU2019-731-PRJ1139-Escherichia-coli-1D-739_R1_001.fa.mlst_v2	95	adk_37	fumC_38	gyrB_19	icd_37	mdh_17	purA_11	recA_26	DTU2019-731-PRJ1139-Escherichia-coli-1D-739_R1_001		blaTEM-1C (blaTEM-1C_FJ560503)		blaTEM-1C (blaTEM-1C_FJ560503)
1D-740	F2	Escherichia coli	Urine	Urine	DTU2019-732-PRJ1139-Escherichia-coli-1D-740_R1_001.fq.gz	505	369	73.13%	3477358	2867446	82.46%	793	55	182		214329	110	348517	5305504	ERS4416505	ERR4014097	DTU2019-732-PRJ1139-Escherichia-coli-1D-740_R1_001.fa	Escherichia coli	1	DTU2019-732-PRJ1139-Escherichia-coli-1D-740_R1_001.fa	88.91	92.46	Escherichia coli	DTU2019-732-PRJ1139-Escherichia-coli-1D-740_R1_001	23179	2397	95.38	DTU2019-732-PRJ1139-Escherichia-coli-1D-740_R1_001.fa.mlst_v2	69	adk_21	fumC_35	gyrB_27	icd_6	mdh_5	purA_5	recA_4	DTU2019-732-PRJ1139-Escherichia-coli-1D-740_R1_001		blaTEM-1B (blaTEM-1B_AY458016)		blaTEM-1B (blaTEM-1B_AY458016)
1D-741	F2	Escherichia coli	Urine	Urine	DTU2019-733-PRJ1139-Escherichia-coli-1D-741_R1_001.fq.gz	304	232	76.12%	2107118	1783678	84.65%	476	185	265		485546	56	689711	5001496	ERS4416506	ERR4014098	DTU2019-733-PRJ1139-Escherichia-coli-1D-741_R1_001.fa	Escherichia coli	1	DTU2019-733-PRJ1139-Escherichia-coli-1D-741_R1_001.fa	95.18	94.3	Escherichia coli	DTU2019-733-PRJ1139-Escherichia-coli-1D-741_R1_001	46574	2455	97.69	DTU2019-733-PRJ1139-Escherichia-coli-1D-741_R1_001.fa.mlst_v2	390	adk_37	fumC_38	gyrB_86	icd_37	mdh_17	purA_11	recA_26	DTU2019-733-PRJ1139-Escherichia-coli-1D-741_R1_001
1D-742	F2	Escherichia coli	Urine	Urine	DTU2019-734-PRJ1139-Escherichia-coli-1D-742_R1_001.fq.gz	707	538	76.09%	4958742	4185528	84.41%	1669	495	976		211387	119	429328	5213264	ERS4416507	ERR4014099	DTU2019-734-PRJ1139-Escherichia-coli-1D-742_R1_001.fa	Escherichia coli	1	DTU2019-734-PRJ1139-Escherichia-coli-1D-742_R1_001.fa	91.74	93.51	Escherichia coli	DTU2019-734-PRJ1139-Escherichia-coli-1D-742_R1_001	26130	2486	98.93	DTU2019-734-PRJ1139-Escherichia-coli-1D-742_R1_001.fa.mlst_v2	69	adk_21	fumC_35	gyrB_27	icd_6	mdh_5	purA_5	recA_4	DTU2019-734-PRJ1139-Escherichia-coli-1D-742_R1_001		blaTEM-1B (blaTEM-1B_AY458016)		blaTEM-1B (blaTEM-1B_AY458016)
1D-744	F2	Escherichia coli	Urine	Urine	DTU2019-736-PRJ1139-Escherichia-coli-1D-744_R1_001.fq.gz	822	627	76.30%	5698264	4837056	84.89%	1497	487	1101		125859	187	336789	5334718	ERS4416509	ERR4014101	DTU2019-736-PRJ1139-Escherichia-coli-1D-744_R1_001.fa	Escherichia coli	1	DTU2019-736-PRJ1139-Escherichia-coli-1D-744_R1_001.fa	84.5	91.63	Escherichia coli	DTU2019-736-PRJ1139-Escherichia-coli-1D-744_R1_001	44781	2349	93.47	DTU2019-736-PRJ1139-Escherichia-coli-1D-744_R1_001.fa.mlst_v2	543	adk_83	fumC_136	gyrB_110	icd_117	mdh_80	purA_1	recA_2	DTU2019-736-PRJ1139-Escherichia-coli-1D-744_R1_001
1D-745	F2	Escherichia coli	Urine	Urine	DTU2019-737-PRJ1139-Escherichia-coli-1D-745_R1_001.fq.gz	732	548	74.91%	5081636	4253262	83.70%	1390	448	634		348862	69	666505	4998259	ERS4416510	ERR4014102	DTU2019-737-PRJ1139-Escherichia-coli-1D-745_R1_001.fa	Escherichia coli	1	DTU2019-737-PRJ1139-Escherichia-coli-1D-745_R1_001.fa	96.02	94.18	Escherichia coli	DTU2019-737-PRJ1139-Escherichia-coli-1D-745_R1_001	3467	2477	98.57	DTU2019-737-PRJ1139-Escherichia-coli-1D-745_R1_001.fa.mlst_v2	2013	adk_36	fumC_24	gyrB_9	icd_275	mdh_17	purA_11	recA_25	DTU2019-737-PRJ1139-Escherichia-coli-1D-745_R1_001
1D-746	F2	Escherichia coli	Urine	Urine	DTU2019-738-PRJ1139-Escherichia-coli-1D-746_R1_001.fq.gz	351	265	75.56%	2430866	2043320	84.06%	616	135	262		135254	131	371287	5319314	ERS4416511	ERR4014103	DTU2019-738-PRJ1139-Escherichia-coli-1D-746_R1_001.fa	Escherichia coli	1	DTU2019-738-PRJ1139-Escherichia-coli-1D-746_R1_001.fa	92.07	93.19	Escherichia coli	DTU2019-738-PRJ1139-Escherichia-coli-1D-746_R1_001	42450	2485	98.89	DTU2019-738-PRJ1139-Escherichia-coli-1D-746_R1_001.fa.mlst_v2	404	adk_14	fumC_14	gyrB_10	icd_14	mdh_17	purA_7	recA_74	DTU2019-738-PRJ1139-Escherichia-coli-1D-746_R1_001
1D-748	F2	Escherichia coli	Urine	Urine	DTU2019-740-PRJ1139-Escherichia-coli-1D-748_R1_001.fq.gz	923	705	76.42%	6441792	5445902	84.54%	1853	320	610		720066	44	1184100	4891551	ERS4416513	ERR4014105	DTU2019-740-PRJ1139-Escherichia-coli-1D-748_R1_001.fa	Escherichia coli	1	DTU2019-740-PRJ1139-Escherichia-coli-1D-748_R1_001.fa	86.66	83.05	Escherichia coli	DTU2019-740-PRJ1139-Escherichia-coli-1D-748_R1_001	5804	2463	98.01	DTU2019-740-PRJ1139-Escherichia-coli-1D-748_R1_001.fa.mlst_v2	1159	adk_18	fumC_52	gyrB_10	icd_13	mdh_17	purA_25	recA_17	DTU2019-740-PRJ1139-Escherichia-coli-1D-748_R1_001
1D-750	F2	Escherichia coli	Urine	Urine	DTU2019-742-PRJ1139-Escherichia-coli-1D-750_R1_001.fq.gz	236	179	76.04%	1625982	1376856	84.68%	369	128	203		222066	92	544082	5133237	ERS4416515	ERR4014107	DTU2019-742-PRJ1139-Escherichia-coli-1D-750_R1_001.fa	Escherichia coli	1	DTU2019-742-PRJ1139-Escherichia-coli-1D-750_R1_001.fa	88.62	91.79	Escherichia coli	DTU2019-742-PRJ1139-Escherichia-coli-1D-750_R1_001	4214	2428	96.62	DTU2019-742-PRJ1139-Escherichia-coli-1D-750_R1_001.fa.mlst_v2	428	adk_96	fumC_40	gyrB_13	icd_100	mdh_23	purA_28	recA_66	DTU2019-742-PRJ1139-Escherichia-coli-1D-750_R1_001
1D-751	F2	Escherichia coli	Urine	Urine	DTU2019-743-PRJ1139-Escherichia-coli-1D-751_R1_001.fq.gz	667	516	77.37%	4926984	4170072	84.64%	3363	750	932		213284	91	937093	5155935	ERS4416516	ERR4014108	DTU2019-743-PRJ1139-Escherichia-coli-1D-751_R1_001.fa	Escherichia coli	1	DTU2019-743-PRJ1139-Escherichia-coli-1D-751_R1_001.fa	97.13	99.9	Escherichia coli	DTU2019-743-PRJ1139-Escherichia-coli-1D-751_R1_001	3883	2486	98.93	DTU2019-743-PRJ1139-Escherichia-coli-1D-751_R1_001.fa.mlst_v2	131	adk_53	fumC_40	gyrB_47	icd_13	mdh_36	purA_28	recA_29	DTU2019-743-PRJ1139-Escherichia-coli-1D-751_R1_001		blaTEM-1B (blaTEM-1B_AY458016), blaCTX-M-27 (blaCTX-M-27_AY156923)		blaTEM-1B (blaTEM-1B_AY458016), blaCTX-M-27 (blaCTX-M-27_AY156923)		aac(3)-IId (aac(3)-IId_EU022314)
1D-752	F2	Escherichia coli	Urine	Urine	DTU2019-744-PRJ1139-Escherichia-coli-1D-752_R1_001.fq.gz	339	250	73.81%	2342038	1941790	82.91%	669	51	85		103342	146	250476	5147268	ERS4416517	ERR4014109	DTU2019-744-PRJ1139-Escherichia-coli-1D-752_R1_001.fa	Escherichia coli	1	DTU2019-744-PRJ1139-Escherichia-coli-1D-752_R1_001.fa	97.41	99.54	Escherichia coli	DTU2019-744-PRJ1139-Escherichia-coli-1D-752_R1_001	31318	2460	97.89	DTU2019-744-PRJ1139-Escherichia-coli-1D-752_R1_001.fa.mlst_v2	10	adk_10	fumC_11	gyrB_4	icd_8	mdh_8	purA_8	recA_2	DTU2019-744-PRJ1139-Escherichia-coli-1D-752_R1_001
1D-754	F2	Escherichia coli	Urine	Urine	DTU2019-746-PRJ1139-Escherichia-coli-1D-754_R1_001.fq.gz	256	191	74.83%	1790912	1493986	83.42%	623	222	348		198864	53	495847	4613688	ERS4416519	ERR4014111	DTU2019-746-PRJ1139-Escherichia-coli-1D-754_R1_001.fa	Escherichia coli	1	DTU2019-746-PRJ1139-Escherichia-coli-1D-754_R1_001.fa	92.55	91.87	Escherichia coli	DTU2019-746-PRJ1139-Escherichia-coli-1D-754_R1_001	5228	2412	95.98	DTU2019-746-PRJ1139-Escherichia-coli-1D-754_R1_001.fa.mlst_v2	3489	adk_136	fumC_7	gyrB_4	icd_8	mdh_8	purA_8	recA_2	DTU2019-746-PRJ1139-Escherichia-coli-1D-754_R1_001
1D-755	F2	Escherichia coli	Urine	Urine	DTU2019-747-PRJ1139-Escherichia-coli-1D-755_R1_001.fq.gz	260	194	74.60%	1793018	1498000	83.55%	421	159	198		193255	93	606706	5247742	ERS4416520	ERR4014112	DTU2019-747-PRJ1139-Escherichia-coli-1D-755_R1_001.fa	Escherichia coli	1	DTU2019-747-PRJ1139-Escherichia-coli-1D-755_R1_001.fa	96.89	99.81	Escherichia coli	DTU2019-747-PRJ1139-Escherichia-coli-1D-755_R1_001	40590	2492	99.16	DTU2019-747-PRJ1139-Escherichia-coli-1D-755_R1_001.fa.mlst_v2	95	adk_37	fumC_38	gyrB_19	icd_37	mdh_17	purA_11	recA_26	DTU2019-747-PRJ1139-Escherichia-coli-1D-755_R1_001		blaTEM-1B (blaTEM-1B_AY458016)		blaTEM-1B (blaTEM-1B_AY458016)		aac(3)-IId (aac(3)-IId_EU022314)
1D-756	F2	Escherichia coli	Urine	Urine	DTU2019-748-PRJ1139-Escherichia-coli-1D-756_R1_001.fq.gz	667	515	77.19%	4716614	4005086	84.91%	1785	613	1093		739993	33	1196336	4834575	ERS4416521	ERR4014113	DTU2019-748-PRJ1139-Escherichia-coli-1D-756_R1_001.fa	Escherichia coli	1	DTU2019-748-PRJ1139-Escherichia-coli-1D-756_R1_001.fa	91.14	93.02	Escherichia coli	DTU2019-748-PRJ1139-Escherichia-coli-1D-756_R1_001	60766	2465	98.09	DTU2019-748-PRJ1139-Escherichia-coli-1D-756_R1_001.fa.mlst_v2	4219	adk_13	fumC_40	gyrB_19	icd_13	mdh_23	purA_25	recA_66	DTU2019-748-PRJ1139-Escherichia-coli-1D-756_R1_001		blaTEM-1A (blaTEM-1A_HM749966)		blaTEM-1A (blaTEM-1A_HM749966)
1D-757	F2	Escherichia coli	Urine	Urine	DTU2019-749-PRJ1139-Escherichia-coli-1D-757_R1_001.fq.gz	419	309	73.91%	2905118	2412368	83.04%	785	260	364		58312	198	226318	5131153	ERS4416522	ERR4014114	DTU2019-749-PRJ1139-Escherichia-coli-1D-757_R1_001.fa	Escherichia coli	0.98	DTU2019-749-PRJ1139-Escherichia-coli-1D-757_R1_001.fa	94.68	95.45	Escherichia coli	DTU2019-749-PRJ1139-Escherichia-coli-1D-757_R1_001	22158	2451	97.53	DTU2019-749-PRJ1139-Escherichia-coli-1D-757_R1_001.fa.mlst_v2	59	adk_27	fumC_32	gyrB_24	icd_29	mdh_26	purA_19	recA_22	DTU2019-749-PRJ1139-Escherichia-coli-1D-757_R1_001
1D-758	F2	Escherichia coli	Urine	Urine	DTU2019-750-PRJ1139-Escherichia-coli-1D-758_R1_001.fq.gz	378	287	75.94%	2627402	2220516	84.51%	733	141	240		235944	42	793610	4998924	ERS4416523	ERR4014115	DTU2019-750-PRJ1139-Escherichia-coli-1D-758_R1_001.fa	Escherichia coli	1	DTU2019-750-PRJ1139-Escherichia-coli-1D-758_R1_001.fa	92	97.71	Escherichia coli	DTU2019-750-PRJ1139-Escherichia-coli-1D-758_R1_001	9861	2467	98.17	DTU2019-750-PRJ1139-Escherichia-coli-1D-758_R1_001.fa.mlst_v2	357	adk_13	fumC_40	gyrB_13	icd_13	mdh_23	purA_25	recA_66	DTU2019-750-PRJ1139-Escherichia-coli-1D-758_R1_001
1D-759	F2	Escherichia coli	Urine	Urine	DTU2019-751-PRJ1139-Escherichia-coli-1D-759_R1_001.fq.gz	606	453	74.66%	4164272	3485828	83.71%	888	75	171		367915	63	805965	5024031	ERS4416524	ERR4014116	DTU2019-751-PRJ1139-Escherichia-coli-1D-759_R1_001.fa	Escherichia coli	1	DTU2019-751-PRJ1139-Escherichia-coli-1D-759_R1_001.fa	94.93	95.63	Escherichia coli	DTU2019-751-PRJ1139-Escherichia-coli-1D-759_R1_001	8623	2469	98.25	DTU2019-751-PRJ1139-Escherichia-coli-1D-759_R1_001.fa.mlst_v2	127	adk_13	fumC_14	gyrB_19	icd_36	mdh_23	purA_11	recA_10	DTU2019-751-PRJ1139-Escherichia-coli-1D-759_R1_001
1D-761	F2	Escherichia coli	Urine	Urine	DTU2019-753-PRJ1139-Escherichia-coli-1D-761_R1_001.fq.gz	944	687	72.82%	6572796	5382730	81.89%	1783	829	726		307651	62	749957	4849803	ERS4416526	ERR4014118	DTU2019-753-PRJ1139-Escherichia-coli-1D-761_R1_001.fa	Escherichia coli	1	DTU2019-753-PRJ1139-Escherichia-coli-1D-761_R1_001.fa	86.22	88.38	Escherichia coli	DTU2019-753-PRJ1139-Escherichia-coli-1D-761_R1_001	8067	2414	96.06	DTU2019-753-PRJ1139-Escherichia-coli-1D-761_R1_001.fa.mlst_v2	1092	adk_13	fumC_147	gyrB_19	icd_22	mdh_17	purA_10	recA_2	DTU2019-753-PRJ1139-Escherichia-coli-1D-761_R1_001
1D-762	F2	Escherichia coli	Urine	Urine	DTU2019-754-PRJ1139-Escherichia-coli-1D-762_R1_001.fq.gz	263	196	74.51%	1822694	1519762	83.38%	397	197	451		218442	99	772469	5186784	ERS4416527	ERR4014119	DTU2019-754-PRJ1139-Escherichia-coli-1D-762_R1_001.fa	Escherichia coli	1	DTU2019-754-PRJ1139-Escherichia-coli-1D-762_R1_001.fa	94.84	96.56	Escherichia coli	DTU2019-754-PRJ1139-Escherichia-coli-1D-762_R1_001	10576	2466	98.13	DTU2019-754-PRJ1139-Escherichia-coli-1D-762_R1_001.fa.mlst_v2	127	adk_13	fumC_14	gyrB_19	icd_36	mdh_23	purA_11	recA_10	DTU2019-754-PRJ1139-Escherichia-coli-1D-762_R1_001
1D-765	F2	Escherichia coli	Urine	Urine	DTU2019-757-PRJ1139-Escherichia-coli-1D-765_R1_001.fq.gz	244	181	74.40%	1671512	1401550	83.85%	233	116	280		173138	87	492052	4987166	ERS4416530	ERR4014122	DTU2019-757-PRJ1139-Escherichia-coli-1D-765_R1_001.fa	Escherichia coli	1	DTU2019-757-PRJ1139-Escherichia-coli-1D-765_R1_001.fa	98.74	98.92	Escherichia coli	DTU2019-757-PRJ1139-Escherichia-coli-1D-765_R1_001	4085	2436	96.94	DTU2019-757-PRJ1139-Escherichia-coli-1D-765_R1_001.fa.mlst_v2	1193	adk_14	fumC_14	gyrB_10	icd_200	mdh_17	purA_7	recA_10	DTU2019-757-PRJ1139-Escherichia-coli-1D-765_R1_001
1D-766	F2	Escherichia coli	Urine	Urine	DTU2019-758-PRJ1139-Escherichia-coli-1D-766_R1_001.fq.gz	455	334	73.45%	3152344	2607148	82.71%	697	322	827		251383	103	617876	5213587	ERS4416531	ERR4014123	DTU2019-758-PRJ1139-Escherichia-coli-1D-766_R1_001.fa	Escherichia coli	1	DTU2019-758-PRJ1139-Escherichia-coli-1D-766_R1_001.fa	94.97	94.53	Escherichia coli	DTU2019-758-PRJ1139-Escherichia-coli-1D-766_R1_001	11038	2474	98.45	DTU2019-758-PRJ1139-Escherichia-coli-1D-766_R1_001.fa.mlst_v2	141	adk_13	fumC_52	gyrB_10	icd_14	mdh_17	purA_25	recA_17	DTU2019-758-PRJ1139-Escherichia-coli-1D-766_R1_001		blaTEM-1B (blaTEM-1B_AY458016)		blaTEM-1B (blaTEM-1B_AY458016)
1D-767	F2	Escherichia coli	Urine	Urine	DTU2019-759-PRJ1139-Escherichia-coli-1D-767_R1_001.fq.gz	424	304	71.74%	2900622	2367540	81.62%	459	212	440		136016	177	396001	5221727	ERS4416532	ERR4014124	DTU2019-759-PRJ1139-Escherichia-coli-1D-767_R1_001.fa	Escherichia coli	1	DTU2019-759-PRJ1139-Escherichia-coli-1D-767_R1_001.fa	84.76	93.58	Escherichia coli	DTU2019-759-PRJ1139-Escherichia-coli-1D-767_R1_001	35602	2477	98.57	DTU2019-759-PRJ1139-Escherichia-coli-1D-767_R1_001.fa.mlst_v2	517	adk_109	fumC_65	gyrB_5	icd_1	mdh_9	purA_13	recA_14	DTU2019-759-PRJ1139-Escherichia-coli-1D-767_R1_001		blaTEM-1B (blaTEM-1B_AY458016)		blaTEM-1B (blaTEM-1B_AY458016)
1D-768	F2	Escherichia coli	Urine	Urine	DTU2019-760-PRJ1139-Escherichia-coli-1D-768_R1_001.fq.gz	640	484	75.71%	4508722	3787624	84.01%	1321	597	1585		188551	93	370911	5119622	ERS4416533	ERR4014125	DTU2019-760-PRJ1139-Escherichia-coli-1D-768_R1_001.fa	Escherichia coli	1	DTU2019-760-PRJ1139-Escherichia-coli-1D-768_R1_001.fa	97.11	97.07	Escherichia coli	DTU2019-760-PRJ1139-Escherichia-coli-1D-768_R1_001	7810	2458	97.81	DTU2019-760-PRJ1139-Escherichia-coli-1D-768_R1_001.fa.mlst_v2	131	adk_53	fumC_40	gyrB_47	icd_13	mdh_36	purA_28	recA_29	DTU2019-760-PRJ1139-Escherichia-coli-1D-768_R1_001		blaTEM-1B (blaTEM-1B_AY458016)		blaTEM-1B (blaTEM-1B_AY458016)
1D-769	F2	Escherichia coli	Drain secretion	Undetermined	DTU2019-2458-PRJ1139-Escherichia-coli-1D-769_R1_001.fq.gz	343	277	80.89%	2323542	2033196	87.50%	202	83	64		178778	96	344235	4898380	ERS4416534	ERR4014126	DTU2019-2458-PRJ1139-Escherichia-coli-1D-769_R1_001.fa	Escherichia coli	1	DTU2019-2458-PRJ1139-Escherichia-coli-1D-769_R1_001.fa	99.97	99.74	Escherichia coli	DTU2019-2458-PRJ1139-Escherichia-coli-1D-769_R1_001	40374	2484	98.85	DTU2019-2458-PRJ1139-Escherichia-coli-1D-769_R1_001.fa.mlst_v2	69	adk_21	fumC_35	gyrB_27	icd_6	mdh_5	purA_5	recA_4	DTU2019-2458-PRJ1139-Escherichia-coli-1D-769_R1_001
1D-771	F2	Escherichia coli	Pus	Undetermined	DTU2019-2459-PRJ1139-Escherichia-coli-1D-771_R1_001.fq.gz	468	375	80.16%	3225306	2794544	86.64%	746	20	103		288415	77	584366	5143452	ERS4416537	ERR4014129	DTU2019-2459-PRJ1139-Escherichia-coli-1D-771_R1_001.fa	Escherichia coli	1	DTU2019-2459-PRJ1139-Escherichia-coli-1D-771_R1_001.fa	96.21	97.14	Escherichia coli	DTU2019-2459-PRJ1139-Escherichia-coli-1D-771_R1_001	8588	2468	98.21	DTU2019-2459-PRJ1139-Escherichia-coli-1D-771_R1_001.fa.mlst_v2	127	adk_13	fumC_14	gyrB_19	icd_36	mdh_23	purA_11	recA_10	DTU2019-2459-PRJ1139-Escherichia-coli-1D-771_R1_001
1D-780	F3	Escherichia coli	Urine	Urine	DTU2019-772-PRJ1139-Escherichia-coli-1D-780_R1_001.fq.gz	584	435	74.47%	4028056	3357434	83.35%	1099	298	581		355665	62	957978	4917511	ERS4416545	ERR4014137	DTU2019-772-PRJ1139-Escherichia-coli-1D-780_R1_001.fa	Escherichia coli	1	DTU2019-772-PRJ1139-Escherichia-coli-1D-780_R1_001.fa	92.27	90.79	Escherichia coli	DTU2019-772-PRJ1139-Escherichia-coli-1D-780_R1_001	8523	2467	98.17	DTU2019-772-PRJ1139-Escherichia-coli-1D-780_R1_001.fa.mlst_v2	421	adk_37	fumC_38	gyrB_19	icd_37	mdh_17	purA_8	recA_26	DTU2019-772-PRJ1139-Escherichia-coli-1D-780_R1_001
1D-781	F3	Escherichia coli	Urine	Urine	DTU2019-773-PRJ1139-Escherichia-coli-1D-781_R1_001.fq.gz	374	272	72.75%	2574366	2114466	82.14%	624	181	281		148961	91	404235	4942847	ERS4416546	ERR4014138	DTU2019-773-PRJ1139-Escherichia-coli-1D-781_R1_001.fa	Escherichia coli	1	DTU2019-773-PRJ1139-Escherichia-coli-1D-781_R1_001.fa	87.48	91.12	Escherichia coli	DTU2019-773-PRJ1139-Escherichia-coli-1D-781_R1_001	59506	2449	97.45	DTU2019-773-PRJ1139-Escherichia-coli-1D-781_R1_001.fa.mlst_v2	1431	adk_6	fumC_65	gyrB_3	icd_1	mdh_11	purA_13	recA_6	DTU2019-773-PRJ1139-Escherichia-coli-1D-781_R1_001
1D-796	F3	Escherichia coli	Urine	Urine	DTU2019-788-PRJ1139-Escherichia-coli-1D-796_R1_001.fq.gz	502	387	77.15%	3509542	2993230	85.29%	1032	139	321		261043	68	656664	4808650	ERS4416561	ERR4014153	DTU2019-788-PRJ1139-Escherichia-coli-1D-796_R1_001.fa	Escherichia coli	1	DTU2019-788-PRJ1139-Escherichia-coli-1D-796_R1_001.fa	95.15	89.93	Escherichia coli	DTU2019-788-PRJ1139-Escherichia-coli-1D-796_R1_001	47879	2477	98.57	DTU2019-788-PRJ1139-Escherichia-coli-1D-796_R1_001.fa.mlst_v2	1722	adk_101	fumC_4	gyrB_97	icd_29	mdh_70	purA_158	recA_2	DTU2019-788-PRJ1139-Escherichia-coli-1D-796_R1_001		blaTEM-1B (blaTEM-1B_AY458016)		blaTEM-1B (blaTEM-1B_AY458016)
1D-809	F3	Escherichia coli	Urine	Urine	DTU2019-801-PRJ1139-Escherichia-coli-1D-809_R1_001.fq.gz	386	283	73.36%	2649420	2189496	82.64%	574	62	151		138077	164	325612	5285710	ERS4416574	ERR4014166	DTU2019-801-PRJ1139-Escherichia-coli-1D-809_R1_001.fa	Escherichia coli	1	DTU2019-801-PRJ1139-Escherichia-coli-1D-809_R1_001.fa	93.1	99.18	Escherichia coli	DTU2019-801-PRJ1139-Escherichia-coli-1D-809_R1_001	26761	2490	99.08	DTU2019-801-PRJ1139-Escherichia-coli-1D-809_R1_001.fa.mlst_v2	69	adk_21	fumC_35	gyrB_27	icd_6	mdh_5	purA_5	recA_4	DTU2019-801-PRJ1139-Escherichia-coli-1D-809_R1_001		blaTEM-1B (blaTEM-1B_AY458016)		blaTEM-1B (blaTEM-1B_AY458016)
1D-810	F3	Escherichia coli	Urine	Urine	DTU2019-802-PRJ1139-Escherichia-coli-1D-810_R1_001.fq.gz	407	304	74.77%	2808814	2347586	83.58%	794	206	351		64408	215	192445	5048551	ERS4416575	ERR4014167	DTU2019-802-PRJ1139-Escherichia-coli-1D-810_R1_001.fa	Escherichia coli	1	DTU2019-802-PRJ1139-Escherichia-coli-1D-810_R1_001.fa	96.43	95.66	Escherichia coli	DTU2019-802-PRJ1139-Escherichia-coli-1D-810_R1_001	22157	2427	96.58	DTU2019-802-PRJ1139-Escherichia-coli-1D-810_R1_001.fa.mlst_v2	59	adk_27	fumC_32	gyrB_24	icd_29	mdh_26	purA_19	recA_22	DTU2019-802-PRJ1139-Escherichia-coli-1D-810_R1_001
1D-811	F3	Escherichia coli	Urine	Urine	DTU2019-803-PRJ1139-Escherichia-coli-1D-811_R1_001.fq.gz	345	252	72.85%	2394922	1962538	81.95%	712	103	219		182091	89	470062	5242860	ERS4416576	ERR4014168	DTU2019-803-PRJ1139-Escherichia-coli-1D-811_R1_001.fa	Escherichia coli	0.98	DTU2019-803-PRJ1139-Escherichia-coli-1D-811_R1_001.fa	81.32	86.63	Escherichia coli	DTU2019-803-PRJ1139-Escherichia-coli-1D-811_R1_001	60750	2495	99.28	DTU2019-803-PRJ1139-Escherichia-coli-1D-811_R1_001.fa.mlst_v2	8098	adk_6	fumC_6	gyrB_4	icd_16	mdh_7	purA_13	recA_2	DTU2019-803-PRJ1139-Escherichia-coli-1D-811_R1_001		blaTEM-1C (blaTEM-1C_FJ560503), blaOXA-1 (blaOXA-1_HQ170510)	blaOXA-1 (blaOXA-1_HQ170510)	blaTEM-1C (blaTEM-1C_FJ560503), blaOXA-1 (blaOXA-1_HQ170510)	blaOXA-1 (blaOXA-1_HQ170510)
1D-813	F3	Escherichia coli	Urine	Urine	DTU2019-805-PRJ1139-Escherichia-coli-1D-813_R1_001.fq.gz	320	243	75.74%	2198066	1862666	84.74%	376	148	225		217614	68	770608	5031078	ERS4416578	ERR4014170	DTU2019-805-PRJ1139-Escherichia-coli-1D-813_R1_001.fa	Escherichia coli	1	DTU2019-805-PRJ1139-Escherichia-coli-1D-813_R1_001.fa	97.87	97.87	Escherichia coli	DTU2019-805-PRJ1139-Escherichia-coli-1D-813_R1_001	8588	2461	97.93	DTU2019-805-PRJ1139-Escherichia-coli-1D-813_R1_001.fa.mlst_v2	127	adk_13	fumC_14	gyrB_19	icd_36	mdh_23	purA_11	recA_10	DTU2019-805-PRJ1139-Escherichia-coli-1D-813_R1_001		blaCTX-M-15 (blaCTX-M-15_AY044436)		blaCTX-M-15 (blaCTX-M-15_AY044436)
1D-814	F3	Escherichia coli	Urine	Urine	DTU2019-806-PRJ1139-Escherichia-coli-1D-814_R1_001.fq.gz	642	469	73.12%	4406076	3640762	82.63%	900	227	546		262854	67	537131	5031349	ERS4416579	ERR4014171	DTU2019-806-PRJ1139-Escherichia-coli-1D-814_R1_001.fa	Escherichia coli	1	DTU2019-806-PRJ1139-Escherichia-coli-1D-814_R1_001.fa	97.87	97.86	Escherichia coli	DTU2019-806-PRJ1139-Escherichia-coli-1D-814_R1_001	8588	2460	97.89	DTU2019-806-PRJ1139-Escherichia-coli-1D-814_R1_001.fa.mlst_v2	127	adk_13	fumC_14	gyrB_19	icd_36	mdh_23	purA_11	recA_10	DTU2019-806-PRJ1139-Escherichia-coli-1D-814_R1_001		blaCTX-M-15 (blaCTX-M-15_AY044436)		blaCTX-M-15 (blaCTX-M-15_AY044436)
1D-816	F3	Escherichia coli	Urine	Urine	DTU2019-808-PRJ1139-Escherichia-coli-1D-816_R1_001.fq.gz	683	516	75.46%	4727846	3976298	84.10%	1251	300	754		282560	49	689698	5144296	ERS4416580	ERR4014172	DTU2019-808-PRJ1139-Escherichia-coli-1D-816_R1_001.fa	Escherichia coli	1	DTU2019-808-PRJ1139-Escherichia-coli-1D-816_R1_001.fa	96.13	98.67	Escherichia coli	DTU2019-808-PRJ1139-Escherichia-coli-1D-816_R1_001	8446	2474	98.45	DTU2019-808-PRJ1139-Escherichia-coli-1D-816_R1_001.fa.mlst_v2	95	adk_37	fumC_38	gyrB_19	icd_37	mdh_17	purA_11	recA_26	DTU2019-808-PRJ1139-Escherichia-coli-1D-816_R1_001
1D-817	F3	Escherichia coli	Urine	Urine	DTU2019-809-PRJ1139-Escherichia-coli-1D-817_R1_001.fq.gz	1287	956	74.27%	8925436	7417950	83.11%	2618	723	1093		139456	105	683538	5406834	ERS4416581	ERR4014173	DTU2019-809-PRJ1139-Escherichia-coli-1D-817_R1_001.fa	Escherichia coli	1	DTU2019-809-PRJ1139-Escherichia-coli-1D-817_R1_001.fa	90.29	96.86	Escherichia coli	DTU2019-809-PRJ1139-Escherichia-coli-1D-817_R1_001	6658	2467	98.17	DTU2019-809-PRJ1139-Escherichia-coli-1D-817_R1_001.fa.mlst_v2	69	adk_21	fumC_35	gyrB_27	icd_6	mdh_5	purA_5	recA_4	DTU2019-809-PRJ1139-Escherichia-coli-1D-817_R1_001		blaTEM-1B (blaTEM-1B_AY458016)		blaTEM-1B (blaTEM-1B_AY458016)
1D-820	F3	Escherichia coli	Urine	Urine	DTU2019-812-PRJ1139-Escherichia-coli-1D-820_R1_001.fq.gz	581	441	75.98%	4011794	3388132	84.45%	975	91	294		121829	128	364599	4929647	ERS4416584	ERR4014176	DTU2019-812-PRJ1139-Escherichia-coli-1D-820_R1_001.fa	Escherichia coli	1	DTU2019-812-PRJ1139-Escherichia-coli-1D-820_R1_001.fa	90.36	94.4	Escherichia coli	DTU2019-812-PRJ1139-Escherichia-coli-1D-820_R1_001	59941	2459	97.85	DTU2019-812-PRJ1139-Escherichia-coli-1D-820_R1_001.fa.mlst_v2	58	adk_6	fumC_4	gyrB_4	icd_16	mdh_24	purA_8	recA_14	DTU2019-812-PRJ1139-Escherichia-coli-1D-820_R1_001
1D-821	F3	Escherichia coli	Urine	Urine	DTU2019-813-PRJ1139-Escherichia-coli-1D-821_R1_001.fq.gz	450	332	73.87%	3158326	2615420	82.81%	1613	131	239		175288	102	464074	5263673	ERS4416585	ERR4014177	DTU2019-813-PRJ1139-Escherichia-coli-1D-821_R1_001.fa	Escherichia coli	1	DTU2019-813-PRJ1139-Escherichia-coli-1D-821_R1_001.fa	94.29	98.47	Escherichia coli	DTU2019-813-PRJ1139-Escherichia-coli-1D-821_R1_001	8375	2429	96.66	DTU2019-813-PRJ1139-Escherichia-coli-1D-821_R1_001.fa.mlst_v2	95	adk_37	fumC_38	gyrB_19	icd_37	mdh_17	purA_11	recA_26	DTU2019-813-PRJ1139-Escherichia-coli-1D-821_R1_001
1D-822	F3	Escherichia coli	Urine	Urine	DTU2019-814-PRJ1139-Escherichia-coli-1D-822_R1_001.fq.gz	212	153	72.34%	1464012	1201612	82.08%	513	111	228		147170	113	349878	5156635	ERS4416586	ERR4014178	DTU2019-814-PRJ1139-Escherichia-coli-1D-822_R1_001.fa	Escherichia coli	1	DTU2019-814-PRJ1139-Escherichia-coli-1D-822_R1_001.fa	95.62	97.86	Escherichia coli	DTU2019-814-PRJ1139-Escherichia-coli-1D-822_R1_001	11841	2413	96.02	DTU2019-814-PRJ1139-Escherichia-coli-1D-822_R1_001.fa.mlst_v2	73	adk_36	fumC_24	gyrB_9	icd_13	mdh_17	purA_11	recA_25	DTU2019-814-PRJ1139-Escherichia-coli-1D-822_R1_001		blaTEM-1B (blaTEM-1B_AY458016)		blaTEM-1B (blaTEM-1B_AY458016)
1D-825	F3	Escherichia coli	Sputum	Respiratory system	DTU2019-817-PRJ1139-Escherichia-coli-1D-825_R1_001.fq.gz	240	180	75.29%	1682342	1416098	84.17%	754	177	303		315153	113	525562	5079027	ERS4416589	ERR4014181	DTU2019-817-PRJ1139-Escherichia-coli-1D-825_R1_001.fa	Escherichia coli	1	DTU2019-817-PRJ1139-Escherichia-coli-1D-825_R1_001.fa	95.47	94.88	Escherichia coli	DTU2019-817-PRJ1139-Escherichia-coli-1D-825_R1_001	24540	2462	97.97	DTU2019-817-PRJ1139-Escherichia-coli-1D-825_R1_001.fa.mlst_v2	73	adk_36	fumC_24	gyrB_9	icd_13	mdh_17	purA_11	recA_25	DTU2019-817-PRJ1139-Escherichia-coli-1D-825_R1_001
1D-826	F3	Escherichia coli	Urine	Urine	DTU2019-818-PRJ1139-Escherichia-coli-1D-826_R1_001.fq.gz	685	484	70.66%	4694734	3802582	81.00%	1513	291	642		268754	50	692791	4931997	ERS4416590	ERR4014182	DTU2019-818-PRJ1139-Escherichia-coli-1D-826_R1_001.fa	Escherichia coli	1	DTU2019-818-PRJ1139-Escherichia-coli-1D-826_R1_001.fa	95.41	88.7	Escherichia coli	DTU2019-818-PRJ1139-Escherichia-coli-1D-826_R1_001	6738	2459	97.85	DTU2019-818-PRJ1139-Escherichia-coli-1D-826_R1_001.fa.mlst_v2	69	adk_21	fumC_35	gyrB_27	icd_6	mdh_5	purA_5	recA_4	DTU2019-818-PRJ1139-Escherichia-coli-1D-826_R1_001
1D-827	F3	Escherichia coli	Urine	Urine	DTU2019-819-PRJ1139-Escherichia-coli-1D-827_R1_001.fq.gz	431	315	73.15%	2987774	2467600	82.59%	1133	292	384		190308	73	717432	4975944	ERS4416591	ERR4014183	DTU2019-819-PRJ1139-Escherichia-coli-1D-827_R1_001.fa	Escherichia coli	1	DTU2019-819-PRJ1139-Escherichia-coli-1D-827_R1_001.fa	88.85	86.62	Escherichia coli	DTU2019-819-PRJ1139-Escherichia-coli-1D-827_R1_001	33878	2382	94.79	DTU2019-819-PRJ1139-Escherichia-coli-1D-827_R1_001.fa.mlst_v2	11765	adk_6	fumC_1755	gyrB_12	icd_1	mdh_20	purA_13	recA_7	DTU2019-819-PRJ1139-Escherichia-coli-1D-827_R1_001		blaTEM-1C (blaTEM-1C_FJ560503)		blaTEM-1C (blaTEM-1C_FJ560503)
1D-829	F3	Escherichia coli	Urine	Urine	DTU2019-821-PRJ1139-Escherichia-coli-1D-829_R1_001.fq.gz	459	332	72.27%	3170298	2600298	82.02%	1172	199	370		105260	103	414602	4789438	ERS4416593	ERR4014185	DTU2019-821-PRJ1139-Escherichia-coli-1D-829_R1_001.fa	Escherichia coli	1	DTU2019-821-PRJ1139-Escherichia-coli-1D-829_R1_001.fa	88.56	90.01	Escherichia coli	DTU2019-821-PRJ1139-Escherichia-coli-1D-829_R1_001	60265	2218	88.26	DTU2019-821-PRJ1139-Escherichia-coli-1D-829_R1_001.fa.mlst_v2	93	adk_6	fumC_11	gyrB_4	icd_10	mdh_7	purA_8	recA_6	DTU2019-821-PRJ1139-Escherichia-coli-1D-829_R1_001
1D-831	F3	Escherichia coli	Urine	Urine	DTU2019-823-PRJ1139-Escherichia-coli-1D-831_R1_001.fq.gz	483	353	73.17%	3342698	2762770	82.65%	1243	72	185		101646	143	256958	5331788	ERS4416595	ERR4014187	DTU2019-823-PRJ1139-Escherichia-coli-1D-831_R1_001.fa	Escherichia coli	1	DTU2019-823-PRJ1139-Escherichia-coli-1D-831_R1_001.fa	92.63	96.3	Escherichia coli	DTU2019-823-PRJ1139-Escherichia-coli-1D-831_R1_001	52825	2475	98.49	DTU2019-823-PRJ1139-Escherichia-coli-1D-831_R1_001.fa.mlst_v2	69	adk_21	fumC_35	gyrB_27	icd_6	mdh_5	purA_5	recA_4	DTU2019-823-PRJ1139-Escherichia-coli-1D-831_R1_001
1D-832	F3	Escherichia coli	Urine	Urine	DTU2019-824-PRJ1139-Escherichia-coli-1D-832_R1_001.fq.gz	455	337	74.18%	3155286	2630366	83.36%	1183	117	231		93151	216	335578	5136062	ERS4416596	ERR4014188	DTU2019-824-PRJ1139-Escherichia-coli-1D-832_R1_001.fa	Escherichia coli	1	DTU2019-824-PRJ1139-Escherichia-coli-1D-832_R1_001.fa	92.43	96.51	Escherichia coli	DTU2019-824-PRJ1139-Escherichia-coli-1D-832_R1_001	39210	2431	96.74	DTU2019-824-PRJ1139-Escherichia-coli-1D-832_R1_001.fa.mlst_v2	10	adk_10	fumC_11	gyrB_4	icd_8	mdh_8	purA_8	recA_2	DTU2019-824-PRJ1139-Escherichia-coli-1D-832_R1_001
1D-833	F3	Escherichia coli	Urine	Urine	DTU2019-825-PRJ1139-Escherichia-coli-1D-833_R1_001.fq.gz	443	362	81.87%	2982810	2650258	88.85%	144	16	75		287632	100	599315	5178756	ERS4416597	ERR4014189	DTU2019-825-PRJ1139-Escherichia-coli-1D-833_R1_001.fa	Escherichia coli	1	DTU2019-825-PRJ1139-Escherichia-coli-1D-833_R1_001.fa	95.95	98.17	Escherichia coli	DTU2019-825-PRJ1139-Escherichia-coli-1D-833_R1_001	8418	2451	97.53	DTU2019-825-PRJ1139-Escherichia-coli-1D-833_R1_001.fa.mlst_v2	73	adk_36	fumC_24	gyrB_9	icd_13	mdh_17	purA_11	recA_25	DTU2019-825-PRJ1139-Escherichia-coli-1D-833_R1_001		blaTEM-1B (blaTEM-1B_AY458016)		blaTEM-1B (blaTEM-1B_AY458016)
1D-834_C	F3	Escherichia coli	Urine	Urine	DTU2019-2582-PRJ1139-Aerococcus-urinae-1D-834-C_R1_001.fq.gz	905	826	91.20%	6264686	5888070	93.99%	597	101	253		143006	102	352015	5335931	ERS4416599	ERR4014191	DTU2019-2582-PRJ1139-Aerococcus-urinae-1D-834-C_R1_001.fa	Escherichia coli	1	DTU2019-2582-PRJ1139-Aerococcus-urinae-1D-834-C_R1_001.fa	92.61	96.3	Escherichia coli	DTU2019-2582-PRJ1139-Aerococcus-urinae-1D-834-C_R1_001	52825	2480	98.69	DTU2019-2582-PRJ1139-Aerococcus-urinae-1D-834-C_R1_001.fa.mlst_v2	69	adk_21	fumC_35	gyrB_27	icd_6	mdh_5	purA_5	recA_4	DTU2019-2582-PRJ1139-Aerococcus-urinae-1D-834-C_R1_001
1D-835	F3	Escherichia coli	Urine	Urine	DTU2019-827-PRJ1139-Escherichia-coli-1D-835_R1_001.fq.gz	639	525	82.15%	4330242	3842924	88.75%	324	43	120		116318	170	311566	5133351	ERS4416600	ERR4014192	DTU2019-827-PRJ1139-Escherichia-coli-1D-835_R1_001.fa	Escherichia coli	1	DTU2019-827-PRJ1139-Escherichia-coli-1D-835_R1_001.fa	89.87	92.45	Escherichia coli	DTU2019-827-PRJ1139-Escherichia-coli-1D-835_R1_001	35158	2463	98.01	DTU2019-827-PRJ1139-Escherichia-coli-1D-835_R1_001.fa.mlst_v2	162	adk_9	fumC_65	gyrB_5	icd_1	mdh_9	purA_13	recA_6	DTU2019-827-PRJ1139-Escherichia-coli-1D-835_R1_001		blaTEM-1B (blaTEM-1B_AY458016)		blaTEM-1B (blaTEM-1B_AY458016)
1D-836	F3	Escherichia coli	Urine	Urine	DTU2019-828-PRJ1139-Escherichia-coli-1D-836_R1_001.fq.gz	809	677	83.66%	5520794	4949334	89.65%	444	40	167		217465	63	408209	5037301	ERS4416601	ERR4014193	DTU2019-828-PRJ1139-Escherichia-coli-1D-836_R1_001.fa	Escherichia coli	1	DTU2019-828-PRJ1139-Escherichia-coli-1D-836_R1_001.fa	89.47	95.39	Escherichia coli	DTU2019-828-PRJ1139-Escherichia-coli-1D-836_R1_001	27955	2395	95.30	DTU2019-828-PRJ1139-Escherichia-coli-1D-836_R1_001.fa.mlst_v2	297	adk_6	fumC_65	gyrB_32	icd_26	mdh_9	purA_8	recA_2	DTU2019-828-PRJ1139-Escherichia-coli-1D-836_R1_001		blaTEM-1B (blaTEM-1B_AY458016)		blaTEM-1B (blaTEM-1B_AY458016)
1D-837	F3	Escherichia coli	Urine	Urine	DTU2019-829-PRJ1139-Escherichia-coli-1D-837_R1_001.fq.gz	908	753	82.90%	6208166	5528764	89.06%	545	29	151		268494	69	897510	5211285	ERS4416602	ERR4014194	DTU2019-829-PRJ1139-Escherichia-coli-1D-837_R1_001.fa	Escherichia coli	1	DTU2019-829-PRJ1139-Escherichia-coli-1D-837_R1_001.fa	91.51	95.21	Escherichia coli	DTU2019-829-PRJ1139-Escherichia-coli-1D-837_R1_001	10441	2470	98.29	DTU2019-829-PRJ1139-Escherichia-coli-1D-837_R1_001.fa.mlst_v2	95	adk_37	fumC_38	gyrB_19	icd_37	mdh_17	purA_11	recA_26	DTU2019-829-PRJ1139-Escherichia-coli-1D-837_R1_001
1D-839	F3	Escherichia coli	Urine	Urine	DTU2019-831-PRJ1139-Escherichia-coli-1D-839_R1_001.fq.gz	1464	1213	82.87%	9934262	8853670	89.12%	791	52	252		339365	82	633136	5289213	ERS4416604	ERR4014196	DTU2019-831-PRJ1139-Escherichia-coli-1D-839_R1_001.fa	Escherichia coli	1	DTU2019-831-PRJ1139-Escherichia-coli-1D-839_R1_001.fa	93.43	97.88	Escherichia coli	DTU2019-831-PRJ1139-Escherichia-coli-1D-839_R1_001	55875	2386	94.95	DTU2019-831-PRJ1139-Escherichia-coli-1D-839_R1_001.fa.mlst_v2	95	adk_37	fumC_38	gyrB_19	icd_37	mdh_17	purA_11	recA_26	DTU2019-831-PRJ1139-Escherichia-coli-1D-839_R1_001
1D-840	F3	Escherichia coli	Urine	Urine	DTU2019-832-PRJ1139-Escherichia-coli-1D-840_R1_001.fq.gz	713	589	82.66%	4837906	4306320	89.01%	372	24	96		268262	83	632633	5203084	ERS4416605	ERR4014197	DTU2019-832-PRJ1139-Escherichia-coli-1D-840_R1_001.fa	Escherichia coli	1	DTU2019-832-PRJ1139-Escherichia-coli-1D-840_R1_001.fa	93.94	96.58	Escherichia coli	DTU2019-832-PRJ1139-Escherichia-coli-1D-840_R1_001	55877	2458	97.81	DTU2019-832-PRJ1139-Escherichia-coli-1D-840_R1_001.fa.mlst_v2	95	adk_37	fumC_38	gyrB_19	icd_37	mdh_17	purA_11	recA_26	DTU2019-832-PRJ1139-Escherichia-coli-1D-840_R1_001
1D-841	F3	Escherichia coli	Urine	Urine	DTU2019-833-PRJ1139-Escherichia-coli-1D-841_R1_001.fq.gz	1358	1105	81.40%	9260340	8127616	87.77%	778	32	210		155157	121	526833	5387922	ERS4416606	ERR4014198	DTU2019-833-PRJ1139-Escherichia-coli-1D-841_R1_001.fa	Escherichia coli	1	DTU2019-833-PRJ1139-Escherichia-coli-1D-841_R1_001.fa	89.64	95.83	Escherichia coli	DTU2019-833-PRJ1139-Escherichia-coli-1D-841_R1_001	44650	2469	98.25	DTU2019-833-PRJ1139-Escherichia-coli-1D-841_R1_001.fa.mlst_v2	69	adk_21	fumC_35	gyrB_27	icd_6	mdh_5	purA_5	recA_4	DTU2019-833-PRJ1139-Escherichia-coli-1D-841_R1_001		blaTEM-1B (blaTEM-1B_AY458016)		blaTEM-1B (blaTEM-1B_AY458016)
1D-842	F3	Escherichia coli	Urine	Urine	DTU2019-834-PRJ1139-Escherichia-coli-1D-842_R1_001.fq.gz	525	432	82.21%	3565422	3164438	88.75%	271	17	63		186389	144	451548	5050555	ERS4416607	ERR4014199	DTU2019-834-PRJ1139-Escherichia-coli-1D-842_R1_001.fa	Escherichia coli	1	DTU2019-834-PRJ1139-Escherichia-coli-1D-842_R1_001.fa	88.1	94.13	Escherichia coli	DTU2019-834-PRJ1139-Escherichia-coli-1D-842_R1_001	28785	2364	94.07	DTU2019-834-PRJ1139-Escherichia-coli-1D-842_R1_001.fa.mlst_v2	101	adk_43	fumC_41	gyrB_15	icd_18	mdh_11	purA_7	recA_6	DTU2019-834-PRJ1139-Escherichia-coli-1D-842_R1_001		blaTEM-1B (blaTEM-1B_AY458016)		blaTEM-1B (blaTEM-1B_AY458016)
1D-843	F3	Escherichia coli	Urine	Urine	DTU2019-835-PRJ1139-Escherichia-coli-1D-843_R1_001.fq.gz	765	640	83.67%	5254678	4702064	89.48%	529	25	145		309557	128	907373	5080176	ERS4416608	ERR4014200	DTU2019-835-PRJ1139-Escherichia-coli-1D-843_R1_001.fa	Escherichia coli	1	DTU2019-835-PRJ1139-Escherichia-coli-1D-843_R1_001.fa	96.15	98.43	Escherichia coli	DTU2019-835-PRJ1139-Escherichia-coli-1D-843_R1_001	59732	2488	99.01	DTU2019-835-PRJ1139-Escherichia-coli-1D-843_R1_001.fa.mlst_v2	131	adk_53	fumC_40	gyrB_47	icd_13	mdh_36	purA_28	recA_29	DTU2019-835-PRJ1139-Escherichia-coli-1D-843_R1_001		blaTEM-1B (blaTEM-1B_AY458016)		blaTEM-1B (blaTEM-1B_AY458016)
1D-844	F3	Escherichia coli	Urine	Urine	DTU2019-836-PRJ1139-Escherichia-coli-1D-844_R1_001.fq.gz	1061	883	83.30%	7292300	6502498	89.17%	736	37	216		134390	85	396062	5083087	ERS4416609	ERR4014201	DTU2019-836-PRJ1139-Escherichia-coli-1D-844_R1_001.fa	Escherichia coli	1	DTU2019-836-PRJ1139-Escherichia-coli-1D-844_R1_001.fa	91.83	94.02	Escherichia coli	DTU2019-836-PRJ1139-Escherichia-coli-1D-844_R1_001	50583	2467	98.17	DTU2019-836-PRJ1139-Escherichia-coli-1D-844_R1_001.fa.mlst_v2	7614	adk_6	fumC_4	gyrB_12	icd_1	mdh_253	purA_12	recA_7	DTU2019-836-PRJ1139-Escherichia-coli-1D-844_R1_001
1D-845	F3	Escherichia coli	Urine	Urine	DTU2019-837-PRJ1139-Escherichia-coli-1D-845_R1_001.fq.gz	627	522	83.27%	4251866	3811022	89.63%	374	25	131		247794	93	536209	5186479	ERS4416610	ERR4014202	DTU2019-837-PRJ1139-Escherichia-coli-1D-845_R1_001.fa	Escherichia coli	1	DTU2019-837-PRJ1139-Escherichia-coli-1D-845_R1_001.fa	94.84	98.05	Escherichia coli	DTU2019-837-PRJ1139-Escherichia-coli-1D-845_R1_001	21804	2484	98.85	DTU2019-837-PRJ1139-Escherichia-coli-1D-845_R1_001.fa.mlst_v2	69	adk_21	fumC_35	gyrB_27	icd_6	mdh_5	purA_5	recA_4	DTU2019-837-PRJ1139-Escherichia-coli-1D-845_R1_001
1D-848	F3	Escherichia coli	Urine	Urine	DTU2019-840-PRJ1139-Escherichia-coli-1D-848_R1_001.fq.gz	460	380	82.64%	3128760	2789790	89.17%	287	24	93		107809	181	276590	5227192	ERS4416613	ERR4014205	DTU2019-840-PRJ1139-Escherichia-coli-1D-848_R1_001.fa	Escherichia coli	1	DTU2019-840-PRJ1139-Escherichia-coli-1D-848_R1_001.fa	94.76	97.33	Escherichia coli	DTU2019-840-PRJ1139-Escherichia-coli-1D-848_R1_001	37313	2479	98.65	DTU2019-840-PRJ1139-Escherichia-coli-1D-848_R1_001.fa.mlst_v2	69	adk_21	fumC_35	gyrB_27	icd_6	mdh_5	purA_5	recA_4	DTU2019-840-PRJ1139-Escherichia-coli-1D-848_R1_001		blaTEM-1B (blaTEM-1B_AY458016)		blaTEM-1B (blaTEM-1B_AY458016)
1D-850	F3	Escherichia coli	Urine	Urine	DTU2019-842-PRJ1139-Escherichia-coli-1D-850_R1_001.fq.gz	618	503	81.34%	4179662	3689280	88.27%	412	79	144		191896	106	606977	4991120	ERS4416615	ERR4014207	DTU2019-842-PRJ1139-Escherichia-coli-1D-850_R1_001.fa	Escherichia coli	1	DTU2019-842-PRJ1139-Escherichia-coli-1D-850_R1_001.fa	96.84	97.55	Escherichia coli	DTU2019-842-PRJ1139-Escherichia-coli-1D-850_R1_001	7784	2478	98.61	DTU2019-842-PRJ1139-Escherichia-coli-1D-850_R1_001.fa.mlst_v2	131	adk_53	fumC_40	gyrB_47	icd_13	mdh_36	purA_28	recA_29	DTU2019-842-PRJ1139-Escherichia-coli-1D-850_R1_001		blaTEM-1B (blaTEM-1B_AY458016)		blaTEM-1B (blaTEM-1B_AY458016)
1D-851	F3	Escherichia coli	Urine	Urine	DTU2019-843-PRJ1139-Escherichia-coli-1D-851_R1_001.fq.gz	382	313	81.84%	2583132	2291084	88.69%	208	15	47		228518	143	623141	5326247	ERS4416616	ERR4014208	DTU2019-843-PRJ1139-Escherichia-coli-1D-851_R1_001.fa	Escherichia coli	1	DTU2019-843-PRJ1139-Escherichia-coli-1D-851_R1_001.fa	91.96	96.29	Escherichia coli	DTU2019-843-PRJ1139-Escherichia-coli-1D-851_R1_001	21552	2462	97.97	DTU2019-843-PRJ1139-Escherichia-coli-1D-851_R1_001.fa.mlst_v2	73	adk_36	fumC_24	gyrB_9	icd_13	mdh_17	purA_11	recA_25	DTU2019-843-PRJ1139-Escherichia-coli-1D-851_R1_001		blaTEM-1B (blaTEM-1B_AY458016)		blaTEM-1B (blaTEM-1B_AY458016)
1D-852	F3	Escherichia coli	Urine	Urine	DTU2019-844-PRJ1139-Escherichia-coli-1D-852_R1_001.fq.gz	663	550	82.87%	4494210	4015202	89.34%	350	23	87		319537	74	717674	5244093	ERS4416617	ERR4014209	DTU2019-844-PRJ1139-Escherichia-coli-1D-852_R1_001.fa	Escherichia coli	1	DTU2019-844-PRJ1139-Escherichia-coli-1D-852_R1_001.fa	94.43	96.74	Escherichia coli	DTU2019-844-PRJ1139-Escherichia-coli-1D-852_R1_001	7831	2472	98.37	DTU2019-844-PRJ1139-Escherichia-coli-1D-852_R1_001.fa.mlst_v2	131	adk_53	fumC_40	gyrB_47	icd_13	mdh_36	purA_28	recA_29	DTU2019-844-PRJ1139-Escherichia-coli-1D-852_R1_001
1D-854	F3	Escherichia coli	Urine	Urine	DTU2019-846-PRJ1139-Escherichia-coli-1D-854_R1_001.fq.gz	453	371	81.95%	3056388	2715446	88.84%	197	23	75		209900	62	553209	4757361	ERS4416619	ERR4014211	DTU2019-846-PRJ1139-Escherichia-coli-1D-854_R1_001.fa	Escherichia coli	1	DTU2019-846-PRJ1139-Escherichia-coli-1D-854_R1_001.fa	94.43	94.69	Escherichia coli	DTU2019-846-PRJ1139-Escherichia-coli-1D-854_R1_001	10819	2328	92.64	DTU2019-846-PRJ1139-Escherichia-coli-1D-854_R1_001.fa.mlst_v2	2473	adk_6	fumC_19	gyrB_3	icd_18	mdh_9	purA_13	recA_6	DTU2019-846-PRJ1139-Escherichia-coli-1D-854_R1_001
1D-855	F3	Escherichia coli	Urine	Urine	DTU2019-847-PRJ1139-Escherichia-coli-1D-855_R1_001.fq.gz	738	614	83.25%	5012118	4486490	89.51%	500	20	103		252654	140	607914	5220967	ERS4416620	ERR4014212	DTU2019-847-PRJ1139-Escherichia-coli-1D-855_R1_001.fa	Escherichia coli	1	DTU2019-847-PRJ1139-Escherichia-coli-1D-855_R1_001.fa	92.25	95.99	Escherichia coli	DTU2019-847-PRJ1139-Escherichia-coli-1D-855_R1_001	10045	2412	95.98	DTU2019-847-PRJ1139-Escherichia-coli-1D-855_R1_001.fa.mlst_v2	144	adk_13	fumC_43	gyrB_9	icd_36	mdh_30	purA_44	recA_25	DTU2019-847-PRJ1139-Escherichia-coli-1D-855_R1_001
1D-856	F3	Escherichia coli	Urine	Urine	DTU2019-848-PRJ1139-Escherichia-coli-1D-856_R1_001.fq.gz	443	366	82.66%	3014038	2682192	88.99%	303	22	65		287802	64	670045	5042503	ERS4416621	ERR4014213	DTU2019-848-PRJ1139-Escherichia-coli-1D-856_R1_001.fa	Escherichia coli	1	DTU2019-848-PRJ1139-Escherichia-coli-1D-856_R1_001.fa	95.01	94.46	Escherichia coli	DTU2019-848-PRJ1139-Escherichia-coli-1D-856_R1_001	23338	2354	93.67	DTU2019-848-PRJ1139-Escherichia-coli-1D-856_R1_001.fa.mlst_v2	73	adk_36	fumC_24	gyrB_9	icd_13	mdh_17	purA_11	recA_25	DTU2019-848-PRJ1139-Escherichia-coli-1D-856_R1_001
1D-857	F3	Escherichia coli	Urine	Urine	DTU2019-2106-PRJ1139-Escherichia-coli-1D-857_R1_001.fq.gz	472	385	81.49%	3208868	2829866	88.19%	222	84	105		112488	241	319986	4994161	ERS4416622	ERR4014214	DTU2019-2106-PRJ1139-Escherichia-coli-1D-857_R1_001.fa	Escherichia coli	1	DTU2019-2106-PRJ1139-Escherichia-coli-1D-857_R1_001.fa	88.22	92.49	Escherichia coli	DTU2019-2106-PRJ1139-Escherichia-coli-1D-857_R1_001	44682	2362	93.99	DTU2019-2106-PRJ1139-Escherichia-coli-1D-857_R1_001.fa.mlst_v2	1434	adk_10	fumC_11	gyrB_5	icd_8	mdh_7	purA_8	recA_6	DTU2019-2106-PRJ1139-Escherichia-coli-1D-857_R1_001
1D-859	F3	Escherichia coli	Urine	Urine	DTU2019-851-PRJ1139-Escherichia-coli-1D-859_R1_001.fq.gz	228	185	80.95%	1538124	1353080	87.97%	67	28	44		179422	116	371379	5319138	ERS4416624	ERR4014216	DTU2019-851-PRJ1139-Escherichia-coli-1D-859_R1_001.fa	Escherichia coli	1	DTU2019-851-PRJ1139-Escherichia-coli-1D-859_R1_001.fa	91.23	92.3	Escherichia coli	DTU2019-851-PRJ1139-Escherichia-coli-1D-859_R1_001	3822	2486	98.93	DTU2019-851-PRJ1139-Escherichia-coli-1D-859_R1_001.fa.mlst_v2	404	adk_14	fumC_14	gyrB_10	icd_14	mdh_17	purA_7	recA_74	DTU2019-851-PRJ1139-Escherichia-coli-1D-859_R1_001
1D-860	F3	Escherichia coli	Urine	Urine	DTU2019-852-PRJ1139-Escherichia-coli-1D-860_R1_001.fq.gz	382	311	81.24%	2586312	2283716	88.30%	145	73	108		224171	63	613118	4859100	ERS4416625	ERR4014217	DTU2019-852-PRJ1139-Escherichia-coli-1D-860_R1_001.fa	Escherichia coli	1	DTU2019-852-PRJ1139-Escherichia-coli-1D-860_R1_001.fa	91.51	92.3	Escherichia coli	DTU2019-852-PRJ1139-Escherichia-coli-1D-860_R1_001	55669	2313	92.04	DTU2019-852-PRJ1139-Escherichia-coli-1D-860_R1_001.fa.mlst_v2	162	adk_9	fumC_65	gyrB_5	icd_1	mdh_9	purA_13	recA_6	DTU2019-852-PRJ1139-Escherichia-coli-1D-860_R1_001
1D-861	F3	Escherichia coli	Urine	Urine	DTU2019-853-PRJ1139-Escherichia-coli-1D-861_R1_001.fq.gz	461	374	81.18%	3108362	2740892	88.18%	132	83	75		280869	66	666395	5152646	ERS4416626	ERR4014218	DTU2019-853-PRJ1139-Escherichia-coli-1D-861_R1_001.fa	Escherichia coli	1	DTU2019-853-PRJ1139-Escherichia-coli-1D-861_R1_001.fa	92.05	93.5	Escherichia coli	DTU2019-853-PRJ1139-Escherichia-coli-1D-861_R1_001	46512	2464	98.05	DTU2019-853-PRJ1139-Escherichia-coli-1D-861_R1_001.fa.mlst_v2	95	adk_37	fumC_38	gyrB_19	icd_37	mdh_17	purA_11	recA_26	DTU2019-853-PRJ1139-Escherichia-coli-1D-861_R1_001
1D-862	F3	Escherichia coli	Urine	Urine	DTU2019-854-PRJ1139-Escherichia-coli-1D-862_R1_001.fq.gz	521	426	81.85%	3534548	3126792	88.46%	211	130	203		499338	50	686293	4870477	ERS4416627	ERR4014219	DTU2019-854-PRJ1139-Escherichia-coli-1D-862_R1_001.fa	Escherichia coli	1	DTU2019-854-PRJ1139-Escherichia-coli-1D-862_R1_001.fa	92.79	89.97	Escherichia coli	DTU2019-854-PRJ1139-Escherichia-coli-1D-862_R1_001	9005	2333	92.84	DTU2019-854-PRJ1139-Escherichia-coli-1D-862_R1_001.fa.mlst_v2	117	adk_20	fumC_45	gyrB_41	icd_43	mdh_5	purA_32	recA_2	DTU2019-854-PRJ1139-Escherichia-coli-1D-862_R1_001
1D-864	F3	Escherichia coli	Urine	Urine	DTU2019-856-PRJ1139-Escherichia-coli-1D-864_R1_001.fq.gz	572	468	81.79%	3857680	3420254	88.66%	175	86	103		407041	49	621472	5016738	ERS4416629	ERR4014221	DTU2019-856-PRJ1139-Escherichia-coli-1D-864_R1_001.fa	Escherichia coli	1	DTU2019-856-PRJ1139-Escherichia-coli-1D-864_R1_001.fa	91.92	90.27	Escherichia coli	DTU2019-856-PRJ1139-Escherichia-coli-1D-864_R1_001	7582	2494	99.24	DTU2019-856-PRJ1139-Escherichia-coli-1D-864_R1_001.fa.mlst_v2	1858	adk_13	fumC_14	gyrB_10	icd_14	mdh_17	purA_11	recA_85	DTU2019-856-PRJ1139-Escherichia-coli-1D-864_R1_001
1D-865	F3	Escherichia coli	Urine	Urine	DTU2019-857-PRJ1139-Escherichia-coli-1D-865_R1_001.fq.gz	352	286	81.35%	2403326	2116540	88.07%	223	99	51		113748	143	296307	5046225	ERS4416630	ERR4014222	DTU2019-857-PRJ1139-Escherichia-coli-1D-865_R1_001.fa	Escherichia coli	1	DTU2019-857-PRJ1139-Escherichia-coli-1D-865_R1_001.fa	86.73	92.01	Escherichia coli	DTU2019-857-PRJ1139-Escherichia-coli-1D-865_R1_001	25337	2402	95.58	DTU2019-857-PRJ1139-Escherichia-coli-1D-865_R1_001.fa.mlst_v2	6453	adk_10	fumC_11	gyrB_4	icd_8	mdh_8	purA_8	recA_17	DTU2019-857-PRJ1139-Escherichia-coli-1D-865_R1_001		blaTEM-1C (blaTEM-1C_FJ560503)		blaTEM-1C (blaTEM-1C_FJ560503)
1D-866	F3	Escherichia coli	Urine	Urine	DTU2019-858-PRJ1139-Escherichia-coli-1D-866_R1_001.fq.gz	932	768	82.41%	6303538	5606454	88.94%	336	147	143		237672	110	493711	5118125	ERS4416631	ERR4014223	DTU2019-858-PRJ1139-Escherichia-coli-1D-866_R1_001.fa	Escherichia coli	1	DTU2019-858-PRJ1139-Escherichia-coli-1D-866_R1_001.fa	95.82	95.3	Escherichia coli	DTU2019-858-PRJ1139-Escherichia-coli-1D-866_R1_001	23937	2352	93.59	DTU2019-858-PRJ1139-Escherichia-coli-1D-866_R1_001.fa.mlst_v2	73	adk_36	fumC_24	gyrB_9	icd_13	mdh_17	purA_11	recA_25	DTU2019-858-PRJ1139-Escherichia-coli-1D-866_R1_001
1D-867	F3	Escherichia coli	Urine	Urine	DTU2019-859-PRJ1139-Escherichia-coli-1D-867_R1_001.fq.gz	338	268	79.41%	2276836	1984136	87.14%	106	64	59		108493	134	270524	5043206	ERS4416632	ERR4014224	DTU2019-859-PRJ1139-Escherichia-coli-1D-867_R1_001.fa	Escherichia coli	1	DTU2019-859-PRJ1139-Escherichia-coli-1D-867_R1_001.fa	83.04	93.95	Escherichia coli	DTU2019-859-PRJ1139-Escherichia-coli-1D-867_R1_001	2133	2325	92.52	DTU2019-859-PRJ1139-Escherichia-coli-1D-867_R1_001.fa.mlst_v2	46	adk_8	fumC_7	gyrB_1	icd_8	mdh_8	purA_8	recA_6	DTU2019-859-PRJ1139-Escherichia-coli-1D-867_R1_001
1D-870	F4	Escherichia coli	Blood	Blood	DTU2019-862-PRJ1139-Escherichia-coli-1D-870_R1_001.fq.gz	360	296	82.31%	2443232	2171760	88.89%	209	59	82		203308	119	593380	5107424	ERS4416635	ERR4014227	DTU2019-862-PRJ1139-Escherichia-coli-1D-870_R1_001.fa	Escherichia coli	1	DTU2019-862-PRJ1139-Escherichia-coli-1D-870_R1_001.fa	95.94	97.91	Escherichia coli	DTU2019-862-PRJ1139-Escherichia-coli-1D-870_R1_001	46511	2481	98.73	DTU2019-862-PRJ1139-Escherichia-coli-1D-870_R1_001.fa.mlst_v2	11804	adk_36	fumC_1760	gyrB_9	icd_13	mdh_17	purA_11	recA_25	DTU2019-862-PRJ1139-Escherichia-coli-1D-870_R1_001		blaSHV-102 (blaSHV-102_EU024485), blaSHV-48 (blaSHV-48_AY263404), blaSHV-1 (blaSHV-1_AF148850)		blaSHV-102 (blaSHV-102_EU024485), blaSHV-48 (blaSHV-48_AY263404), blaSHV-1 (blaSHV-1_AF148850)
1D-872	F4	Escherichia coli	Faeces	Stool or rectum	DTU2019-864-PRJ1139-Escherichia-coli-1D-872_R1_001.fq.gz	605	495	81.83%	4086096	3621242	88.62%	282	24	111		112180	232	379344	5419470	ERS4416637	ERR4014229	DTU2019-864-PRJ1139-Escherichia-coli-1D-872_R1_001.fa	Escherichia coli	1	DTU2019-864-PRJ1139-Escherichia-coli-1D-872_R1_001.fa	92.8	91.38	Escherichia coli	DTU2019-864-PRJ1139-Escherichia-coli-1D-872_R1_001	21446	2428	96.62	DTU2019-864-PRJ1139-Escherichia-coli-1D-872_R1_001.fa.mlst_v2	396	adk_6	fumC_4	gyrB_12	icd_16	mdh_9	purA_67	recA_7	DTU2019-864-PRJ1139-Escherichia-coli-1D-872_R1_001		blaTEM-1B (blaTEM-1B_AY458016)		blaTEM-1B (blaTEM-1B_AY458016)
1D-882	F4	Escherichia coli	Urine	Urine	DTU2019-874-PRJ1139-Escherichia-coli-1D-882_R1_001.fq.gz	384	319	83.10%	2624818	2345464	89.36%	295	74	82		83103	173	233885	4872977	ERS4416647	ERR4014239	DTU2019-874-PRJ1139-Escherichia-coli-1D-882_R1_001.fa	Escherichia coli	1	DTU2019-874-PRJ1139-Escherichia-coli-1D-882_R1_001.fa	84.03	88.73	Escherichia coli	DTU2019-874-PRJ1139-Escherichia-coli-1D-882_R1_001	52840	2381	94.75	DTU2019-874-PRJ1139-Escherichia-coli-1D-882_R1_001.fa.mlst_v2	216	adk_10	fumC_11	gyrB_57	icd_8	mdh_7	purA_18	recA_6	DTU2019-874-PRJ1139-Escherichia-coli-1D-882_R1_001
1D-883	F4	Escherichia coli	Urine	Urine	DTU2019-875-PRJ1139-Escherichia-coli-1D-883_R1_001.fq.gz	559	458	81.90%	3784276	3348354	88.48%	305	26	129		107433	151	230017	5061640	ERS4416648	ERR4014240	DTU2019-875-PRJ1139-Escherichia-coli-1D-883_R1_001.fa	Escherichia coli	1	DTU2019-875-PRJ1139-Escherichia-coli-1D-883_R1_001.fa	91.72	95.82	Escherichia coli	DTU2019-875-PRJ1139-Escherichia-coli-1D-883_R1_001	28401	2426	96.54	DTU2019-875-PRJ1139-Escherichia-coli-1D-883_R1_001.fa.mlst_v2	58	adk_6	fumC_4	gyrB_4	icd_16	mdh_24	purA_8	recA_14	DTU2019-875-PRJ1139-Escherichia-coli-1D-883_R1_001		blaTEM-40 (blaTEM-40_FR717535), blaTEM-1A (blaTEM-1A_HM749966), blaTEM-1C (blaTEM-1C_FJ560503)	blaTEM-40 (blaTEM-40_FR717535)	blaTEM-40 (blaTEM-40_FR717535), blaTEM-1A (blaTEM-1A_HM749966), blaTEM-1C (blaTEM-1C_FJ560503)	blaTEM-40 (blaTEM-40_FR717535)
1D-884	F4	Escherichia coli	Urine	Urine	DTU2019-876-PRJ1139-Escherichia-coli-1D-884_R1_001.fq.gz	752	611	81.24%	5087540	4481562	88.09%	437	27	134		118838	107	434078	5157413	ERS4416649	ERR4014241	DTU2019-876-PRJ1139-Escherichia-coli-1D-884_R1_001.fa	Escherichia coli	1	DTU2019-876-PRJ1139-Escherichia-coli-1D-884_R1_001.fa	96.19	95.61	Escherichia coli	DTU2019-876-PRJ1139-Escherichia-coli-1D-884_R1_001	22156	2354	93.67	DTU2019-876-PRJ1139-Escherichia-coli-1D-884_R1_001.fa.mlst_v2	62	adk_28	fumC_33	gyrB_25	icd_29	mdh_7	purA_11	recA_24	DTU2019-876-PRJ1139-Escherichia-coli-1D-884_R1_001
1D-885	F4	Escherichia coli	Urine	Urine	DTU2019-877-PRJ1139-Escherichia-coli-1D-885_R1_001.fq.gz	768	630	82.03%	5205536	4616802	88.69%	454	34	89		288953	64	908840	5029764	ERS4416650	ERR4014242	DTU2019-877-PRJ1139-Escherichia-coli-1D-885_R1_001.fa	Escherichia coli	1	DTU2019-877-PRJ1139-Escherichia-coli-1D-885_R1_001.fa	97.13	95.92	Escherichia coli	DTU2019-877-PRJ1139-Escherichia-coli-1D-885_R1_001	7660	2447	97.37	DTU2019-877-PRJ1139-Escherichia-coli-1D-885_R1_001.fa.mlst_v2	73	adk_36	fumC_24	gyrB_9	icd_13	mdh_17	purA_11	recA_25	DTU2019-877-PRJ1139-Escherichia-coli-1D-885_R1_001
1D-886	F4	Escherichia coli	Urine	Urine	DTU2019-878-PRJ1139-Escherichia-coli-1D-886_R1_001.fq.gz	217	175	80.36%	1473632	1289544	87.51%	146	23	63		190888	104	539880	5239734	ERS4416651	ERR4014243	DTU2019-878-PRJ1139-Escherichia-coli-1D-886_R1_001.fa	Escherichia coli	1	DTU2019-878-PRJ1139-Escherichia-coli-1D-886_R1_001.fa	94.49	98.04	Escherichia coli	DTU2019-878-PRJ1139-Escherichia-coli-1D-886_R1_001	55875	2410	95.90	DTU2019-878-PRJ1139-Escherichia-coli-1D-886_R1_001.fa.mlst_v2	95	adk_37	fumC_38	gyrB_19	icd_37	mdh_17	purA_11	recA_26	DTU2019-878-PRJ1139-Escherichia-coli-1D-886_R1_001		blaTEM-1C (blaTEM-1C_FJ560503)		blaTEM-1C (blaTEM-1C_FJ560503)
1D-887	F4	Escherichia coli	Urine	Urine	DTU2019-879-PRJ1139-Escherichia-coli-1D-887_R1_001.fq.gz	490	402	82.08%	3312284	2941960	88.82%	269	12	80		398612	51	617852	5098876	ERS4416652	ERR4014244	DTU2019-879-PRJ1139-Escherichia-coli-1D-887_R1_001.fa	Escherichia coli	1	DTU2019-879-PRJ1139-Escherichia-coli-1D-887_R1_001.fa	97.57	94.81	Escherichia coli	DTU2019-879-PRJ1139-Escherichia-coli-1D-887_R1_001	56	2473	98.41	DTU2019-879-PRJ1139-Escherichia-coli-1D-887_R1_001.fa.mlst_v2	141	adk_13	fumC_52	gyrB_10	icd_14	mdh_17	purA_25	recA_17	DTU2019-879-PRJ1139-Escherichia-coli-1D-887_R1_001
1D-888	F4	Escherichia coli	Urine	Urine	DTU2019-880-PRJ1139-Escherichia-coli-1D-888_R1_001.fq.gz	569	465	81.75%	3839688	3399400	88.53%	264	22	90		143410	121	339201	5151258	ERS4416653	ERR4014245	DTU2019-880-PRJ1139-Escherichia-coli-1D-888_R1_001.fa	Escherichia coli	1	DTU2019-880-PRJ1139-Escherichia-coli-1D-888_R1_001.fa	87.38	93.81	Escherichia coli	DTU2019-880-PRJ1139-Escherichia-coli-1D-888_R1_001	44665	2472	98.37	DTU2019-880-PRJ1139-Escherichia-coli-1D-888_R1_001.fa.mlst_v2	973	adk_154	fumC_187	gyrB_22	icd_52	mdh_130	purA_129	recA_4	DTU2019-880-PRJ1139-Escherichia-coli-1D-888_R1_001		blaTEM-1B (blaTEM-1B_AY458016)		blaTEM-1B (blaTEM-1B_AY458016)
1D-892	F4	Escherichia coli	Urine	Urine	DTU2019-884-PRJ1139-Escherichia-coli-1D-892_R1_001.fq.gz	1095	886	80.93%	7472648	6553934	87.71%	807	331	174		95186	193	195749	5220417	ERS4416657	ERR4014249	DTU2019-884-PRJ1139-Escherichia-coli-1D-892_R1_001.fa	Escherichia coli	1	DTU2019-884-PRJ1139-Escherichia-coli-1D-892_R1_001.fa	88.44	94.12	Escherichia coli	DTU2019-884-PRJ1139-Escherichia-coli-1D-892_R1_001	8240	2310	91.92	DTU2019-884-PRJ1139-Escherichia-coli-1D-892_R1_001.fa.mlst_v2	10	adk_10	fumC_11	gyrB_4	icd_8	mdh_8	purA_8	recA_2	DTU2019-884-PRJ1139-Escherichia-coli-1D-892_R1_001
1D-893	F4	Escherichia coli	Urine	Urine	DTU2019-885-PRJ1139-Escherichia-coli-1D-893_R1_001.fq.gz	481	394	81.96%	3255988	2892844	88.85%	309	32	109		271892	71	390306	5114464	ERS4416658	ERR4014250	DTU2019-885-PRJ1139-Escherichia-coli-1D-893_R1_001.fa	Escherichia coli	1	DTU2019-885-PRJ1139-Escherichia-coli-1D-893_R1_001.fa	94.6	96.09	Escherichia coli	DTU2019-885-PRJ1139-Escherichia-coli-1D-893_R1_001	29790	2475	98.49	DTU2019-885-PRJ1139-Escherichia-coli-1D-893_R1_001.fa.mlst_v2	131	adk_53	fumC_40	gyrB_47	icd_13	mdh_36	purA_28	recA_29	DTU2019-885-PRJ1139-Escherichia-coli-1D-893_R1_001		blaTEM-1B (blaTEM-1B_AY458016)		blaTEM-1B (blaTEM-1B_AY458016)
1D-894	F4	Escherichia coli	Urine	Urine	DTU2019-886-PRJ1139-Escherichia-coli-1D-894_R1_001.fq.gz	496	414	83.52%	3378584	3033048	89.77%	353	94	119		268773	60	838479	5187746	ERS4416659	ERR4014251	DTU2019-886-PRJ1139-Escherichia-coli-1D-894_R1_001.fa	Escherichia coli	1	DTU2019-886-PRJ1139-Escherichia-coli-1D-894_R1_001.fa	88.41	92.78	Escherichia coli	DTU2019-886-PRJ1139-Escherichia-coli-1D-894_R1_001	8345	2439	97.06	DTU2019-886-PRJ1139-Escherichia-coli-1D-894_R1_001.fa.mlst_v2	2711	adk_120	fumC_54	gyrB_46	icd_48	mdh_35	purA_40	recA_38	DTU2019-886-PRJ1139-Escherichia-coli-1D-894_R1_001
1D-897	F4	Escherichia coli	Urine	Urine	DTU2019-889-PRJ1139-Escherichia-coli-1D-897_R1_001.fq.gz	567	472	83.20%	3845354	3446524	89.63%	326	23	93		480186	51	716715	4935741	ERS4416662	ERR4014254	DTU2019-889-PRJ1139-Escherichia-coli-1D-897_R1_001.fa	Escherichia coli	1	DTU2019-889-PRJ1139-Escherichia-coli-1D-897_R1_001.fa	92.16	99.2	Escherichia coli	DTU2019-889-PRJ1139-Escherichia-coli-1D-897_R1_001	32789	2459	97.85	DTU2019-889-PRJ1139-Escherichia-coli-1D-897_R1_001.fa.mlst_v2	569	adk_13	fumC_38	gyrB_84	icd_13	mdh_17	purA_64	recA_34	DTU2019-889-PRJ1139-Escherichia-coli-1D-897_R1_001		blaTEM-1B (blaTEM-1B_AY458016)		blaTEM-1B (blaTEM-1B_AY458016)
1D-904	F4	Escherichia coli	Urine	Urine	DTU2019-896-PRJ1139-Escherichia-coli-1D-904_R1_001.fq.gz	639	528	82.59%	4330950	3857230	89.06%	396	23	92		119148	125	328816	5107815	ERS4416669	ERR4014261	DTU2019-896-PRJ1139-Escherichia-coli-1D-904_R1_001.fa	Escherichia coli	1	DTU2019-896-PRJ1139-Escherichia-coli-1D-904_R1_001.fa	85.01	94.54	Escherichia coli	DTU2019-896-PRJ1139-Escherichia-coli-1D-904_R1_001	59921	2348	93.43	DTU2019-896-PRJ1139-Escherichia-coli-1D-904_R1_001.fa.mlst_v2	10	adk_10	fumC_11	gyrB_4	icd_8	mdh_8	purA_8	recA_2	DTU2019-896-PRJ1139-Escherichia-coli-1D-904_R1_001		blaTEM-30 (blaTEM-30_AJ437107)	blaTEM-30 (blaTEM-30_AJ437107)	blaTEM-30 (blaTEM-30_AJ437107)	blaTEM-30 (blaTEM-30_AJ437107)
1D-905	F4	Escherichia coli	Urine	Urine	DTU2019-897-PRJ1139-Escherichia-coli-1D-905_R1_001.fq.gz	607	501	82.66%	4130786	3676162	88.99%	464	27	132		347659	120	693204	5479903	ERS4416670	ERR4014262	DTU2019-897-PRJ1139-Escherichia-coli-1D-905_R1_001.fa	Escherichia coli	1	DTU2019-897-PRJ1139-Escherichia-coli-1D-905_R1_001.fa	90.94	96.18	Escherichia coli	DTU2019-897-PRJ1139-Escherichia-coli-1D-905_R1_001	22298	2438	97.02	DTU2019-897-PRJ1139-Escherichia-coli-1D-905_R1_001.fa.mlst_v2	968	adk_36	fumC_24	gyrB_9	icd_13	mdh_17	purA_128	recA_25	DTU2019-897-PRJ1139-Escherichia-coli-1D-905_R1_001		blaTEM-106 (blaTEM-106_AY101578), blaTEM-1B (blaTEM-1B_AY458016), blaTEM-135 (blaTEM-135_GQ896333), blaTEM-126 (blaTEM-126_AY628199)		blaTEM-106 (blaTEM-106_AY101578), blaTEM-1B (blaTEM-1B_AY458016), blaTEM-135 (blaTEM-135_GQ896333), blaTEM-126 (blaTEM-126_AY628199)		aac(3)-IId (aac(3)-IId_EU022314)
1D-906	F4	Escherichia coli	Urine	Urine	DTU2019-898-PRJ1139-Escherichia-coli-1D-906_R1_001.fq.gz	822	686	83.47%	5631782	5041638	89.52%	791	194	261		134005	85	364557	4568987	ERS4416671	ERR4014263	DTU2019-898-PRJ1139-Escherichia-coli-1D-906_R1_001.fa	Escherichia coli	1	DTU2019-898-PRJ1139-Escherichia-coli-1D-906_R1_001.fa	95.68	91.66	Escherichia coli	DTU2019-898-PRJ1139-Escherichia-coli-1D-906_R1_001	44709	2268	90.25	DTU2019-898-PRJ1139-Escherichia-coli-1D-906_R1_001.fa.mlst_v2	93	adk_6	fumC_11	gyrB_4	icd_10	mdh_7	purA_8	recA_6	DTU2019-898-PRJ1139-Escherichia-coli-1D-906_R1_001		blaCTX-M-15 (blaCTX-M-15_AY044436)		blaCTX-M-15 (blaCTX-M-15_AY044436)
1D-909	F4	Escherichia coli	Urine	Urine	DTU2019-901-PRJ1139-Escherichia-coli-1D-909_R1_001.fq.gz	676	559	82.71%	4587342	4090200	89.16%	403	32	136		291769	60	466394	5114920	ERS4416674	ERR4014266	DTU2019-901-PRJ1139-Escherichia-coli-1D-909_R1_001.fa	Escherichia coli	0.98	DTU2019-901-PRJ1139-Escherichia-coli-1D-909_R1_001.fa	92.42	92.78	Escherichia coli	DTU2019-901-PRJ1139-Escherichia-coli-1D-909_R1_001	38533	2486	98.93	DTU2019-901-PRJ1139-Escherichia-coli-1D-909_R1_001.fa.mlst_v2	69	adk_21	fumC_35	gyrB_27	icd_6	mdh_5	purA_5	recA_4	DTU2019-901-PRJ1139-Escherichia-coli-1D-909_R1_001		blaTEM-1B (blaTEM-1B_AY458016)		blaTEM-1B (blaTEM-1B_AY458016)
1D-910	F4	Escherichia coli	Urine	Urine	DTU2019-902-PRJ1139-Escherichia-coli-1D-910_R1_001.fq.gz	821	681	82.93%	5597046	4986330	89.09%	606	129	240		328364	62	461685	5073959	ERS4416675	ERR4014267	DTU2019-902-PRJ1139-Escherichia-coli-1D-910_R1_001.fa	Escherichia coli	1	DTU2019-902-PRJ1139-Escherichia-coli-1D-910_R1_001.fa	80.25	78.85	Escherichia coli	DTU2019-902-PRJ1139-Escherichia-coli-1D-910_R1_001	33872	2479	98.65	DTU2019-902-PRJ1139-Escherichia-coli-1D-910_R1_001.fa.mlst_v2	681	adk_38	fumC_39	gyrB_30	icd_13	mdh_17	purA_25	recA_28	DTU2019-902-PRJ1139-Escherichia-coli-1D-910_R1_001		blaTEM-1D (blaTEM-1D_AF188200)		blaTEM-1D (blaTEM-1D_AF188200)
1D-911	F4	Escherichia coli	Urine	Urine	DTU2019-903-PRJ1139-Escherichia-coli-1D-911_R1_001.fq.gz	281	229	81.70%	1898656	1680680	88.52%	162	12	42		321062	41	667254	5081051	ERS4416676	ERR4014268	DTU2019-903-PRJ1139-Escherichia-coli-1D-911_R1_001.fa	Escherichia coli	1	DTU2019-903-PRJ1139-Escherichia-coli-1D-911_R1_001.fa	96.47	97.09	Escherichia coli	DTU2019-903-PRJ1139-Escherichia-coli-1D-911_R1_001	8555	2470	98.29	DTU2019-903-PRJ1139-Escherichia-coli-1D-911_R1_001.fa.mlst_v2	12	adk_13	fumC_13	gyrB_9	icd_13	mdh_16	purA_10	recA_9	DTU2019-903-PRJ1139-Escherichia-coli-1D-911_R1_001		blaTEM-1C (blaTEM-1C_FJ560503)		blaTEM-1C (blaTEM-1C_FJ560503)
1D-912	F4	Escherichia coli	Urine	Urine	DTU2019-904-PRJ1139-Escherichia-coli-1D-912_R1_001.fq.gz	685	568	82.86%	4651190	4146842	89.16%	443	23	116		197846	126	765752	5412154	ERS4416677	ERR4014269	DTU2019-904-PRJ1139-Escherichia-coli-1D-912_R1_001.fa	Escherichia coli	1	DTU2019-904-PRJ1139-Escherichia-coli-1D-912_R1_001.fa	92.12	98.45	Escherichia coli	DTU2019-904-PRJ1139-Escherichia-coli-1D-912_R1_001	8406	2461	97.93	DTU2019-904-PRJ1139-Escherichia-coli-1D-912_R1_001.fa.mlst_v2	95	adk_37	fumC_38	gyrB_19	icd_37	mdh_17	purA_11	recA_26	DTU2019-904-PRJ1139-Escherichia-coli-1D-912_R1_001		blaTEM-1B (blaTEM-1B_AY458016)		blaTEM-1B (blaTEM-1B_AY458016)
1D-913	F4	Escherichia coli	Urine	Urine	DTU2019-905-PRJ1139-Escherichia-coli-1D-913_R1_001.fq.gz	972	800	82.34%	6560192	5836324	88.97%	431	36	179		236834	71	627475	4916802	ERS4416678	ERR4014270	DTU2019-905-PRJ1139-Escherichia-coli-1D-913_R1_001.fa	Escherichia coli	1	DTU2019-905-PRJ1139-Escherichia-coli-1D-913_R1_001.fa	89.41	93.72	Escherichia coli	DTU2019-905-PRJ1139-Escherichia-coli-1D-913_R1_001	56094	2379	94.67	DTU2019-905-PRJ1139-Escherichia-coli-1D-913_R1_001.fa.mlst_v2	162	adk_9	fumC_65	gyrB_5	icd_1	mdh_9	purA_13	recA_6	DTU2019-905-PRJ1139-Escherichia-coli-1D-913_R1_001
1D-914	F4	Escherichia coli	Urine	Urine	DTU2019-906-PRJ1139-Escherichia-coli-1D-914_R1_001.fq.gz	943	782	82.98%	6421886	5725920	89.16%	669	23	134		416074	45	738889	5029306	ERS4416679	ERR4014271	DTU2019-906-PRJ1139-Escherichia-coli-1D-914_R1_001.fa	Escherichia coli	1	DTU2019-906-PRJ1139-Escherichia-coli-1D-914_R1_001.fa	92.05	98.36	Escherichia coli	DTU2019-906-PRJ1139-Escherichia-coli-1D-914_R1_001	26915	2450	97.49	DTU2019-906-PRJ1139-Escherichia-coli-1D-914_R1_001.fa.mlst_v2	357	adk_13	fumC_40	gyrB_13	icd_13	mdh_23	purA_25	recA_66	DTU2019-906-PRJ1139-Escherichia-coli-1D-914_R1_001		blaCTX-M-1 (blaCTX-M-1_DQ915955)		blaCTX-M-1 (blaCTX-M-1_DQ915955)
1D-915	F4	Escherichia coli	Urine	Urine	DTU2019-907-PRJ1139-Escherichia-coli-1D-915_R1_001.fq.gz	620	512	82.57%	4222384	3751456	88.85%	445	16	91		376397	108	647854	5316466	ERS4416680	ERR4014272	DTU2019-907-PRJ1139-Escherichia-coli-1D-915_R1_001.fa	Escherichia coli	1	DTU2019-907-PRJ1139-Escherichia-coli-1D-915_R1_001.fa	91.23	94.3	Escherichia coli	DTU2019-907-PRJ1139-Escherichia-coli-1D-915_R1_001	10807	2450	97.49	DTU2019-907-PRJ1139-Escherichia-coli-1D-915_R1_001.fa.mlst_v2	80	adk_13	fumC_24	gyrB_19	icd_14	mdh_23	purA_1	recA_10	DTU2019-907-PRJ1139-Escherichia-coli-1D-915_R1_001		blaTEM-1A (blaTEM-1A_HM749966)		blaTEM-1A (blaTEM-1A_HM749966)
1D-916	F4	Escherichia coli	Urine	Urine	DTU2019-908-PRJ1139-Escherichia-coli-1D-916_R1_001.fq.gz	828	684	82.66%	5625126	5006262	89.00%	554	19	105		230077	99	437641	5228248	ERS4416681	ERR4014273	DTU2019-908-PRJ1139-Escherichia-coli-1D-916_R1_001.fa	Escherichia coli	1	DTU2019-908-PRJ1139-Escherichia-coli-1D-916_R1_001.fa	89.05	92.66	Escherichia coli	DTU2019-908-PRJ1139-Escherichia-coli-1D-916_R1_001	11544	2292	91.21	DTU2019-908-PRJ1139-Escherichia-coli-1D-916_R1_001.fa.mlst_v2	421	adk_37	fumC_38	gyrB_19	icd_37	mdh_17	purA_8	recA_26	DTU2019-908-PRJ1139-Escherichia-coli-1D-916_R1_001
1D-917	F4	Escherichia coli	Urine	Urine	DTU2019-909-PRJ1139-Escherichia-coli-1D-917_R1_001.fq.gz	558	458	82.21%	3774116	3356350	88.93%	502	32	161		128312	138	273428	4909704	ERS4416682	ERR4014274	DTU2019-909-PRJ1139-Escherichia-coli-1D-917_R1_001.fa	Escherichia coli	1	DTU2019-909-PRJ1139-Escherichia-coli-1D-917_R1_001.fa	88.17	93.19	Escherichia coli	DTU2019-909-PRJ1139-Escherichia-coli-1D-917_R1_001	4441	2131	84.80	DTU2019-909-PRJ1139-Escherichia-coli-1D-917_R1_001.fa.mlst_v2	Unknown	adk_204	fumC_11*	gyrB_4	icd_8	mdh_8	purA_8	recA_2	DTU2019-909-PRJ1139-Escherichia-coli-1D-917_R1_001		blaTEM-1A (blaTEM-1A_HM749966)		blaTEM-1A (blaTEM-1A_HM749966)
1D-918	F4	Escherichia coli	Urine	Urine	DTU2019-910-PRJ1139-Escherichia-coli-1D-918_R1_001.fq.gz	488	400	81.96%	3361452	2992576	89.03%	727	137	145		350620	98	765747	5337392	ERS4416683	ERR4014275	DTU2019-910-PRJ1139-Escherichia-coli-1D-918_R1_001.fa	Escherichia coli	1	DTU2019-910-PRJ1139-Escherichia-coli-1D-918_R1_001.fa	92.61	97.68	Escherichia coli	DTU2019-910-PRJ1139-Escherichia-coli-1D-918_R1_001	44542	2423	96.42	DTU2019-910-PRJ1139-Escherichia-coli-1D-918_R1_001.fa.mlst_v2	95	adk_37	fumC_38	gyrB_19	icd_37	mdh_17	purA_11	recA_26	DTU2019-910-PRJ1139-Escherichia-coli-1D-918_R1_001
1D-922	F4	Escherichia coli	Urine	Urine	DTU2019-914-PRJ1139-Escherichia-coli-1D-922_R1_001.fq.gz	987	800	81.09%	6644584	5862904	88.24%	608	54	205		440739	36	940914	4811690	ERS4416687	ERR4014279	DTU2019-914-PRJ1139-Escherichia-coli-1D-922_R1_001.fa	Escherichia coli	1	DTU2019-914-PRJ1139-Escherichia-coli-1D-922_R1_001.fa	96.24	96.96	Escherichia coli	DTU2019-914-PRJ1139-Escherichia-coli-1D-922_R1_001	10712	2428	96.62	DTU2019-914-PRJ1139-Escherichia-coli-1D-922_R1_001.fa.mlst_v2	538	adk_13	fumC_40	gyrB_19	icd_13	mdh_36	purA_28	recA_30	DTU2019-914-PRJ1139-Escherichia-coli-1D-922_R1_001		blaTEM-1B (blaTEM-1B_AY458016)		blaTEM-1B (blaTEM-1B_AY458016)
1D-924	F4	Escherichia coli	Urine	Urine	DTU2019-916-PRJ1139-Escherichia-coli-1D-924_R1_001.fq.gz	473	390	82.56%	3209926	2857090	89.01%	435	15	83		243903	161	473831	5035322	ERS4416689	ERR4014281	DTU2019-916-PRJ1139-Escherichia-coli-1D-924_R1_001.fa	Escherichia coli	1	DTU2019-916-PRJ1139-Escherichia-coli-1D-924_R1_001.fa	95.23	94.19	Escherichia coli	DTU2019-916-PRJ1139-Escherichia-coli-1D-924_R1_001	56390	2463	98.01	DTU2019-916-PRJ1139-Escherichia-coli-1D-924_R1_001.fa.mlst_v2	457	adk_101	fumC_88	gyrB_97	icd_108	mdh_26	purA_79	recA_2	DTU2019-916-PRJ1139-Escherichia-coli-1D-924_R1_001
1D-925	F4	Escherichia coli	Urine	Urine	DTU2019-917-PRJ1139-Escherichia-coli-1D-925_R1_001.fq.gz	1020	849	83.28%	7031340	6273900	89.23%	1517	47	189		287607	69	769804	5030593	ERS4416690	ERR4014282	DTU2019-917-PRJ1139-Escherichia-coli-1D-925_R1_001.fa	Escherichia coli	1	DTU2019-917-PRJ1139-Escherichia-coli-1D-925_R1_001.fa	95.49	95.48	Escherichia coli	DTU2019-917-PRJ1139-Escherichia-coli-1D-925_R1_001	44207	2423	96.42	DTU2019-917-PRJ1139-Escherichia-coli-1D-925_R1_001.fa.mlst_v2	12	adk_13	fumC_13	gyrB_9	icd_13	mdh_16	purA_10	recA_9	DTU2019-917-PRJ1139-Escherichia-coli-1D-925_R1_001
1D-926	F4	Escherichia coli	Urine	Urine	DTU2019-918-PRJ1139-Escherichia-coli-1D-926_R1_001.fq.gz	499	404	80.97%	3370006	2971026	88.16%	327	20	92		249789	65	782772	5017352	ERS4416691	ERR4014283	DTU2019-918-PRJ1139-Escherichia-coli-1D-926_R1_001.fa	Escherichia coli	1	DTU2019-918-PRJ1139-Escherichia-coli-1D-926_R1_001.fa	97.42	97.12	Escherichia coli	DTU2019-918-PRJ1139-Escherichia-coli-1D-926_R1_001	3762	2460	97.89	DTU2019-918-PRJ1139-Escherichia-coli-1D-926_R1_001.fa.mlst_v2	457	adk_101	fumC_88	gyrB_97	icd_108	mdh_26	purA_79	recA_2	DTU2019-918-PRJ1139-Escherichia-coli-1D-926_R1_001
1D-931	F4	Escherichia coli	Urine	Urine	DTU2019-923-PRJ1139-Escherichia-coli-1D-931_R1_001.fq.gz	592	503	85.02%	4043434	3645516	90.16%	384	16	85		238102	84	590178	5025413	ERS4416696	ERR4014288	DTU2019-923-PRJ1139-Escherichia-coli-1D-931_R1_001.fa	Escherichia coli	1	DTU2019-923-PRJ1139-Escherichia-coli-1D-931_R1_001.fa	95.2	96.18	Escherichia coli	DTU2019-923-PRJ1139-Escherichia-coli-1D-931_R1_001	10441	2462	97.97	DTU2019-923-PRJ1139-Escherichia-coli-1D-931_R1_001.fa.mlst_v2	95	adk_37	fumC_38	gyrB_19	icd_37	mdh_17	purA_11	recA_26	DTU2019-923-PRJ1139-Escherichia-coli-1D-931_R1_001
1D-932	F4	Escherichia coli	Urine	Urine	DTU2019-924-PRJ1139-Escherichia-coli-1D-932_R1_001.fq.gz	301	262	86.96%	2058864	1888382	91.72%	152	9	41		269874	87	613466	5155081	ERS4416697	ERR4014289	DTU2019-924-PRJ1139-Escherichia-coli-1D-932_R1_001.fa	Escherichia coli	1	DTU2019-924-PRJ1139-Escherichia-coli-1D-932_R1_001.fa	97.14	95.22	Escherichia coli	DTU2019-924-PRJ1139-Escherichia-coli-1D-932_R1_001	44693	2469	98.25	DTU2019-924-PRJ1139-Escherichia-coli-1D-932_R1_001.fa.mlst_v2	141	adk_13	fumC_52	gyrB_10	icd_14	mdh_17	purA_25	recA_17	DTU2019-924-PRJ1139-Escherichia-coli-1D-932_R1_001
1D-941	F4	Escherichia coli	Urine	Urine	DTU2019-933-PRJ1139-Escherichia-coli-1D-941_R1_001.fq.gz	486	414	85.29%	3271794	2969354	90.76%	136	24	69		192892	57	355576	4854669	ERS4416705	ERR4014297	DTU2019-933-PRJ1139-Escherichia-coli-1D-941_R1_001.fa	Escherichia coli	1	DTU2019-933-PRJ1139-Escherichia-coli-1D-941_R1_001.fa	93.8	96.38	Escherichia coli	DTU2019-933-PRJ1139-Escherichia-coli-1D-941_R1_001	4267	2471	98.33	DTU2019-933-PRJ1139-Escherichia-coli-1D-941_R1_001.fa.mlst_v2	23	adk_6	fumC_4	gyrB_12	icd_1	mdh_20	purA_13	recA_7	DTU2019-933-PRJ1139-Escherichia-coli-1D-941_R1_001
1D-945	F4	Escherichia coli	Urine	Urine	DTU2019-937-PRJ1139-Escherichia-coli-1D-945_R1_001.fq.gz	778	678	87.13%	5312368	4876038	91.79%	416	47	169		305661	61	765718	5088528	ERS4416709	ERR4014301	DTU2019-937-PRJ1139-Escherichia-coli-1D-945_R1_001.fa	Escherichia coli	1	DTU2019-937-PRJ1139-Escherichia-coli-1D-945_R1_001.fa	97.39	98.23	Escherichia coli	DTU2019-937-PRJ1139-Escherichia-coli-1D-945_R1_001	10233	2468	98.21	DTU2019-937-PRJ1139-Escherichia-coli-1D-945_R1_001.fa.mlst_v2	127	adk_13	fumC_14	gyrB_19	icd_36	mdh_23	purA_11	recA_10	DTU2019-937-PRJ1139-Escherichia-coli-1D-945_R1_001
1D-948	F4	Escherichia coli	Urine	Urine	DTU2019-940-PRJ1139-Escherichia-coli-1D-948_R1_001.fq.gz	693	592	85.38%	4671340	4242132	90.81%	232	46	164		354597	54	604384	5258771	ERS4416712	ERR4014304	DTU2019-940-PRJ1139-Escherichia-coli-1D-948_R1_001.fa	Escherichia coli	1	DTU2019-940-PRJ1139-Escherichia-coli-1D-948_R1_001.fa	91.74	96.98	Escherichia coli	DTU2019-940-PRJ1139-Escherichia-coli-1D-948_R1_001	44799	2473	98.41	DTU2019-940-PRJ1139-Escherichia-coli-1D-948_R1_001.fa.mlst_v2	12	adk_13	fumC_13	gyrB_9	icd_13	mdh_16	purA_10	recA_9	DTU2019-940-PRJ1139-Escherichia-coli-1D-948_R1_001		blaTEM-1B (blaTEM-1B_AY458016)		blaTEM-1B (blaTEM-1B_AY458016)
1D-950	F4	Escherichia coli	Urine	Urine	DTU2019-942-PRJ1139-Escherichia-coli-1D-950_R1_001.fq.gz	375	326	87.05%	2570858	2355244	91.61%	205	11	67		140881	78	319515	4655919	ERS4416714	ERR4014306	DTU2019-942-PRJ1139-Escherichia-coli-1D-950_R1_001.fa	Escherichia coli	1	DTU2019-942-PRJ1139-Escherichia-coli-1D-950_R1_001.fa	92.46	93.52	Escherichia coli	DTU2019-942-PRJ1139-Escherichia-coli-1D-950_R1_001	60968	2371	94.35	DTU2019-942-PRJ1139-Escherichia-coli-1D-950_R1_001.fa.mlst_v2	10	adk_10	fumC_11	gyrB_4	icd_8	mdh_8	purA_8	recA_2	DTU2019-942-PRJ1139-Escherichia-coli-1D-950_R1_001
1D-951	F4	Escherichia coli	Urine	Urine	DTU2019-943-PRJ1139-Escherichia-coli-1D-951_R1_001.fq.gz	447	385	86.30%	3028532	2764908	91.30%	207	12	73		544561	41	927146	5104490	ERS4416715	ERR4014307	DTU2019-943-PRJ1139-Escherichia-coli-1D-951_R1_001.fa	Escherichia coli	1	DTU2019-943-PRJ1139-Escherichia-coli-1D-951_R1_001.fa	91.95	94.51	Escherichia coli	DTU2019-943-PRJ1139-Escherichia-coli-1D-951_R1_001	40935	2378	94.63	DTU2019-943-PRJ1139-Escherichia-coli-1D-951_R1_001.fa.mlst_v2	4456	adk_97	fumC_40	gyrB_93	icd_13	mdh_23	purA_343	recA_66	DTU2019-943-PRJ1139-Escherichia-coli-1D-951_R1_001		blaTEM-1B (blaTEM-1B_AY458016)		blaTEM-1B (blaTEM-1B_AY458016)
1D-952	F4	Escherichia coli	Urine	Urine	DTU2019-944-PRJ1139-Escherichia-coli-1D-952_R1_001.fq.gz	670	580	86.59%	4644436	4213496	90.72%	663	116	151		216134	98	592593	5122818	ERS4416716	ERR4014308	DTU2019-944-PRJ1139-Escherichia-coli-1D-952_R1_001.fa	Escherichia coli	1	DTU2019-944-PRJ1139-Escherichia-coli-1D-952_R1_001.fa	95.88	96.75	Escherichia coli	DTU2019-944-PRJ1139-Escherichia-coli-1D-952_R1_001	40821	2497	99.36	DTU2019-944-PRJ1139-Escherichia-coli-1D-952_R1_001.fa.mlst_v2	1193	adk_14	fumC_14	gyrB_10	icd_200	mdh_17	purA_7	recA_10	DTU2019-944-PRJ1139-Escherichia-coli-1D-952_R1_001		blaTEM-1B (blaTEM-1B_AY458016)		blaTEM-1B (blaTEM-1B_AY458016)
1D-953	F4	Escherichia coli	Urine	Urine	DTU2019-945-PRJ1139-Escherichia-coli-1D-953_R1_001.fq.gz	710	609	85.80%	4816272	4376610	90.87%	354	31	118		213414	77	717568	5101627	ERS4416717	ERR4014309	DTU2019-945-PRJ1139-Escherichia-coli-1D-953_R1_001.fa	Escherichia coli	1	DTU2019-945-PRJ1139-Escherichia-coli-1D-953_R1_001.fa	97.91	99.01	Escherichia coli	DTU2019-945-PRJ1139-Escherichia-coli-1D-953_R1_001	46430	2492	99.16	DTU2019-945-PRJ1139-Escherichia-coli-1D-953_R1_001.fa.mlst_v2	131	adk_53	fumC_40	gyrB_47	icd_13	mdh_36	purA_28	recA_29	DTU2019-945-PRJ1139-Escherichia-coli-1D-953_R1_001	aac(6')-Ib-cr (aac(6')-Ib-cr_DQ303918)	blaCTX-M-15 (blaCTX-M-15_AY044436), blaOXA-1 (blaOXA-1_HQ170510)	blaOXA-1 (blaOXA-1_HQ170510)	blaCTX-M-15 (blaCTX-M-15_AY044436), blaOXA-1 (blaOXA-1_HQ170510)	blaOXA-1 (blaOXA-1_HQ170510)
1D-954	F4	Escherichia coli	Urine	Urine	DTU2019-946-PRJ1139-Escherichia-coli-1D-954_R1_001.fq.gz	484	418	86.45%	3276690	2993972	91.37%	212	50	143		285394	63	474152	5000032	ERS4416718	ERR4014310	DTU2019-946-PRJ1139-Escherichia-coli-1D-954_R1_001.fa	Escherichia coli	1	DTU2019-946-PRJ1139-Escherichia-coli-1D-954_R1_001.fa	89.82	96.55	Escherichia coli	DTU2019-946-PRJ1139-Escherichia-coli-1D-954_R1_001	33898	2455	97.69	DTU2019-946-PRJ1139-Escherichia-coli-1D-954_R1_001.fa.mlst_v2	28	adk_13	fumC_21	gyrB_13	icd_22	mdh_17	purA_14	recA_15	DTU2019-946-PRJ1139-Escherichia-coli-1D-954_R1_001
1D-955	F4	Escherichia coli	Urine	Urine	DTU2019-947-PRJ1139-Escherichia-coli-1D-955_R1_001.fq.gz	1116	948	84.98%	7525024	6807210	90.46%	386	36	221		363414	133	720298	5085644	ERS4416719	ERR4014311	DTU2019-947-PRJ1139-Escherichia-coli-1D-955_R1_001.fa	Escherichia coli	1	DTU2019-947-PRJ1139-Escherichia-coli-1D-955_R1_001.fa	87.9	91.4	Escherichia coli	DTU2019-947-PRJ1139-Escherichia-coli-1D-955_R1_001	8560	2452	97.57	DTU2019-947-PRJ1139-Escherichia-coli-1D-955_R1_001.fa.mlst_v2	410	adk_6	fumC_4	gyrB_12	icd_1	mdh_20	purA_18	recA_7	DTU2019-947-PRJ1139-Escherichia-coli-1D-955_R1_001
1D-956	F4	Escherichia coli	Urine	Urine	DTU2019-948-PRJ1139-Escherichia-coli-1D-956_R1_001.fq.gz	539	465	86.31%	3652712	3338262	91.39%	216	18	99		134765	117	359127	5232867	ERS4416720	ERR4014312	DTU2019-948-PRJ1139-Escherichia-coli-1D-956_R1_001.fa	Escherichia coli	1	DTU2019-948-PRJ1139-Escherichia-coli-1D-956_R1_001.fa	95.1	96.61	Escherichia coli	DTU2019-948-PRJ1139-Escherichia-coli-1D-956_R1_001	52825	2487	98.97	DTU2019-948-PRJ1139-Escherichia-coli-1D-956_R1_001.fa.mlst_v2	69	adk_21	fumC_35	gyrB_27	icd_6	mdh_5	purA_5	recA_4	DTU2019-948-PRJ1139-Escherichia-coli-1D-956_R1_001		blaTEM-1B (blaTEM-1B_AY458016)		blaTEM-1B (blaTEM-1B_AY458016)
1D-957	F4	Escherichia coli	Urine	Urine	DTU2019-949-PRJ1139-Escherichia-coli-1D-957_R1_001.fq.gz	471	409	86.95%	3188122	2925400	91.76%	186	31	103		113963	135	320007	4932749	ERS4416721	ERR4014313	DTU2019-949-PRJ1139-Escherichia-coli-1D-957_R1_001.fa	Escherichia coli	1	DTU2019-949-PRJ1139-Escherichia-coli-1D-957_R1_001.fa	89.36	92.4	Escherichia coli	DTU2019-949-PRJ1139-Escherichia-coli-1D-957_R1_001	44682	2369	94.27	DTU2019-949-PRJ1139-Escherichia-coli-1D-957_R1_001.fa.mlst_v2	1434	adk_10	fumC_11	gyrB_5	icd_8	mdh_7	purA_8	recA_6	DTU2019-949-PRJ1139-Escherichia-coli-1D-957_R1_001
1D-958	F4	Escherichia coli	Urine	Urine	DTU2019-950-PRJ1139-Escherichia-coli-1D-958_R1_001.fq.gz	324	276	85.40%	2222106	2004388	90.20%	275	77	125		203459	75	497183	5187391	ERS4416722	ERR4014314	DTU2019-950-PRJ1139-Escherichia-coli-1D-958_R1_001.fa	Escherichia coli	1	DTU2019-950-PRJ1139-Escherichia-coli-1D-958_R1_001.fa	94.15	96.43	Escherichia coli	DTU2019-950-PRJ1139-Escherichia-coli-1D-958_R1_001	10749	2422	96.38	DTU2019-950-PRJ1139-Escherichia-coli-1D-958_R1_001.fa.mlst_v2	73	adk_36	fumC_24	gyrB_9	icd_13	mdh_17	purA_11	recA_25	DTU2019-950-PRJ1139-Escherichia-coli-1D-958_R1_001		blaTEM-1B (blaTEM-1B_AY458016)		blaTEM-1B (blaTEM-1B_AY458016)
1D-959	F4	Escherichia coli	Urine	Urine	DTU2019-951-PRJ1139-Escherichia-coli-1D-959_R1_001.fq.gz	417	361	86.66%	2843876	2597448	91.33%	235	48	119		235273	82	372583	5152445	ERS4416723	ERR4014315	DTU2019-951-PRJ1139-Escherichia-coli-1D-959_R1_001.fa	Escherichia coli	1	DTU2019-951-PRJ1139-Escherichia-coli-1D-959_R1_001.fa	93.35	91.37	Escherichia coli	DTU2019-951-PRJ1139-Escherichia-coli-1D-959_R1_001	42450	2486	98.93	DTU2019-951-PRJ1139-Escherichia-coli-1D-959_R1_001.fa.mlst_v2	404	adk_14	fumC_14	gyrB_10	icd_14	mdh_17	purA_7	recA_74	DTU2019-951-PRJ1139-Escherichia-coli-1D-959_R1_001
1D-960	F4	Escherichia coli	Urine	Urine	DTU2019-952-PRJ1139-Escherichia-coli-1D-960_R1_001.fq.gz	444	384	86.53%	3012186	2754412	91.44%	209	29	118		416839	98	669029	5067816	ERS4416724	ERR4014316	DTU2019-952-PRJ1139-Escherichia-coli-1D-960_R1_001.fa	Escherichia coli	1	DTU2019-952-PRJ1139-Escherichia-coli-1D-960_R1_001.fa	95.86	93.42	Escherichia coli	DTU2019-952-PRJ1139-Escherichia-coli-1D-960_R1_001	6724	2402	95.58	DTU2019-952-PRJ1139-Escherichia-coli-1D-960_R1_001.fa.mlst_v2	73	adk_36	fumC_24	gyrB_9	icd_13	mdh_17	purA_11	recA_25	DTU2019-952-PRJ1139-Escherichia-coli-1D-960_R1_001
1D-961	F4	Escherichia coli	Urine	Urine	DTU2019-953-PRJ1139-Escherichia-coli-1D-961_R1_001.fq.gz	410	355	86.63%	2826884	2571888	90.98%	348	47	143		330491	110	636351	5218511	ERS4416725	ERR4014317	DTU2019-953-PRJ1139-Escherichia-coli-1D-961_R1_001.fa	Escherichia coli	1	DTU2019-953-PRJ1139-Escherichia-coli-1D-961_R1_001.fa	93.41	94.61	Escherichia coli	DTU2019-953-PRJ1139-Escherichia-coli-1D-961_R1_001	42	2465	98.09	DTU2019-953-PRJ1139-Escherichia-coli-1D-961_R1_001.fa.mlst_v2	80	adk_13	fumC_24	gyrB_19	icd_14	mdh_23	purA_1	recA_10	DTU2019-953-PRJ1139-Escherichia-coli-1D-961_R1_001		blaTEM-1C (blaTEM-1C_FJ560503)		blaTEM-1C (blaTEM-1C_FJ560503)
1D-962	F4	Escherichia coli	Urine	Urine	DTU2019-954-PRJ1139-Escherichia-coli-1D-962_R1_001.fq.gz	628	544	86.55%	4267266	3899518	91.38%	291	105	100		328554	36	732147	4873637	ERS4416726	ERR4014318	DTU2019-954-PRJ1139-Escherichia-coli-1D-962_R1_001.fa	Escherichia coli	1	DTU2019-954-PRJ1139-Escherichia-coli-1D-962_R1_001.fa	82.28	79.99	Escherichia coli	DTU2019-954-PRJ1139-Escherichia-coli-1D-962_R1_001	10885	2444	97.25	DTU2019-954-PRJ1139-Escherichia-coli-1D-962_R1_001.fa.mlst_v2	547	adk_13	fumC_52	gyrB_10	icd_119	mdh_17	purA_37	recA_25	DTU2019-954-PRJ1139-Escherichia-coli-1D-962_R1_001
1D-963	F4	Escherichia coli	Urine	Urine	DTU2019-955-PRJ1139-Escherichia-coli-1D-963_R1_001.fq.gz	385	332	86.27%	2611514	2383058	91.25%	178	12	69		245900	134	499409	5395488	ERS4416727	ERR4014319	DTU2019-955-PRJ1139-Escherichia-coli-1D-963_R1_001.fa	Escherichia coli	1	DTU2019-955-PRJ1139-Escherichia-coli-1D-963_R1_001.fa	89	95.46	Escherichia coli	DTU2019-955-PRJ1139-Escherichia-coli-1D-963_R1_001	42968	2477	98.57	DTU2019-955-PRJ1139-Escherichia-coli-1D-963_R1_001.fa.mlst_v2	69	adk_21	fumC_35	gyrB_27	icd_6	mdh_5	purA_5	recA_4	DTU2019-955-PRJ1139-Escherichia-coli-1D-963_R1_001		blaTEM-1B (blaTEM-1B_AY458016)		blaTEM-1B (blaTEM-1B_AY458016)
1D-964	F4	Escherichia coli	Urine	Urine	DTU2019-956-PRJ1139-Escherichia-coli-1D-964_R1_001.fq.gz	517	449	86.91%	3530250	3228914	91.46%	315	57	98		289153	104	592971	5085332	ERS4416728	ERR4014320	DTU2019-956-PRJ1139-Escherichia-coli-1D-964_R1_001.fa	Escherichia coli	1	DTU2019-956-PRJ1139-Escherichia-coli-1D-964_R1_001.fa	97.92	98.04	Escherichia coli	DTU2019-956-PRJ1139-Escherichia-coli-1D-964_R1_001	10040	2469	98.25	DTU2019-956-PRJ1139-Escherichia-coli-1D-964_R1_001.fa.mlst_v2	73	adk_36	fumC_24	gyrB_9	icd_13	mdh_17	purA_11	recA_25	DTU2019-956-PRJ1139-Escherichia-coli-1D-964_R1_001
1D-968	F4	Escherichia coli	Urine	Urine	DTU2019-960-PRJ1139-Escherichia-coli-1D-968_R1_001.fq.gz	330	281	85.01%	2246050	2028000	90.29%	151	58	75		584735	24	1186979	4642910	ERS4416731	ERR4014323	DTU2019-960-PRJ1139-Escherichia-coli-1D-968_R1_001.fa	Escherichia coli	1	DTU2019-960-PRJ1139-Escherichia-coli-1D-968_R1_001.fa	98.67	99.44	Escherichia coli	DTU2019-960-PRJ1139-Escherichia-coli-1D-968_R1_001	6744	2482	98.77	DTU2019-960-PRJ1139-Escherichia-coli-1D-968_R1_001.fa.mlst_v2	569	adk_13	fumC_38	gyrB_84	icd_13	mdh_17	purA_64	recA_34	DTU2019-960-PRJ1139-Escherichia-coli-1D-968_R1_001
1D-969	F4	Escherichia coli	Urine	Urine	DTU2019-961-PRJ1139-Escherichia-coli-1D-969_R1_001.fq.gz	491	419	85.33%	3321054	3008454	90.59%	134	80	148		269071	62	837201	4928733	ERS4416732	ERR4014324	DTU2019-961-PRJ1139-Escherichia-coli-1D-969_R1_001.fa	Escherichia coli	1	DTU2019-961-PRJ1139-Escherichia-coli-1D-969_R1_001.fa	95.45	95.97	Escherichia coli	DTU2019-961-PRJ1139-Escherichia-coli-1D-969_R1_001	23255	2331	92.76	DTU2019-961-PRJ1139-Escherichia-coli-1D-969_R1_001.fa.mlst_v2	95	adk_37	fumC_38	gyrB_19	icd_37	mdh_17	purA_11	recA_26	DTU2019-961-PRJ1139-Escherichia-coli-1D-969_R1_001
1D-971	F4	Escherichia coli	Urine	Urine	DTU2019-963-PRJ1139-Escherichia-coli-1D-971_R1_001.fq.gz	519	443	85.52%	3524608	3192666	90.58%	216	88	139		362135	65	807374	5120477	ERS4416734	ERR4014326	DTU2019-963-PRJ1139-Escherichia-coli-1D-971_R1_001.fa	Escherichia coli	1	DTU2019-963-PRJ1139-Escherichia-coli-1D-971_R1_001.fa	82.52	80.97	Escherichia coli	DTU2019-963-PRJ1139-Escherichia-coli-1D-971_R1_001	10771	2336	92.96	DTU2019-963-PRJ1139-Escherichia-coli-1D-971_R1_001.fa.mlst_v2	372	adk_88	fumC_103	gyrB_19	icd_36	mdh_23	purA_44	recA_26	DTU2019-963-PRJ1139-Escherichia-coli-1D-971_R1_001
1D-972	F4	Escherichia coli	Urine	Urine	DTU2019-964-PRJ1139-Escherichia-coli-1D-972_R1_001.fq.gz	424	349	82.37%	2864088	2530182	88.34%	123	53	123		183471	82	358297	5225988	ERS4416735	ERR4014327	DTU2019-964-PRJ1139-Escherichia-coli-1D-972_R1_001.fa	Escherichia coli	1	DTU2019-964-PRJ1139-Escherichia-coli-1D-972_R1_001.fa	94.65	96.64	Escherichia coli	DTU2019-964-PRJ1139-Escherichia-coli-1D-972_R1_001	7750	2457	97.77	DTU2019-964-PRJ1139-Escherichia-coli-1D-972_R1_001.fa.mlst_v2	131	adk_53	fumC_40	gyrB_47	icd_13	mdh_36	purA_28	recA_29	DTU2019-964-PRJ1139-Escherichia-coli-1D-972_R1_001		blaTEM-1B (blaTEM-1B_AY458016)		blaTEM-1B (blaTEM-1B_AY458016)
1D-973	F4	Escherichia coli	Urine	Urine	DTU2019-965-PRJ1139-Escherichia-coli-1D-973_R1_001.fq.gz	1016	871	85.70%	6938814	6289126	90.64%	462	210	244		530700	39	719487	5126057	ERS4416736	ERR4014328	DTU2019-965-PRJ1139-Escherichia-coli-1D-973_R1_001.fa	Escherichia coli	1	DTU2019-965-PRJ1139-Escherichia-coli-1D-973_R1_001.fa	90.97	90.89	Escherichia coli	DTU2019-965-PRJ1139-Escherichia-coli-1D-973_R1_001	36963	2444	97.25	DTU2019-965-PRJ1139-Escherichia-coli-1D-973_R1_001	131	adk_53	fumC_40	gyrB_47	icd_13	mdh_36	purA_28	recA_29	DTU2019-965-PRJ1139-Escherichia-coli-1D-973_R1_001
1D-974	F4	Escherichia coli	Urine	Urine	DTU2019-966-PRJ1139-Escherichia-coli-1D-974_R1_001.fq.gz	374	319	85.23%	2542526	2297720	90.37%	127	51	113		198907	74	542455	5021704	ERS4416737	ERR4014329	DTU2019-966-PRJ1139-Escherichia-coli-1D-974_R1_001.fa	Escherichia coli	1	DTU2019-966-PRJ1139-Escherichia-coli-1D-974_R1_001.fa	86.11	89.09	Escherichia coli	DTU2019-966-PRJ1139-Escherichia-coli-1D-974_R1_001	10191	2455	97.69	DTU2019-966-PRJ1139-Escherichia-coli-1D-974_R1_001.fa.mlst_v2	91	adk_13	fumC_40	gyrB_34	icd_13	mdh_23	purA_28	recA_30	DTU2019-966-PRJ1139-Escherichia-coli-1D-974_R1_001		blaTEM-1B (blaTEM-1B_AY458016)		blaTEM-1B (blaTEM-1B_AY458016)
1D-975	F4	Escherichia coli	Urine	Urine	DTU2019-967-PRJ1139-Escherichia-coli-1D-975_R1_001.fq.gz	518	442	85.35%	3511180	3178912	90.54%	180	91	105		312880	55	678800	5098217	ERS4416738	ERR4014330	DTU2019-967-PRJ1139-Escherichia-coli-1D-975_R1_001.fa	Escherichia coli	1	DTU2019-967-PRJ1139-Escherichia-coli-1D-975_R1_001.fa	97.16	94.76	Escherichia coli	DTU2019-967-PRJ1139-Escherichia-coli-1D-975_R1_001	44693	2476	98.53	DTU2019-967-PRJ1139-Escherichia-coli-1D-975_R1_001.fa.mlst_v2	141	adk_13	fumC_52	gyrB_10	icd_14	mdh_17	purA_25	recA_17	DTU2019-967-PRJ1139-Escherichia-coli-1D-975_R1_001
1D-977	F4	Escherichia coli	Urine	Urine	DTU2019-969-PRJ1139-Escherichia-coli-1D-977_R1_001.fq.gz	420	362	86.25%	2837842	2590118	91.27%	141	20	51		345809	51	708518	4729306	ERS4416739	ERR4014331	DTU2019-969-PRJ1139-Escherichia-coli-1D-977_R1_001.fa	Escherichia coli	1	DTU2019-969-PRJ1139-Escherichia-coli-1D-977_R1_001.fa	98.71	97.93	Escherichia coli	DTU2019-969-PRJ1139-Escherichia-coli-1D-977_R1_001	56474	2463	98.01	DTU2019-969-PRJ1139-Escherichia-coli-1D-977_R1_001.fa.mlst_v2	491	adk_13	fumC_39	gyrB_19	icd_36	mdh_30	purA_14	recA_82	DTU2019-969-PRJ1139-Escherichia-coli-1D-977_R1_001
1D-980	F4	Escherichia coli	Urine	Urine	DTU2019-972-PRJ1139-Escherichia-coli-1D-980_R1_001.fq.gz	429	370	86.34%	2898346	2648684	91.39%	149	10	49		100394	125	215134	4769294	ERS4416742	ERR4014334	DTU2019-972-PRJ1139-Escherichia-coli-1D-980_R1_001.fa	Escherichia coli	0.98	DTU2019-972-PRJ1139-Escherichia-coli-1D-980_R1_001.fa	84.2	82.64	Escherichia coli	DTU2019-972-PRJ1139-Escherichia-coli-1D-980_R1_001	27965	1568	62.40	DTU2019-972-PRJ1139-Escherichia-coli-1D-980_R1_001.fa.mlst_v2	11771	adk_6	fumC_11	gyrB_1	icd_8	mdh_8	purA_18	recA_2	DTU2019-972-PRJ1139-Escherichia-coli-1D-980_R1_001
1D-981	F4	Escherichia coli	Urine	Urine	DTU2019-973-PRJ1139-Escherichia-coli-1D-981_R1_001.fq.gz	520	454	87.24%	3522640	3241644	92.02%	171	34	136		150365	85	396197	4936866	ERS4416743	ERR4014335	DTU2019-973-PRJ1139-Escherichia-coli-1D-981_R1_001.fa	Escherichia coli	1	DTU2019-973-PRJ1139-Escherichia-coli-1D-981_R1_001.fa	87.35	88.68	Escherichia coli	DTU2019-973-PRJ1139-Escherichia-coli-1D-981_R1_001	23598	2451	97.53	DTU2019-973-PRJ1139-Escherichia-coli-1D-981_R1_001.fa.mlst_v2	11770	adk_956	fumC_4	gyrB_15	icd_18	mdh_24	purA_26	recA_7	DTU2019-973-PRJ1139-Escherichia-coli-1D-981_R1_001
1D-982	F4	Escherichia coli	Urine	Urine	DTU2019-974-PRJ1139-Escherichia-coli-1D-982_R1_001.fq.gz	333	289	86.66%	2271280	2076990	91.45%	178	39	107		254863	48	675588	4954046	ERS4416744	ERR4014336	DTU2019-974-PRJ1139-Escherichia-coli-1D-982_R1_001.fa	Escherichia coli	1	DTU2019-974-PRJ1139-Escherichia-coli-1D-982_R1_001.fa	84.62	79.09	Escherichia coli	DTU2019-974-PRJ1139-Escherichia-coli-1D-982_R1_001	50815	2488	99.01	DTU2019-974-PRJ1139-Escherichia-coli-1D-982_R1_001.fa.mlst_v2	2015	adk_76	fumC_319	gyrB_30	icd_37	mdh_17	purA_10	recA_96	DTU2019-974-PRJ1139-Escherichia-coli-1D-982_R1_001
1D-983	F4	Escherichia coli	Urine	Urine	DTU2019-975-PRJ1139-Escherichia-coli-1D-983_R1_001.fq.gz	447	385	86.18%	3036562	2767916	91.15%	215	50	120		165462	88	352015	5066386	ERS4416745	ERR4014337	DTU2019-975-PRJ1139-Escherichia-coli-1D-983_R1_001.fa	Escherichia coli	1	DTU2019-975-PRJ1139-Escherichia-coli-1D-983_R1_001.fa	99.88	99.91	Escherichia coli	DTU2019-975-PRJ1139-Escherichia-coli-1D-983_R1_001	21627	2492	99.16	DTU2019-975-PRJ1139-Escherichia-coli-1D-983_R1_001.fa.mlst_v2	69	adk_21	fumC_35	gyrB_27	icd_6	mdh_5	purA_5	recA_4	DTU2019-975-PRJ1139-Escherichia-coli-1D-983_R1_001
1D-984	F4	Escherichia coli	Urine	Urine	DTU2019-976-PRJ1139-Escherichia-coli-1D-984_R1_001.fq.gz	703	607	86.28%	4746136	4336254	91.36%	224	49	151		320063	64	707811	5161367	ERS4416746	ERR4014338	DTU2019-976-PRJ1139-Escherichia-coli-1D-984_R1_001.fa	Escherichia coli	1	DTU2019-976-PRJ1139-Escherichia-coli-1D-984_R1_001.fa	97.05	99.91	Escherichia coli	DTU2019-976-PRJ1139-Escherichia-coli-1D-984_R1_001	28115	2467	98.17	DTU2019-976-PRJ1139-Escherichia-coli-1D-984_R1_001.fa.mlst_v2	95	adk_37	fumC_38	gyrB_19	icd_37	mdh_17	purA_11	recA_26	DTU2019-976-PRJ1139-Escherichia-coli-1D-984_R1_001
1D-985	F4	Escherichia coli	Urine	Urine	DTU2019-977-PRJ1139-Escherichia-coli-1D-985_R1_001.fq.gz	581	506	87.17%	3981360	3649476	91.66%	381	38	148		214448	64	442988	4955302	ERS4416747	ERR4014339	DTU2019-977-PRJ1139-Escherichia-coli-1D-985_R1_001.fa	Escherichia coli	1	DTU2019-977-PRJ1139-Escherichia-coli-1D-985_R1_001.fa	82.12	77.42	Escherichia coli	DTU2019-977-PRJ1139-Escherichia-coli-1D-985_R1_001	10796	2461	97.93	DTU2019-977-PRJ1139-Escherichia-coli-1D-985_R1_001.fa.mlst_v2	681	adk_38	fumC_39	gyrB_30	icd_13	mdh_17	purA_25	recA_28	DTU2019-977-PRJ1139-Escherichia-coli-1D-985_R1_001
1D-986	F4	Escherichia coli	Urine	Urine	DTU2019-978-PRJ1139-Escherichia-coli-1D-986_R1_001.fq.gz	568	495	87.20%	3910654	3586394	91.71%	351	23	95		268833	82	702780	5147693	ERS4416748	ERR4014340	DTU2019-978-PRJ1139-Escherichia-coli-1D-986_R1_001.fa	Escherichia coli	1	DTU2019-978-PRJ1139-Escherichia-coli-1D-986_R1_001.fa	94.52	95.93	Escherichia coli	DTU2019-978-PRJ1139-Escherichia-coli-1D-986_R1_001	33386	2415	96.10	DTU2019-978-PRJ1139-Escherichia-coli-1D-986_R1_001.fa.mlst_v2	95	adk_37	fumC_38	gyrB_19	icd_37	mdh_17	purA_11	recA_26	DTU2019-978-PRJ1139-Escherichia-coli-1D-986_R1_001
1D-990	F4	Escherichia coli	Urine	Urine	DTU2019-982-PRJ1139-Escherichia-coli-1D-990_R1_001.fq.gz	304	260	85.53%	2054630	1865260	90.78%	102	42	76		117038	165	445483	5193406	ERS4416752	ERR4014344	DTU2019-982-PRJ1139-Escherichia-coli-1D-990_R1_001.fa	Escherichia coli	1	DTU2019-982-PRJ1139-Escherichia-coli-1D-990_R1_001.fa	87.42	92.75	Escherichia coli	DTU2019-982-PRJ1139-Escherichia-coli-1D-990_R1_001	11634	2409	95.86	DTU2019-982-PRJ1139-Escherichia-coli-1D-990_R1_001.fa.mlst_v2	58	adk_6	fumC_4	gyrB_4	icd_16	mdh_24	purA_8	recA_14	DTU2019-982-PRJ1139-Escherichia-coli-1D-990_R1_001		blaTEM-1B (blaTEM-1B_AY458016)		blaTEM-1B (blaTEM-1B_AY458016)
1D-991	F4	Escherichia coli	Urine	Urine	DTU2019-983-PRJ1139-Escherichia-coli-1D-991_R1_001.fq.gz	394	334	84.86%	2672012	2410662	90.22%	210	18	67		305544	63	772775	4985793	ERS4416753	ERR4014345	DTU2019-983-PRJ1139-Escherichia-coli-1D-991_R1_001.fa	Escherichia coli	1	DTU2019-983-PRJ1139-Escherichia-coli-1D-991_R1_001.fa	99.47	98.23	Escherichia coli	DTU2019-983-PRJ1139-Escherichia-coli-1D-991_R1_001	28597	2475	98.49	DTU2019-983-PRJ1139-Escherichia-coli-1D-991_R1_001.fa.mlst_v2	127	adk_13	fumC_14	gyrB_19	icd_36	mdh_23	purA_11	recA_10	DTU2019-983-PRJ1139-Escherichia-coli-1D-991_R1_001
1D-992	F4	Escherichia coli	Urine	Urine	DTU2019-984-PRJ1139-Escherichia-coli-1D-992_R1_001.fq.gz	289	247	85.48%	1949614	1771116	90.84%	87	13	37		277120	129	906174	5184130	ERS4416754	ERR4014346	DTU2019-984-PRJ1139-Escherichia-coli-1D-992_R1_001.fa	Escherichia coli	1	DTU2019-984-PRJ1139-Escherichia-coli-1D-992_R1_001.fa	95.6	97.93	Escherichia coli	DTU2019-984-PRJ1139-Escherichia-coli-1D-992_R1_001	7571	2463	98.01	DTU2019-984-PRJ1139-Escherichia-coli-1D-992_R1_001.fa.mlst_v2	73	adk_36	fumC_24	gyrB_9	icd_13	mdh_17	purA_11	recA_25	DTU2019-984-PRJ1139-Escherichia-coli-1D-992_R1_001
1D-993	F4	Escherichia coli	Urine	Urine	DTU2019-985-PRJ1139-Escherichia-coli-1D-993_R1_001.fq.gz	403	346	86.00%	2719484	2478096	91.12%	122	29	83		130425	165	479626	5286165	ERS4416755	ERR4014347	DTU2019-985-PRJ1139-Escherichia-coli-1D-993_R1_001.fa	Escherichia coli	1	DTU2019-985-PRJ1139-Escherichia-coli-1D-993_R1_001.fa	93.74	99.31	Escherichia coli	DTU2019-985-PRJ1139-Escherichia-coli-1D-993_R1_001	26761	2484	98.85	DTU2019-985-PRJ1139-Escherichia-coli-1D-993_R1_001.fa.mlst_v2	69	adk_21	fumC_35	gyrB_27	icd_6	mdh_5	purA_5	recA_4	DTU2019-985-PRJ1139-Escherichia-coli-1D-993_R1_001
1D-994	F4	Escherichia coli	Urine	Urine	DTU2019-2461-PRJ1139-Escherichia-coli-1D-994_R1_001.fq.gz	519	412	79.42%	3532502	3048086	86.29%	608	52	84		63873	568	316955	5861495	ERS4416756	ERR4014348	DTU2019-2461-PRJ1139-Escherichia-coli-1D-994_R1_001.fa	Escherichia coli	1	DTU2019-2461-PRJ1139-Escherichia-coli-1D-994_R1_001.fa	87.91	99.27	Escherichia coli	DTU2019-2461-PRJ1139-Escherichia-coli-1D-994_R1_001	9612	2484	98.85	DTU2019-2461-PRJ1139-Escherichia-coli-1D-994_R1_001.fa.mlst_v2	69	adk_21	fumC_35	gyrB_27	icd_6	mdh_5	purA_5	recA_4	DTU2019-2461-PRJ1139-Escherichia-coli-1D-994_R1_001		blaTEM-1B (blaTEM-1B_AY458016)		blaTEM-1B (blaTEM-1B_AY458016)
1D-999	F4	Escherichia coli	Urine	Urine	DTU2019-991-PRJ1139-Escherichia-coli-1D-999_R1_001.fq.gz	487	421	86.51%	3303258	3017414	91.35%	217	28	94		268953	73	407376	5175683	ERS4416760	ERR4014352	DTU2019-991-PRJ1139-Escherichia-coli-1D-999_R1_001.fa	Escherichia coli	1	DTU2019-991-PRJ1139-Escherichia-coli-1D-999_R1_001.fa	90.76	88.51	Escherichia coli	DTU2019-991-PRJ1139-Escherichia-coli-1D-999_R1_001	21674	2479	98.65	DTU2019-991-PRJ1139-Escherichia-coli-1D-999_R1_001.fa.mlst_v2	69	adk_21	fumC_35	gyrB_27	icd_6	mdh_5	purA_5	recA_4	DTU2019-991-PRJ1139-Escherichia-coli-1D-999_R1_001
1D-1000	F4	Escherichia coli	Urine	Urine	DTU2019-992-PRJ1139-Escherichia-coli-1D-1000_R1_001.fq.gz	1226	1060	86.49%	8361874	7625326	91.19%	671	31	163		395790	66	763093	4973949	ERS4416761	ERR4014353	DTU2019-992-PRJ1139-Escherichia-coli-1D-1000_R1_001.fa	Escherichia coli	1	DTU2019-992-PRJ1139-Escherichia-coli-1D-1000_R1_001.fa	86.9	84.45	Escherichia coli	DTU2019-992-PRJ1139-Escherichia-coli-1D-1000_R1_001	44715	2334	92.88	DTU2019-992-PRJ1139-Escherichia-coli-1D-1000_R1_001.fa.mlst_v2	7341	adk_238	fumC_52	gyrB_10	icd_13	mdh_17	purA_25	recA_17	DTU2019-992-PRJ1139-Escherichia-coli-1D-1000_R1_001
1D-1001	F4	Escherichia coli	Urine	Urine	DTU2019-993-PRJ1139-Escherichia-coli-1D-1001_R1_001.fq.gz	262	225	85.79%	1777436	1617456	91.00%	70	25	52		157591	116	503859	5057757	ERS4416762	ERR4014354	DTU2019-993-PRJ1139-Escherichia-coli-1D-1001_R1_001.fa	Escherichia coli	1	DTU2019-993-PRJ1139-Escherichia-coli-1D-1001_R1_001.fa	87.4	89.61	Escherichia coli	DTU2019-993-PRJ1139-Escherichia-coli-1D-1001_R1_001	10660	2444	97.25	DTU2019-993-PRJ1139-Escherichia-coli-1D-1001_R1_001.fa.mlst_v2	58	adk_6	fumC_4	gyrB_4	icd_16	mdh_24	purA_8	recA_14	DTU2019-993-PRJ1139-Escherichia-coli-1D-1001_R1_001		blaTEM-1B (blaTEM-1B_AY458016)		blaTEM-1B (blaTEM-1B_AY458016)
1D-1002	F4	Escherichia coli	Urine	Urine	DTU2019-994-PRJ1139-Escherichia-coli-1D-1002_R1_001.fq.gz	212	181	85.41%	1441582	1306694	90.64%	80	42	100		196154	92	579581	5132542	ERS4416763	ERR4014355	DTU2019-994-PRJ1139-Escherichia-coli-1D-1002_R1_001.fa	Escherichia coli	0.98	DTU2019-994-PRJ1139-Escherichia-coli-1D-1002_R1_001.fa	97.45	95.44	Escherichia coli	DTU2019-994-PRJ1139-Escherichia-coli-1D-1002_R1_001	44693	2467	98.17	DTU2019-994-PRJ1139-Escherichia-coli-1D-1002_R1_001.fa.mlst_v2	141	adk_13	fumC_52	gyrB_10	icd_14	mdh_17	purA_25	recA_17	DTU2019-994-PRJ1139-Escherichia-coli-1D-1002_R1_001		blaTEM-1B (blaTEM-1B_AY458016)		blaTEM-1B (blaTEM-1B_AY458016)
1D-1003	F4	Escherichia coli	Urine	Urine	DTU2019-995-PRJ1139-Escherichia-coli-1D-1003_R1_001.fq.gz	416	353	84.84%	2866160	2573336	89.78%	315	135	108		270288	89	678619	5091210	ERS4416764	ERR4014356	DTU2019-995-PRJ1139-Escherichia-coli-1D-1003_R1_001.fa	Escherichia coli	1	DTU2019-995-PRJ1139-Escherichia-coli-1D-1003_R1_001.fa	97.88	95.13	Escherichia coli	DTU2019-995-PRJ1139-Escherichia-coli-1D-1003_R1_001	44693	2471	98.33	DTU2019-995-PRJ1139-Escherichia-coli-1D-1003_R1_001.fa.mlst_v2	141	adk_13	fumC_52	gyrB_10	icd_14	mdh_17	purA_25	recA_17	DTU2019-995-PRJ1139-Escherichia-coli-1D-1003_R1_001
1D-1004	F4	Escherichia coli	Urine	Urine	DTU2019-996-PRJ1139-Escherichia-coli-1D-1004_R1_001.fq.gz	366	314	85.89%	2476792	2255746	91.08%	101	34	62		282000	49	689721	5272510	ERS4416765	ERR4014357	DTU2019-996-PRJ1139-Escherichia-coli-1D-1004_R1_001.fa	Escherichia coli	1	DTU2019-996-PRJ1139-Escherichia-coli-1D-1004_R1_001.fa	93.71	98.69	Escherichia coli	DTU2019-996-PRJ1139-Escherichia-coli-1D-1004_R1_001	8446	2470	98.29	DTU2019-996-PRJ1139-Escherichia-coli-1D-1004_R1_001.fa.mlst_v2	95	adk_37	fumC_38	gyrB_19	icd_37	mdh_17	purA_11	recA_26	DTU2019-996-PRJ1139-Escherichia-coli-1D-1004_R1_001
1D-1005	F4	Escherichia coli	Urine	Urine	DTU2019-997-PRJ1139-Escherichia-coli-1D-1005_R1_001.fq.gz	283	244	86.11%	1917642	1748656	91.19%	78	45	63		268500	79	865540	5031216	ERS4416766	ERR4014358	DTU2019-997-PRJ1139-Escherichia-coli-1D-1005_R1_001.fa	Escherichia coli	1	DTU2019-997-PRJ1139-Escherichia-coli-1D-1005_R1_001.fa	95.37	96.13	Escherichia coli	DTU2019-997-PRJ1139-Escherichia-coli-1D-1005_R1_001	40707	2466	98.13	DTU2019-997-PRJ1139-Escherichia-coli-1D-1005_R1_001.fa.mlst_v2	95	adk_37	fumC_38	gyrB_19	icd_37	mdh_17	purA_11	recA_26	DTU2019-997-PRJ1139-Escherichia-coli-1D-1005_R1_001		blaTEM-1B (blaTEM-1B_AY458016)		blaTEM-1B (blaTEM-1B_AY458016)
1D-1006	F4	Escherichia coli	Urine	Urine	DTU2019-998-PRJ1139-Escherichia-coli-1D-1006_R1_001.fq.gz	314	267	85.09%	2122614	1922864	90.59%	62	45	129		163410	72	414195	4599739	ERS4416767	ERR4014359	DTU2019-998-PRJ1139-Escherichia-coli-1D-1006_R1_001.fa	Escherichia coli	1	DTU2019-998-PRJ1139-Escherichia-coli-1D-1006_R1_001.fa	93.66	91.85	Escherichia coli	DTU2019-998-PRJ1139-Escherichia-coli-1D-1006_R1_001	44083	2135	84.96	DTU2019-998-PRJ1139-Escherichia-coli-1D-1006_R1_001.fa.mlst_v2	10	adk_10	fumC_11	gyrB_4	icd_8	mdh_8	purA_8	recA_2	DTU2019-998-PRJ1139-Escherichia-coli-1D-1006_R1_001
1D-1007	F4	Escherichia coli	Urine	Urine	DTU2019-999-PRJ1139-Escherichia-coli-1D-1007_R1_001.fq.gz	196	164	83.80%	1314412	1182746	89.98%	41	13	44		168841	91	736757	5152587	ERS4416768	ERR4014360	DTU2019-999-PRJ1139-Escherichia-coli-1D-1007_R1_001.fa	Escherichia coli	1	DTU2019-999-PRJ1139-Escherichia-coli-1D-1007_R1_001.fa	93.64	96.1	Escherichia coli	DTU2019-999-PRJ1139-Escherichia-coli-1D-1007_R1_001	10956	2435	96.90	DTU2019-999-PRJ1139-Escherichia-coli-1D-1007_R1_001.fa.mlst_v2	127	adk_13	fumC_14	gyrB_19	icd_36	mdh_23	purA_11	recA_10	DTU2019-999-PRJ1139-Escherichia-coli-1D-1007_R1_001
1D-1010	F4	Escherichia coli	Urine	Urine	DTU2019-1002-PRJ1139-Escherichia-coli-1D-1010_R1_001.fq.gz	457	395	86.45%	3121902	2846808	91.19%	208	73	88		360409	89	1009560	5086559	ERS4416771	ERR4014363	DTU2019-1002-PRJ1139-Escherichia-coli-1D-1010_R1_001.fa	Escherichia coli	1	DTU2019-1002-PRJ1139-Escherichia-coli-1D-1010_R1_001.fa	93.48	92.4	Escherichia coli	DTU2019-1002-PRJ1139-Escherichia-coli-1D-1010_R1_001	23258	2332	92.80	DTU2019-1002-PRJ1139-Escherichia-coli-1D-1010_R1_001.fa.mlst_v2	12	adk_13	fumC_13	gyrB_9	icd_13	mdh_16	purA_10	recA_9	DTU2019-1002-PRJ1139-Escherichia-coli-1D-1010_R1_001
1D-1011	F4	Escherichia coli	Urine	Urine	DTU2019-1003-PRJ1139-Escherichia-coli-1D-1011_R1_001.fq.gz	516	443	85.90%	3520172	3197766	90.84%	213	96	114		279689	65	666907	4954690	ERS4416772	ERR4014364	DTU2019-1003-PRJ1139-Escherichia-coli-1D-1011_R1_001.fa	Escherichia coli	1	DTU2019-1003-PRJ1139-Escherichia-coli-1D-1011_R1_001.fa	84.67	84.44	Escherichia coli	DTU2019-1003-PRJ1139-Escherichia-coli-1D-1011_R1_001	1396	2410	95.90	DTU2019-1003-PRJ1139-Escherichia-coli-1D-1011_R1_001.fa.mlst_v2	1170	adk_13	fumC_40	gyrB_19	icd_13	mdh_23	purA_28	recA_109	DTU2019-1003-PRJ1139-Escherichia-coli-1D-1011_R1_001
1D-1012	F4	Escherichia coli	Urine	Urine	DTU2019-1004-PRJ1139-Escherichia-coli-1D-1012_R1_001.fq.gz	836	725	86.75%	5807834	5295956	91.19%	534	211	227		330393	70	678965	5052671	ERS4416773	ERR4014365	DTU2019-1004-PRJ1139-Escherichia-coli-1D-1012_R1_001.fa	Escherichia coli	1	DTU2019-1004-PRJ1139-Escherichia-coli-1D-1012_R1_001.fa	96.17	94.46	Escherichia coli	DTU2019-1004-PRJ1139-Escherichia-coli-1D-1012_R1_001	7615	2443	97.21	DTU2019-1004-PRJ1139-Escherichia-coli-1D-1012_R1_001.fa.mlst_v2	80	adk_13	fumC_24	gyrB_19	icd_14	mdh_23	purA_1	recA_10	DTU2019-1004-PRJ1139-Escherichia-coli-1D-1012_R1_001
1D-1016	F4	Escherichia coli	Urine	Urine	DTU2019-1008-PRJ1139-Escherichia-coli-1D-1016_R1_001.fq.gz	219	188	85.76%	1481018	1349020	91.09%	53	10	27		219858	105	499305	5168161	ERS4416777	ERR4014369	DTU2019-1008-PRJ1139-Escherichia-coli-1D-1016_R1_001.fa	Escherichia coli	1	DTU2019-1008-PRJ1139-Escherichia-coli-1D-1016_R1_001.fa	95.67	98.01	Escherichia coli	DTU2019-1008-PRJ1139-Escherichia-coli-1D-1016_R1_001	10469	2467	98.17	DTU2019-1008-PRJ1139-Escherichia-coli-1D-1016_R1_001.fa.mlst_v2	73	adk_36	fumC_24	gyrB_9	icd_13	mdh_17	purA_11	recA_25	DTU2019-1008-PRJ1139-Escherichia-coli-1D-1016_R1_001
1D-1018	F4	Escherichia coli	Urine	Urine	DTU2019-1010-PRJ1139-Escherichia-coli-1D-1018_R1_001.fq.gz	408	350	85.89%	2768594	2517458	90.93%	194	57	105		277263	115	931116	5194613	ERS4416779	ERR4014371	DTU2019-1010-PRJ1139-Escherichia-coli-1D-1018_R1_001.fa	Escherichia coli	1	DTU2019-1010-PRJ1139-Escherichia-coli-1D-1018_R1_001.fa	95.43	97.95	Escherichia coli	DTU2019-1010-PRJ1139-Escherichia-coli-1D-1018_R1_001	7571	2461	97.93	DTU2019-1010-PRJ1139-Escherichia-coli-1D-1018_R1_001.fa.mlst_v2	73	adk_36	fumC_24	gyrB_9	icd_13	mdh_17	purA_11	recA_25	DTU2019-1010-PRJ1139-Escherichia-coli-1D-1018_R1_001
1D-1020	F4	Escherichia coli	Urine	Urine	DTU2019-1012-PRJ1139-Escherichia-coli-1D-1020_R1_001.fq.gz	1439	1243	86.33%	9821212	8941370	91.04%	892	212	539		197419	114	345774	5159380	ERS4416781	ERR4014373	DTU2019-1012-PRJ1139-Escherichia-coli-1D-1020_R1_001.fa	Escherichia coli	1	DTU2019-1012-PRJ1139-Escherichia-coli-1D-1020_R1_001.fa	91.19	96.17	Escherichia coli	DTU2019-1012-PRJ1139-Escherichia-coli-1D-1020_R1_001	28606	2468	98.21	DTU2019-1012-PRJ1139-Escherichia-coli-1D-1020_R1_001.fa.mlst_v2	625	adk_13	fumC_43	gyrB_13	icd_14	mdh_30	purA_94	recA_92	DTU2019-1012-PRJ1139-Escherichia-coli-1D-1020_R1_001		blaTEM-30 (blaTEM-30_AJ437107), blaTEM-1B (blaTEM-1B_AY458016), blaTEM-126 (blaTEM-126_AY628199), blaTEM-207 (blaTEM-207_KC818234)	blaTEM-30 (blaTEM-30_AJ437107)	blaTEM-30 (blaTEM-30_AJ437107), blaTEM-1B (blaTEM-1B_AY458016), blaTEM-126 (blaTEM-126_AY628199), blaTEM-207 (blaTEM-207_KC818234)	blaTEM-30 (blaTEM-30_AJ437107)
1D-1021	F4	Escherichia coli	Urine	Urine	DTU2019-1013-PRJ1139-Escherichia-coli-1D-1021_R1_001.fq.gz	779	672	86.31%	5299460	4828494	91.11%	364	76	169		327544	83	585529	5181085	ERS4416782	ERR4014374	DTU2019-1013-PRJ1139-Escherichia-coli-1D-1021_R1_001.fa	Escherichia coli	1	DTU2019-1013-PRJ1139-Escherichia-coli-1D-1021_R1_001.fa	97.48	99.86	Escherichia coli	DTU2019-1013-PRJ1139-Escherichia-coli-1D-1021_R1_001	35618	2495	99.28	DTU2019-1013-PRJ1139-Escherichia-coli-1D-1021_R1_001.fa.mlst_v2	73	adk_36	fumC_24	gyrB_9	icd_13	mdh_17	purA_11	recA_25	DTU2019-1013-PRJ1139-Escherichia-coli-1D-1021_R1_001
1D-1022	F4	Escherichia coli	Urine	Urine	DTU2019-1014-PRJ1139-Escherichia-coli-1D-1022_R1_001.fq.gz	541	464	85.72%	3715964	3364390	90.54%	420	16	88		180850	95	361669	5322116	ERS4416783	ERR4014375	DTU2019-1014-PRJ1139-Escherichia-coli-1D-1022_R1_001.fa	Escherichia coli	1	DTU2019-1014-PRJ1139-Escherichia-coli-1D-1022_R1_001.fa	84.37	92.89	Escherichia coli	DTU2019-1014-PRJ1139-Escherichia-coli-1D-1022_R1_001	10281	2441	97.13	DTU2019-1014-PRJ1139-Escherichia-coli-1D-1022_R1_001.fa.mlst_v2	349	adk_34	fumC_36	gyrB_39	icd_87	mdh_67	purA_16	recA_4	DTU2019-1014-PRJ1139-Escherichia-coli-1D-1022_R1_001		blaTEM-1B (blaTEM-1B_AY458016)		blaTEM-1B (blaTEM-1B_AY458016)
1D-1023	F4	Escherichia coli	Urine	Urine	DTU2019-1015-PRJ1139-Escherichia-coli-1D-1023_R1_001.fq.gz	815	696	85.35%	5506770	4989520	90.61%	309	33	98		332862	81	655945	5035963	ERS4416784	ERR4014376	DTU2019-1015-PRJ1139-Escherichia-coli-1D-1023_R1_001.fa	Escherichia coli	1	DTU2019-1015-PRJ1139-Escherichia-coli-1D-1023_R1_001.fa	96.8	95.14	Escherichia coli	DTU2019-1015-PRJ1139-Escherichia-coli-1D-1023_R1_001	39	2440	97.10	DTU2019-1015-PRJ1139-Escherichia-coli-1D-1023_R1_001.fa.mlst_v2	73	adk_36	fumC_24	gyrB_9	icd_13	mdh_17	purA_11	recA_25	DTU2019-1015-PRJ1139-Escherichia-coli-1D-1023_R1_001
1D-1024	F4	Escherichia coli	Urine	Urine	DTU2019-1016-PRJ1139-Escherichia-coli-1D-1024_R1_001.fq.gz	715	616	86.16%	4840560	4410084	91.11%	315	21	106		194915	69	393358	4993197	ERS4416785	ERR4014377	DTU2019-1016-PRJ1139-Escherichia-coli-1D-1024_R1_001.fa	Escherichia coli	1	DTU2019-1016-PRJ1139-Escherichia-coli-1D-1024_R1_001.fa	98.24	95.34	Escherichia coli	DTU2019-1016-PRJ1139-Escherichia-coli-1D-1024_R1_001	46246	2464	98.05	DTU2019-1016-PRJ1139-Escherichia-coli-1D-1024_R1_001.fa.mlst_v2	131	adk_53	fumC_40	gyrB_47	icd_13	mdh_36	purA_28	recA_29	DTU2019-1016-PRJ1139-Escherichia-coli-1D-1024_R1_001		blaTEM-1B (blaTEM-1B_AY458016)		blaTEM-1B (blaTEM-1B_AY458016)
1D-1025	F4	Escherichia coli	Urine	Urine	DTU2019-1017-PRJ1139-Escherichia-coli-1D-1025_R1_001.fq.gz	230	180	78.55%	1555472	1341896	86.27%	149	16	56		164093	105	560240	4887352	ERS4416786	ERR4014378	DTU2019-1017-PRJ1139-Escherichia-coli-1D-1025_R1_001.fa	Escherichia coli	1	DTU2019-1017-PRJ1139-Escherichia-coli-1D-1025_R1_001.fa	88.81	93.8	Escherichia coli	DTU2019-1017-PRJ1139-Escherichia-coli-1D-1025_R1_001	37637	2473	98.41	DTU2019-1017-PRJ1139-Escherichia-coli-1D-1025_R1_001.fa.mlst_v2	1246	adk_6	fumC_4	gyrB_15	icd_56	mdh_11	purA_26	recA_6	DTU2019-1017-PRJ1139-Escherichia-coli-1D-1025_R1_001
1D-1028	F4	Escherichia coli	Urine	Urine	DTU2019-1020-PRJ1139-Escherichia-coli-1D-1028_R1_001.fq.gz	316	252	79.65%	2173050	1879248	86.48%	361	71	124		102818	169	296994	5323920	ERS4416789	ERR4014381	DTU2019-1020-PRJ1139-Escherichia-coli-1D-1028_R1_001.fa	Escherichia coli	1	DTU2019-1020-PRJ1139-Escherichia-coli-1D-1028_R1_001.fa	78.51	81.01	Escherichia coli	DTU2019-1020-PRJ1139-Escherichia-coli-1D-1028_R1_001	46467	2299	91.48	DTU2019-1020-PRJ1139-Escherichia-coli-1D-1028_R1_001.fa.mlst_v2	1249	adk_6	fumC_23	gyrB_5	icd_16	mdh_24	purA_18	recA_6	DTU2019-1020-PRJ1139-Escherichia-coli-1D-1028_R1_001		blaTEM-1B (blaTEM-1B_AY458016)		blaTEM-1B (blaTEM-1B_AY458016)
1D-1029	F4	Escherichia coli	Urine	Urine	DTU2019-1021-PRJ1139-Escherichia-coli-1D-1029_R1_001.fq.gz	395	315	79.80%	2733174	2368264	86.65%	476	27	83		181310	120	402990	5017977	ERS4416790	ERR4014382	DTU2019-1021-PRJ1139-Escherichia-coli-1D-1029_R1_001.fa	Escherichia coli	1	DTU2019-1021-PRJ1139-Escherichia-coli-1D-1029_R1_001.fa	89.93	92.23	Escherichia coli	DTU2019-1021-PRJ1139-Escherichia-coli-1D-1029_R1_001	38973	2446	97.33	DTU2019-1021-PRJ1139-Escherichia-coli-1D-1029_R1_001.fa.mlst_v2	88	adk_6	fumC_4	gyrB_12	icd_1	mdh_20	purA_12	recA_7	DTU2019-1021-PRJ1139-Escherichia-coli-1D-1029_R1_001		blaTEM-1B (blaTEM-1B_AY458016)		blaTEM-1B (blaTEM-1B_AY458016)
1D-1034	F4	Escherichia coli	Urine	Urine	DTU2019-1026-PRJ1139-Escherichia-coli-1D-1034_R1_001.fq.gz	519	412	79.31%	3527804	3049976	86.46%	397	17	69		551101	45	829406	4768729	ERS4416795	ERR4014387	DTU2019-1026-PRJ1139-Escherichia-coli-1D-1034_R1_001.fa	Escherichia coli	1	DTU2019-1026-PRJ1139-Escherichia-coli-1D-1034_R1_001.fa	84.24	78.79	Escherichia coli	DTU2019-1026-PRJ1139-Escherichia-coli-1D-1034_R1_001	3810	2453	97.61	DTU2019-1026-PRJ1139-Escherichia-coli-1D-1034_R1_001.fa.mlst_v2	372	adk_88	fumC_103	gyrB_19	icd_36	mdh_23	purA_44	recA_26	DTU2019-1026-PRJ1139-Escherichia-coli-1D-1034_R1_001		blaTEM-1A (blaTEM-1A_HM749966)		blaTEM-1A (blaTEM-1A_HM749966)
1D-1035	F4	Escherichia coli	Urine	Urine	DTU2019-2462-PRJ1139-Klebsiella-pneumoniae-1D-1035_R1_001.fq.gz	731	591	80.86%	4978202	4344602	87.27%	792	35	133		127143	99	345418	4983815	ERS4416796	ERR4014388	DTU2019-2462-PRJ1139-Klebsiella-pneumoniae-1D-1035_R1_001.fa	Escherichia coli	0.96	DTU2019-2462-PRJ1139-Klebsiella-pneumoniae-1D-1035_R1_001.fa	97.59	93.6	Escherichia coli	DTU2019-2462-PRJ1139-Klebsiella-pneumoniae-1D-1035_R1_001	8155	2341	93.16	DTU2019-2462-PRJ1139-Klebsiella-pneumoniae-1D-1035_R1_001.fa.mlst_v2	62	adk_28	fumC_33	gyrB_25	icd_29	mdh_7	purA_11	recA_24	DTU2019-2462-PRJ1139-Klebsiella-pneumoniae-1D-1035_R1_001
1D-1036	F4	Escherichia coli	Urine	Urine	DTU2019-1028-PRJ1139-Escherichia-coli-1D-1036_R1_001.fq.gz	548	438	80.02%	3744278	3250306	86.81%	454	22	99		133545	100	266528	4928248	ERS4416798	ERR4014390	DTU2019-1028-PRJ1139-Escherichia-coli-1D-1036_R1_001.fa	Escherichia coli	1	DTU2019-1028-PRJ1139-Escherichia-coli-1D-1036_R1_001.fa	90.27	94.18	Escherichia coli	DTU2019-1028-PRJ1139-Escherichia-coli-1D-1036_R1_001	59941	2441	97.13	DTU2019-1028-PRJ1139-Escherichia-coli-1D-1036_R1_001.fa.mlst_v2	58	adk_6	fumC_4	gyrB_4	icd_16	mdh_24	purA_8	recA_14	DTU2019-1028-PRJ1139-Escherichia-coli-1D-1036_R1_001		blaTEM-1B (blaTEM-1B_AY458016)		blaTEM-1B (blaTEM-1B_AY458016)
1D-1037	F4	Escherichia coli	Urine	Urine	DTU2019-1029-PRJ1139-Escherichia-coli-1D-1037_R1_001.fq.gz	325	258	79.51%	2203670	1909884	86.67%	189	26	76		196694	104	601985	5067329	ERS4416799	ERR4014391	DTU2019-1029-PRJ1139-Escherichia-coli-1D-1037_R1_001.fa	Escherichia coli	1	DTU2019-1029-PRJ1139-Escherichia-coli-1D-1037_R1_001.fa	95.37	99.75	Escherichia coli	DTU2019-1029-PRJ1139-Escherichia-coli-1D-1037_R1_001	47962	2464	98.05	DTU2019-1029-PRJ1139-Escherichia-coli-1D-1037_R1_001.fa.mlst_v2	117	adk_20	fumC_45	gyrB_41	icd_43	mdh_5	purA_32	recA_2	DTU2019-1029-PRJ1139-Escherichia-coli-1D-1037_R1_001
1D-1038	F4	Escherichia coli	Urine	Urine	DTU2019-1030-PRJ1139-Escherichia-coli-1D-1038_R1_001.fq.gz	425	339	79.73%	2909834	2523024	86.71%	402	104	129		287626	112	668921	5168039	ERS4416800	ERR4014392	DTU2019-1030-PRJ1139-Escherichia-coli-1D-1038_R1_001.fa	Escherichia coli	1	DTU2019-1030-PRJ1139-Escherichia-coli-1D-1038_R1_001.fa	94.8	97.86	Escherichia coli	DTU2019-1030-PRJ1139-Escherichia-coli-1D-1038_R1_001	61655	2457	97.77	DTU2019-1030-PRJ1139-Escherichia-coli-1D-1038_R1_001.fa.mlst_v2	73	adk_36	fumC_24	gyrB_9	icd_13	mdh_17	purA_11	recA_25	DTU2019-1030-PRJ1139-Escherichia-coli-1D-1038_R1_001
1D-1040	F4	Escherichia coli	Urine	Urine	DTU2019-1032-PRJ1139-Escherichia-coli-1D-1040_R1_001.fq.gz	408	327	80.07%	2803932	2432776	86.76%	444	39	129		226957	77	662466	5050991	ERS4416802	ERR4014394	DTU2019-1032-PRJ1139-Escherichia-coli-1D-1040_R1_001.fa	Escherichia coli	1	DTU2019-1032-PRJ1139-Escherichia-coli-1D-1040_R1_001.fa	92.08	90.97	Escherichia coli	DTU2019-1032-PRJ1139-Escherichia-coli-1D-1040_R1_001	10313	2463	98.01	DTU2019-1032-PRJ1139-Escherichia-coli-1D-1040_R1_001.fa.mlst_v2	104	adk_13	fumC_24	gyrB_9	icd_13	mdh_17	purA_11	recA_25	DTU2019-1032-PRJ1139-Escherichia-coli-1D-1040_R1_001		blaTEM-1B (blaTEM-1B_AY458016)		blaTEM-1B (blaTEM-1B_AY458016)
1D-1041	F4	Escherichia coli	Urine	Urine	DTU2019-1033-PRJ1139-Escherichia-coli-1D-1041_R1_001.fq.gz	636	511	80.30%	4469654	3871820	86.62%	1066	41	118		382876	51	597064	4866928	ERS4416803	ERR4014395	DTU2019-1033-PRJ1139-Escherichia-coli-1D-1041_R1_001.fa	Escherichia coli	1	DTU2019-1033-PRJ1139-Escherichia-coli-1D-1041_R1_001.fa	84.86	83.06	Escherichia coli	DTU2019-1033-PRJ1139-Escherichia-coli-1D-1041_R1_001	44713	2479	98.65	DTU2019-1033-PRJ1139-Escherichia-coli-1D-1041_R1_001.fa.mlst_v2	7340	adk_13	fumC_40	gyrB_19	icd_13	mdh_23	purA_559	recA_109	DTU2019-1033-PRJ1139-Escherichia-coli-1D-1041_R1_001
1D-1042	F4	Escherichia coli	Urine	Urine	DTU2019-1034-PRJ1139-Escherichia-coli-1D-1042_R1_001.fq.gz	327	257	78.47%	2230026	1913658	85.81%	284	53	123		226707	72	517278	4879543	ERS4416804	ERR4014396	DTU2019-1034-PRJ1139-Escherichia-coli-1D-1042_R1_001.fa	Escherichia coli	1	DTU2019-1034-PRJ1139-Escherichia-coli-1D-1042_R1_001.fa	93.8	96.99	Escherichia coli	DTU2019-1034-PRJ1139-Escherichia-coli-1D-1042_R1_001	37262	2466	98.13	DTU2019-1034-PRJ1139-Escherichia-coli-1D-1042_R1_001.fa.mlst_v2	357	adk_13	fumC_40	gyrB_13	icd_13	mdh_23	purA_25	recA_66	DTU2019-1034-PRJ1139-Escherichia-coli-1D-1042_R1_001
1D-1043	F4	Escherichia coli	Urine	Urine	DTU2019-1035-PRJ1139-Escherichia-coli-1D-1043_R1_001.fq.gz	434	343	78.92%	2954362	2545830	86.17%	346	19	90		210541	237	643878	5542734	ERS4416805	ERR4014397	DTU2019-1035-PRJ1139-Escherichia-coli-1D-1043_R1_001.fa	Escherichia coli	1	DTU2019-1035-PRJ1139-Escherichia-coli-1D-1043_R1_001.fa	87.72	99.81	Escherichia coli	DTU2019-1035-PRJ1139-Escherichia-coli-1D-1043_R1_001	1245	2481	98.73	DTU2019-1035-PRJ1139-Escherichia-coli-1D-1043_R1_001.fa.mlst_v2	1193	adk_14	fumC_14	gyrB_10	icd_200	mdh_17	purA_7	recA_10	DTU2019-1035-PRJ1139-Escherichia-coli-1D-1043_R1_001		blaTEM-1B (blaTEM-1B_AY458016)		blaTEM-1B (blaTEM-1B_AY458016)		aac(3)-IId (aac(3)-IId_EU022314)
1D-1044	F4	Escherichia coli	Urine	Urine	DTU2019-1036-PRJ1139-Escherichia-coli-1D-1044_R1_001.fq.gz	325	259	79.63%	2213220	1917752	86.65%	247	13	49		357253	53	1150353	4735962	ERS4416806	ERR4014398	DTU2019-1036-PRJ1139-Escherichia-coli-1D-1044_R1_001.fa	Escherichia coli	1	DTU2019-1036-PRJ1139-Escherichia-coli-1D-1044_R1_001.fa	93.39	90.04	Escherichia coli	DTU2019-1036-PRJ1139-Escherichia-coli-1D-1044_R1_001	56805	2432	96.78	DTU2019-1036-PRJ1139-Escherichia-coli-1D-1044_R1_001.fa.mlst_v2	636	adk_13	fumC_108	gyrB_10	icd_97	mdh_18	purA_68	recA_93	DTU2019-1036-PRJ1139-Escherichia-coli-1D-1044_R1_001
1D-1045	F4	Escherichia coli	Urine	Urine	DTU2019-1037-PRJ1139-Escherichia-coli-1D-1045_R1_001.fq.gz	521	418	80.15%	3586214	3111332	86.76%	553	26	124		209928	57	755878	4751962	ERS4416807	ERR4014399	DTU2019-1037-PRJ1139-Escherichia-coli-1D-1045_R1_001.fa	Escherichia coli	1	DTU2019-1037-PRJ1139-Escherichia-coli-1D-1045_R1_001.fa	90.7	91.14	Escherichia coli	DTU2019-1037-PRJ1139-Escherichia-coli-1D-1045_R1_001	44363	2396	95.34	DTU2019-1037-PRJ1139-Escherichia-coli-1D-1045_R1_001.fa.mlst_v2	1056	adk_6	fumC_19	gyrB_3	icd_18	mdh_9	purA_8	recA_6	DTU2019-1037-PRJ1139-Escherichia-coli-1D-1045_R1_001
1D-1046	F4	Escherichia coli	Urine	Urine	DTU2019-1038-PRJ1139-Escherichia-coli-1D-1046_R1_001.fq.gz	555	438	78.97%	3769054	3246954	86.15%	440	36	106		85946	222	227614	4992765	ERS4416808	ERR4014400	DTU2019-1038-PRJ1139-Escherichia-coli-1D-1046_R1_001.fa	Escherichia coli	1	DTU2019-1038-PRJ1139-Escherichia-coli-1D-1046_R1_001.fa	92.22	88.96	Escherichia coli	DTU2019-1038-PRJ1139-Escherichia-coli-1D-1046_R1_001	21540	2389	95.07	DTU2019-1038-PRJ1139-Escherichia-coli-1D-1046_R1_001.fa.mlst_v2	10	adk_10	fumC_11	gyrB_4	icd_8	mdh_8	purA_8	recA_2	DTU2019-1038-PRJ1139-Escherichia-coli-1D-1046_R1_001
1D-1047	F4	Escherichia coli	Urine	Urine	DTU2019-1039-PRJ1139-Escherichia-coli-1D-1047_R1_001.fq.gz	1142	908	79.53%	7764816	6722738	86.58%	871	36	260		198659	73	929273	4816722	ERS4416809	ERR4014401	DTU2019-1039-PRJ1139-Escherichia-coli-1D-1047_R1_001.fa	Escherichia coli	1	DTU2019-1039-PRJ1139-Escherichia-coli-1D-1047_R1_001.fa	94.39	92.83	Escherichia coli	DTU2019-1039-PRJ1139-Escherichia-coli-1D-1047_R1_001	45963	2420	96.30	DTU2019-1039-PRJ1139-Escherichia-coli-1D-1047_R1_001.fa.mlst_v2	40	adk_6	fumC_4	gyrB_5	icd_26	mdh_20	purA_8	recA_14	DTU2019-1039-PRJ1139-Escherichia-coli-1D-1047_R1_001
1D-1048	F4	Escherichia coli	Urine	Urine	DTU2019-1040-PRJ1139-Escherichia-coli-1D-1048_R1_001.fq.gz	526	416	79.05%	3582680	3084376	86.09%	428	26	94		152495	138	352115	5490830	ERS4416810	ERR4014402	DTU2019-1040-PRJ1139-Escherichia-coli-1D-1048_R1_001.fa	Escherichia coli	1	DTU2019-1040-PRJ1139-Escherichia-coli-1D-1048_R1_001.fa	93.48	98.96	Escherichia coli	DTU2019-1040-PRJ1139-Escherichia-coli-1D-1048_R1_001	13183	2418	96.22	DTU2019-1040-PRJ1139-Escherichia-coli-1D-1048_R1_001.fa.mlst_v2	69	adk_21	fumC_35	gyrB_27	icd_6	mdh_5	purA_5	recA_4	DTU2019-1040-PRJ1139-Escherichia-coli-1D-1048_R1_001
1D-1049	F4	Escherichia coli	Urine	Urine	DTU2019-1041-PRJ1139-Escherichia-coli-1D-1049_R1_001.fq.gz	313	249	79.58%	2129992	1845518	86.64%	214	23	97		199666	114	626059	5225519	ERS4416811	ERR4014403	DTU2019-1041-PRJ1139-Escherichia-coli-1D-1049_R1_001.fa	Escherichia coli	1	DTU2019-1041-PRJ1139-Escherichia-coli-1D-1049_R1_001.fa	95.74	98.35	Escherichia coli	DTU2019-1041-PRJ1139-Escherichia-coli-1D-1049_R1_001	11076	2433	96.82	DTU2019-1041-PRJ1139-Escherichia-coli-1D-1049_R1_001.fa.mlst_v2	73	adk_36	fumC_24	gyrB_9	icd_13	mdh_17	purA_11	recA_25	DTU2019-1041-PRJ1139-Escherichia-coli-1D-1049_R1_001
1D-1050	F4	Escherichia coli	Urine	Urine	DTU2019-1042-PRJ1139-Escherichia-coli-1D-1050_R1_001.fq.gz	368	292	79.44%	2501652	2164856	86.54%	269	56	124		271552	75	774545	5175352	ERS4416812	ERR4014404	DTU2019-1042-PRJ1139-Escherichia-coli-1D-1050_R1_001.fa	Escherichia coli	1	DTU2019-1042-PRJ1139-Escherichia-coli-1D-1050_R1_001.fa	94.68	97.73	Escherichia coli	DTU2019-1042-PRJ1139-Escherichia-coli-1D-1050_R1_001	30867	2445	97.29	DTU2019-1042-PRJ1139-Escherichia-coli-1D-1050_R1_001.fa.mlst_v2	11777	adk_37	fumC_38	gyrB_19	icd_37	mdh_17	purA_911	recA_26	DTU2019-1042-PRJ1139-Escherichia-coli-1D-1050_R1_001		blaTEM-1C (blaTEM-1C_FJ560503)		blaTEM-1C (blaTEM-1C_FJ560503)
1D-1051	F4	Escherichia coli	Urine	Urine	DTU2019-1043-PRJ1139-Escherichia-coli-1D-1051_R1_001.fq.gz	574	458	79.92%	3910472	3390326	86.70%	435	41	213		226180	51	569365	5175167	ERS4416813	ERR4014405	DTU2019-1043-PRJ1139-Escherichia-coli-1D-1051_R1_001.fa	Escherichia coli	1	DTU2019-1043-PRJ1139-Escherichia-coli-1D-1051_R1_001.fa	95.45	98.87	Escherichia coli	DTU2019-1043-PRJ1139-Escherichia-coli-1D-1051_R1_001	8765	2444	97.25	DTU2019-1043-PRJ1139-Escherichia-coli-1D-1051_R1_001.fa.mlst_v2	95	adk_37	fumC_38	gyrB_19	icd_37	mdh_17	purA_11	recA_26	DTU2019-1043-PRJ1139-Escherichia-coli-1D-1051_R1_001
1D-1052	F4	Escherichia coli	Urine	Urine	DTU2019-1044-PRJ1139-Escherichia-coli-1D-1052_R1_001.fq.gz	190	153	80.45%	1311492	1140558	86.97%	168	12	46		262270	61	667470	4987274	ERS4416814	ERR4014406	DTU2019-1044-PRJ1139-Escherichia-coli-1D-1052_R1_001.fa	Escherichia coli	1	DTU2019-1044-PRJ1139-Escherichia-coli-1D-1052_R1_001.fa	98.44	97.09	Escherichia coli	DTU2019-1044-PRJ1139-Escherichia-coli-1D-1052_R1_001	8555	2473	98.41	DTU2019-1044-PRJ1139-Escherichia-coli-1D-1052_R1_001.fa.mlst_v2	12	adk_13	fumC_13	gyrB_9	icd_13	mdh_16	purA_10	recA_9	DTU2019-1044-PRJ1139-Escherichia-coli-1D-1052_R1_001
1D-1053	F4	Escherichia coli	Urine	Urine	DTU2019-1045-PRJ1139-Escherichia-coli-1D-1053_R1_001.fq.gz	576	459	79.82%	4007098	3453738	86.19%	928	75	128		127143	107	343913	4982588	ERS4416815	ERR4014407	DTU2019-1045-PRJ1139-Escherichia-coli-1D-1053_R1_001.fa	Escherichia coli	0.96	DTU2019-1045-PRJ1139-Escherichia-coli-1D-1053_R1_001.fa	97.59	93.59	Escherichia coli	DTU2019-1045-PRJ1139-Escherichia-coli-1D-1053_R1_001	8155	2339	93.08	DTU2019-1045-PRJ1139-Escherichia-coli-1D-1053_R1_001.fa.mlst_v2	62	adk_28	fumC_33	gyrB_25	icd_29	mdh_7	purA_11	recA_24	DTU2019-1045-PRJ1139-Escherichia-coli-1D-1053_R1_001
1D-1054	F4	Escherichia coli	Urine	Urine	DTU2019-1046-PRJ1139-Escherichia-coli-1D-1054_R1_001.fq.gz	375	298	79.42%	2556878	2210440	86.45%	268	51	136		268548	60	877129	4968992	ERS4416816	ERR4014408	DTU2019-1046-PRJ1139-Escherichia-coli-1D-1054_R1_001.fa	Escherichia coli	1	DTU2019-1046-PRJ1139-Escherichia-coli-1D-1054_R1_001.fa	93.7	98.32	Escherichia coli	DTU2019-1046-PRJ1139-Escherichia-coli-1D-1054_R1_001	6654	2478	98.61	DTU2019-1046-PRJ1139-Escherichia-coli-1D-1054_R1_001.fa.mlst_v2	357	adk_13	fumC_40	gyrB_13	icd_13	mdh_23	purA_25	recA_66	DTU2019-1046-PRJ1139-Escherichia-coli-1D-1054_R1_001
1D-1055	F4	Escherichia coli	Urine	Urine	DTU2019-1047-PRJ1139-Escherichia-coli-1D-1055_R1_001.fq.gz	185	147	79.53%	1258112	1089378	86.59%	131	9	27		216620	62	589266	4946851	ERS4546846	ERR4129095	DTU2019-1047-PRJ1139-Escherichia-coli-1D-1055_R1_001.fa	Escherichia coli	1	DTU2019-1047-PRJ1139-Escherichia-coli-1D-1055_R1_001.fa	87.24	89.09	Escherichia coli	DTU2019-1047-PRJ1139-Escherichia-coli-1D-1055_R1_001	10191	2450	97.49	DTU2019-1047-PRJ1139-Escherichia-coli-1D-1055_R1_001.fa.mlst_v2	91	adk_13	fumC_40	gyrB_34	icd_13	mdh_23	purA_28	recA_30	DTU2019-1047-PRJ1139-Escherichia-coli-1D-1055_R1_001
1D-1056	F4	Escherichia coli	Urine	Urine	DTU2019-1048-PRJ1139-Escherichia-coli-1D-1056_R1_001.fq.gz	461	363	78.71%	3118700	2688994	86.22%	248	34	80		364256	93	818496	5164019	ERS4416817	ERR4014409	DTU2019-1048-PRJ1139-Escherichia-coli-1D-1056_R1_001.fa	Escherichia coli	1	DTU2019-1048-PRJ1139-Escherichia-coli-1D-1056_R1_001.fa	96.36	97.94	Escherichia coli	DTU2019-1048-PRJ1139-Escherichia-coli-1D-1056_R1_001	23185	2475	98.49	DTU2019-1048-PRJ1139-Escherichia-coli-1D-1056_R1_001.fa.mlst_v2	6375	adk_36	fumC_401	gyrB_9	icd_13	mdh_17	purA_11	recA_444	DTU2019-1048-PRJ1139-Escherichia-coli-1D-1056_R1_001
1D-1063	F4	Escherichia coli	Urine	Urine	DTU2019-1055-PRJ1139-Escherichia-coli-1D-1063_R1_001.fq.gz	408	315	77.38%	2789140	2372996	85.08%	281	152	188		150781	81	646958	5089416	ERS4416824	ERR4014416	DTU2019-1055-PRJ1139-Escherichia-coli-1D-1063_R1_001.fa	Escherichia coli	1	DTU2019-1055-PRJ1139-Escherichia-coli-1D-1063_R1_001.fa	75.95	78.96	Escherichia coli	DTU2019-1055-PRJ1139-Escherichia-coli-1D-1063_R1_001	6657	2461	97.93	DTU2019-1055-PRJ1139-Escherichia-coli-1D-1063_R1_001.fa.mlst_v2	1670	adk_18	fumC_218	gyrB_67	icd_240	mdh_5	purA_5	recA_4	DTU2019-1055-PRJ1139-Escherichia-coli-1D-1063_R1_001		ampC-promoter (n.-32T>A)	ampC-promoter (n.-32T>A)	ampC-promoter (n.-32T>A)	ampC-promoter (n.-32T>A)
1D-1064	F4	Escherichia coli	Urine	Urine	DTU2019-1056-PRJ1139-Escherichia-coli-1D-1064_R1_001.fq.gz	451	353	78.17%	3079350	2630478	85.42%	267	155	145		191227	81	388779	5112306	ERS4416825	ERR4014417	DTU2019-1056-PRJ1139-Escherichia-coli-1D-1064_R1_001.fa	Escherichia coli	1	DTU2019-1056-PRJ1139-Escherichia-coli-1D-1064_R1_001.fa	97.02	99.1	Escherichia coli	DTU2019-1056-PRJ1139-Escherichia-coli-1D-1064_R1_001	8136	2460	97.89	DTU2019-1056-PRJ1139-Escherichia-coli-1D-1064_R1_001.fa.mlst_v2	131	adk_53	fumC_40	gyrB_47	icd_13	mdh_36	purA_28	recA_29	DTU2019-1056-PRJ1139-Escherichia-coli-1D-1064_R1_001		blaTEM-1B (blaTEM-1B_AY458016)		blaTEM-1B (blaTEM-1B_AY458016)
1D-1065	F4	Escherichia coli	Urine	Urine	DTU2019-1057-PRJ1139-Escherichia-coli-1D-1065_R1_001.fq.gz	529	417	78.76%	3658618	3130482	85.56%	570	286	128		204254	124	513239	5212471	ERS4416826	ERR4014418	DTU2019-1057-PRJ1139-Escherichia-coli-1D-1065_R1_001.fa	Escherichia coli	1	DTU2019-1057-PRJ1139-Escherichia-coli-1D-1065_R1_001.fa	93.38	94.51	Escherichia coli	DTU2019-1057-PRJ1139-Escherichia-coli-1D-1065_R1_001	7580	2477	98.57	DTU2019-1057-PRJ1139-Escherichia-coli-1D-1065_R1_001.fa.mlst_v2	80	adk_13	fumC_24	gyrB_19	icd_14	mdh_23	purA_1	recA_10	DTU2019-1057-PRJ1139-Escherichia-coli-1D-1065_R1_001
1D-1066	F4	Escherichia coli	Urine	Urine	DTU2019-1058-PRJ1139-Escherichia-coli-1D-1066_R1_001.fq.gz	437	341	78.06%	2995936	2552032	85.18%	349	183	282		165257	114	542854	5118339	ERS4416827	ERR4014419	DTU2019-1058-PRJ1139-Escherichia-coli-1D-1066_R1_001.fa	Escherichia coli	1	DTU2019-1058-PRJ1139-Escherichia-coli-1D-1066_R1_001.fa	96.9	98.4	Escherichia coli	DTU2019-1058-PRJ1139-Escherichia-coli-1D-1066_R1_001	26803	2487	98.97	DTU2019-1058-PRJ1139-Escherichia-coli-1D-1066_R1_001.fa.mlst_v2	12	adk_13	fumC_13	gyrB_9	icd_13	mdh_16	purA_10	recA_9	DTU2019-1058-PRJ1139-Escherichia-coli-1D-1066_R1_001		blaCARB-2 (blaCARB-2_M69058)		blaCARB-2 (blaCARB-2_M69058)
1D-1067	F4	Escherichia coli	Urine	Urine	DTU2019-1059-PRJ1139-Escherichia-coli-1D-1067_R1_001.fq.gz	446	345	77.40%	3046322	2581798	84.75%	356	199	125		371003	71	499391	5078414	ERS4416828	ERR4014420	DTU2019-1059-PRJ1139-Escherichia-coli-1D-1067_R1_001.fa	Escherichia coli	1	DTU2019-1059-PRJ1139-Escherichia-coli-1D-1067_R1_001.fa	96.08	98.18	Escherichia coli	DTU2019-1059-PRJ1139-Escherichia-coli-1D-1067_R1_001	6601	2450	97.49	DTU2019-1059-PRJ1139-Escherichia-coli-1D-1067_R1_001.fa.mlst_v2	3352	adk_13	fumC_13	gyrB_9	icd_371	mdh_16	purA_10	recA_9	DTU2019-1059-PRJ1139-Escherichia-coli-1D-1067_R1_001
1D-1068	F4	Escherichia coli	Urine	Urine	DTU2019-1060-PRJ1139-Escherichia-coli-1D-1068_R1_001.fq.gz	323	252	77.93%	2189940	1871460	85.46%	163	73	65		217538	51	752781	4785507	ERS4416829	ERR4014421	DTU2019-1060-PRJ1139-Escherichia-coli-1D-1068_R1_001.fa	Escherichia coli	1	DTU2019-1060-PRJ1139-Escherichia-coli-1D-1068_R1_001.fa	90.79	91.89	Escherichia coli	DTU2019-1060-PRJ1139-Escherichia-coli-1D-1068_R1_001	6807	2485	98.89	DTU2019-1060-PRJ1139-Escherichia-coli-1D-1068_R1_001.fa.mlst_v2	28	adk_13	fumC_21	gyrB_13	icd_22	mdh_17	purA_14	recA_15	DTU2019-1060-PRJ1139-Escherichia-coli-1D-1068_R1_001
1D-1069	F4	Escherichia coli	Urine	Urine	DTU2019-1061-PRJ1139-Escherichia-coli-1D-1069_R1_001.fq.gz	527	413	78.36%	3600042	3076254	85.45%	337	160	150		167311	113	375034	5033457	ERS4416830	ERR4014422	DTU2019-1061-PRJ1139-Escherichia-coli-1D-1069_R1_001.fa	Escherichia coli	1	DTU2019-1061-PRJ1139-Escherichia-coli-1D-1069_R1_001.fa	87.78	93.55	Escherichia coli	DTU2019-1061-PRJ1139-Escherichia-coli-1D-1069_R1_001	4336	2462	97.97	DTU2019-1061-PRJ1139-Escherichia-coli-1D-1069_R1_001.fa.mlst_v2	162	adk_9	fumC_65	gyrB_5	icd_1	mdh_9	purA_13	recA_6	DTU2019-1061-PRJ1139-Escherichia-coli-1D-1069_R1_001
1D-1070	F4	Escherichia coli	Urine	Urine	DTU2019-1062-PRJ1139-Escherichia-coli-1D-1070_R1_001.fq.gz	495	386	78.05%	3367352	2875560	85.40%	283	136	118		235859	86	576049	5038218	ERS4416831	ERR4014423	DTU2019-1062-PRJ1139-Escherichia-coli-1D-1070_R1_001.fa	Escherichia coli	1	DTU2019-1062-PRJ1139-Escherichia-coli-1D-1070_R1_001.fa	94.45	95.09	Escherichia coli	DTU2019-1062-PRJ1139-Escherichia-coli-1D-1070_R1_001	10274	2463	98.01	DTU2019-1062-PRJ1139-Escherichia-coli-1D-1070_R1_001.fa.mlst_v2	95	adk_37	fumC_38	gyrB_19	icd_37	mdh_17	purA_11	recA_26	DTU2019-1062-PRJ1139-Escherichia-coli-1D-1070_R1_001
1D-1071	F4	Escherichia coli	Urine	Urine	DTU2019-1063-PRJ1139-Escherichia-coli-1D-1071_R1_001.fq.gz	672	525	78.12%	4570706	3902726	85.39%	441	198	179		326759	86	600801	5138374	ERS4416832	ERR4014424	DTU2019-1063-PRJ1139-Escherichia-coli-1D-1071_R1_001.fa	Escherichia coli	1	DTU2019-1063-PRJ1139-Escherichia-coli-1D-1071_R1_001.fa	97.66	99.3	Escherichia coli	DTU2019-1063-PRJ1139-Escherichia-coli-1D-1071_R1_001	10066	2487	98.97	DTU2019-1063-PRJ1139-Escherichia-coli-1D-1071_R1_001.fa.mlst_v2	73	adk_36	fumC_24	gyrB_9	icd_13	mdh_17	purA_11	recA_25	DTU2019-1063-PRJ1139-Escherichia-coli-1D-1071_R1_001
1D-1072	F4	Escherichia coli	Urine	Urine	DTU2019-1064-PRJ1139-Escherichia-coli-1D-1072_R1_001.fq.gz	694	549	79.16%	4830304	4136874	85.64%	781	410	205		544570	47	1304835	4901855	ERS4416833	ERR4014425	DTU2019-1064-PRJ1139-Escherichia-coli-1D-1072_R1_001.fa	Escherichia coli	1	DTU2019-1064-PRJ1139-Escherichia-coli-1D-1072_R1_001.fa	93.89	97.65	Escherichia coli	DTU2019-1064-PRJ1139-Escherichia-coli-1D-1072_R1_001	37262	2467	98.17	DTU2019-1064-PRJ1139-Escherichia-coli-1D-1072_R1_001.fa.mlst_v2	11776	adk_13	fumC_1757	gyrB_13	icd_13	mdh_23	purA_25	recA_66	DTU2019-1064-PRJ1139-Escherichia-coli-1D-1072_R1_001
1D-1073	F4	Escherichia coli	Urine	Urine	DTU2019-1065-PRJ1139-Escherichia-coli-1D-1073_R1_001.fq.gz	439	349	79.50%	3003290	2597084	86.47%	435	59	148		267968	99	498418	5103535	ERS4416834	ERR4014426	DTU2019-1065-PRJ1139-Escherichia-coli-1D-1073_R1_001.fa	Escherichia coli	1	DTU2019-1065-PRJ1139-Escherichia-coli-1D-1073_R1_001.fa	96.17	99.71	Escherichia coli	DTU2019-1065-PRJ1139-Escherichia-coli-1D-1073_R1_001	10014	2487	98.97	DTU2019-1065-PRJ1139-Escherichia-coli-1D-1073_R1_001.fa.mlst_v2	69	adk_21	fumC_35	gyrB_27	icd_6	mdh_5	purA_5	recA_4	DTU2019-1065-PRJ1139-Escherichia-coli-1D-1073_R1_001		blaTEM-1B (blaTEM-1B_AY458016)		blaTEM-1B (blaTEM-1B_AY458016)
1D-1074	F4	Escherichia coli	Urine	Urine	DTU2019-1066-PRJ1139-Escherichia-coli-1D-1074_R1_001.fq.gz	692	551	79.57%	4698620	4073594	86.70%	446	146	179		199185	87	555876	5128352	ERS4416835	ERR4014427	DTU2019-1066-PRJ1139-Escherichia-coli-1D-1074_R1_001.fa	Escherichia coli	1	DTU2019-1066-PRJ1139-Escherichia-coli-1D-1074_R1_001.fa	93.85	90.93	Escherichia coli	DTU2019-1066-PRJ1139-Escherichia-coli-1D-1074_R1_001	10308	2409	95.86	DTU2019-1066-PRJ1139-Escherichia-coli-1D-1074_R1_001.fa.mlst_v2	141	adk_13	fumC_52	gyrB_10	icd_14	mdh_17	purA_25	recA_17	DTU2019-1066-PRJ1139-Escherichia-coli-1D-1074_R1_001
1D-1075	F4	Escherichia coli	Urine	Urine	DTU2019-1067-PRJ1139-Escherichia-coli-1D-1075_R1_001.fq.gz	460	363	78.78%	3113282	2682122	86.15%	273	26	122		191345	111	428091	5215701	ERS4416836	ERR4014428	DTU2019-1067-PRJ1139-Escherichia-coli-1D-1075_R1_001.fa	Escherichia coli	1	DTU2019-1067-PRJ1139-Escherichia-coli-1D-1075_R1_001.fa	93.34	95.33	Escherichia coli	DTU2019-1067-PRJ1139-Escherichia-coli-1D-1075_R1_001	34215	2485	98.89	DTU2019-1067-PRJ1139-Escherichia-coli-1D-1075_R1_001.fa.mlst_v2	69	adk_21	fumC_35	gyrB_27	icd_6	mdh_5	purA_5	recA_4	DTU2019-1067-PRJ1139-Escherichia-coli-1D-1075_R1_001		blaTEM-1B (blaTEM-1B_AY458016)		blaTEM-1B (blaTEM-1B_AY458016)
1D-1076	F4	Escherichia coli	Urine	Urine	DTU2019-1068-PRJ1139-Escherichia-coli-1D-1076_R1_001.fq.gz	687	553	80.45%	4711286	4102930	87.09%	619	103	234		195172	130	387813	5391722	ERS4416837	ERR4014429	DTU2019-1068-PRJ1139-Escherichia-coli-1D-1076_R1_001.fa	Escherichia coli	1	DTU2019-1068-PRJ1139-Escherichia-coli-1D-1076_R1_001.fa	90.88	93.98	Escherichia coli	DTU2019-1068-PRJ1139-Escherichia-coli-1D-1076_R1_001	57549	2464	98.05	DTU2019-1068-PRJ1139-Escherichia-coli-1D-1076_R1_001.fa.mlst_v2	69	adk_21	fumC_35	gyrB_27	icd_6	mdh_5	purA_5	recA_4	DTU2019-1068-PRJ1139-Escherichia-coli-1D-1076_R1_001		blaTEM-1B (blaTEM-1B_AY458016), blaTEM-206 (blaTEM-206_KC783461)		blaTEM-1B (blaTEM-1B_AY458016), blaTEM-206 (blaTEM-206_KC783461)
1D-1077	F4	Escherichia coli	Urine	Urine	DTU2019-1069-PRJ1139-Escherichia-coli-1D-1077_R1_001.fq.gz	595	478	80.30%	4086952	3552026	86.91%	612	30	117		395137	50	705611	5147522	ERS4416838	ERR4014430	DTU2019-1069-PRJ1139-Escherichia-coli-1D-1077_R1_001.fa	Escherichia coli	1	DTU2019-1069-PRJ1139-Escherichia-coli-1D-1077_R1_001.fa	93.4	96.79	Escherichia coli	DTU2019-1069-PRJ1139-Escherichia-coli-1D-1077_R1_001	8614	2311	91.96	DTU2019-1069-PRJ1139-Escherichia-coli-1D-1077_R1_001.fa.mlst_v2	12	adk_13	fumC_13	gyrB_9	icd_13	mdh_16	purA_10	recA_9	DTU2019-1069-PRJ1139-Escherichia-coli-1D-1077_R1_001		blaTEM-1C (blaTEM-1C_FJ560503)		blaTEM-1C (blaTEM-1C_FJ560503)
1D-1079	F4	Escherichia coli	Urine	Urine	DTU2019-1071-PRJ1139-Escherichia-coli-1D-1079_R1_001.fq.gz	347	274	78.99%	2348726	2027198	86.31%	221	10	55		208857	87	378410	5283150	ERS4416840	ERR4014432	DTU2019-1071-PRJ1139-Escherichia-coli-1D-1079_R1_001.fa	Escherichia coli	1	DTU2019-1071-PRJ1139-Escherichia-coli-1D-1079_R1_001.fa	91.33	96.03	Escherichia coli	DTU2019-1071-PRJ1139-Escherichia-coli-1D-1079_R1_001	27119	2471	98.33	DTU2019-1071-PRJ1139-Escherichia-coli-1D-1079_R1_001.fa.mlst_v2	131	adk_53	fumC_40	gyrB_47	icd_13	mdh_36	purA_28	recA_29	DTU2019-1071-PRJ1139-Escherichia-coli-1D-1079_R1_001		blaTEM-1B (blaTEM-1B_AY458016)		blaTEM-1B (blaTEM-1B_AY458016)		aac(3)-IId (aac(3)-IId_EU022314)
1D-1080	F4	Escherichia coli	Urine	Urine	DTU2019-1072-PRJ1139-Escherichia-coli-1D-1080_R1_001.fq.gz	564	448	79.43%	3823702	3310220	86.57%	376	26	103		99845	207	380524	5271561	ERS4416841	ERR4014433	DTU2019-1072-PRJ1139-Escherichia-coli-1D-1080_R1_001.fa	Escherichia coli	1	DTU2019-1072-PRJ1139-Escherichia-coli-1D-1080_R1_001.fa	93.09	94.99	Escherichia coli	DTU2019-1072-PRJ1139-Escherichia-coli-1D-1080_R1_001	1319	2469	98.25	DTU2019-1072-PRJ1139-Escherichia-coli-1D-1080_R1_001.fa.mlst_v2	405	adk_35	fumC_37	gyrB_29	icd_25	mdh_4	purA_5	recA_73	DTU2019-1072-PRJ1139-Escherichia-coli-1D-1080_R1_001
1D-1081	F4	Escherichia coli	Urine	Urine	DTU2019-1073-PRJ1139-Escherichia-coli-1D-1081_R1_001.fq.gz	540	433	80.23%	3687236	3206176	86.95%	450	24	111		281115	80	666758	5121371	ERS4416842	ERR4014434	DTU2019-1073-PRJ1139-Escherichia-coli-1D-1081_R1_001.fa	Escherichia coli	1	DTU2019-1073-PRJ1139-Escherichia-coli-1D-1081_R1_001.fa	93.77	95.09	Escherichia coli	DTU2019-1073-PRJ1139-Escherichia-coli-1D-1081_R1_001	23338	2355	93.71	DTU2019-1073-PRJ1139-Escherichia-coli-1D-1081_R1_001.fa.mlst_v2	73	adk_36	fumC_24	gyrB_9	icd_13	mdh_17	purA_11	recA_25	DTU2019-1073-PRJ1139-Escherichia-coli-1D-1081_R1_001
1D-1082	F4	Escherichia coli	Urine	Urine	DTU2019-1074-PRJ1139-Escherichia-coli-1D-1082_R1_001.fq.gz	1240	983	79.25%	8376498	7249140	86.54%	609	45	211		415397	49	1009321	4799734	ERS4416843	ERR4014435	DTU2019-1074-PRJ1139-Escherichia-coli-1D-1082_R1_001.fa	Escherichia coli	1	DTU2019-1074-PRJ1139-Escherichia-coli-1D-1082_R1_001.fa	86.79	83.55	Escherichia coli	DTU2019-1074-PRJ1139-Escherichia-coli-1D-1082_R1_001	28252	2449	97.45	DTU2019-1074-PRJ1139-Escherichia-coli-1D-1082_R1_001.fa.mlst_v2	1385	adk_13	fumC_40	gyrB_93	icd_13	mdh_23	purA_28	recA_30	DTU2019-1074-PRJ1139-Escherichia-coli-1D-1082_R1_001
1D-1087	F4	Escherichia coli	Urine	Urine	DTU2019-1079-PRJ1139-Escherichia-coli-1D-1087_R1_001.fq.gz	470	368	78.30%	3185424	2727826	85.63%	297	31	104		203898	107	423420	5163459	ERS4416847	ERR4014439	DTU2019-1079-PRJ1139-Escherichia-coli-1D-1087_R1_001.fa	Escherichia coli	1	DTU2019-1079-PRJ1139-Escherichia-coli-1D-1087_R1_001.fa	94.3	94.7	Escherichia coli	DTU2019-1079-PRJ1139-Escherichia-coli-1D-1087_R1_001	34321	2478	98.61	DTU2019-1079-PRJ1139-Escherichia-coli-1D-1087_R1_001.fa.mlst_v2	80	adk_13	fumC_24	gyrB_19	icd_14	mdh_23	purA_1	recA_10	DTU2019-1079-PRJ1139-Escherichia-coli-1D-1087_R1_001		blaTEM-1B (blaTEM-1B_AY458016)		blaTEM-1B (blaTEM-1B_AY458016)
1D-1088	F4	Escherichia coli	Urine	Urine	DTU2019-1080-PRJ1139-Escherichia-coli-1D-1088_R1_001.fq.gz	486	387	79.66%	3294132	2859220	86.80%	302	33	103		118169	145	286776	5034920	ERS4416848	ERR4014440	DTU2019-1080-PRJ1139-Escherichia-coli-1D-1088_R1_001.fa	Escherichia coli	1	DTU2019-1080-PRJ1139-Escherichia-coli-1D-1088_R1_001.fa	88.52	90.44	Escherichia coli	DTU2019-1080-PRJ1139-Escherichia-coli-1D-1088_R1_001	34054	2433	96.82	DTU2019-1080-PRJ1139-Escherichia-coli-1D-1088_R1_001.fa.mlst_v2	58	adk_6	fumC_4	gyrB_4	icd_16	mdh_24	purA_8	recA_14	DTU2019-1080-PRJ1139-Escherichia-coli-1D-1088_R1_001		blaTEM-1B (blaTEM-1B_AY458016)		blaTEM-1B (blaTEM-1B_AY458016)		aac(3)-IId (aac(3)-IId_EU022314)
1D-1089	F4	Escherichia coli	Urine	Urine	DTU2019-1081-PRJ1139-Escherichia-coli-1D-1089_R1_001.fq.gz	526	417	79.30%	3588170	3098842	86.36%	396	15	100		137271	113	341152	5068780	ERS4416849	ERR4014441	DTU2019-1081-PRJ1139-Escherichia-coli-1D-1089_R1_001.fa	Escherichia coli	1	DTU2019-1081-PRJ1139-Escherichia-coli-1D-1089_R1_001.fa	99.72	99.85	Escherichia coli	DTU2019-1081-PRJ1139-Escherichia-coli-1D-1089_R1_001	21627	2489	99.04	DTU2019-1081-PRJ1139-Escherichia-coli-1D-1089_R1_001.fa.mlst_v2	69	adk_21	fumC_35	gyrB_27	icd_6	mdh_5	purA_5	recA_4	DTU2019-1081-PRJ1139-Escherichia-coli-1D-1089_R1_001
1D-1090	F4	Escherichia coli	Urine	Urine	DTU2019-1082-PRJ1139-Escherichia-coli-1D-1090_R1_001.fq.gz	561	446	79.51%	3856954	3325194	86.21%	670	99	192		233707	116	625855	5204119	ERS4416850	ERR4014442	DTU2019-1082-PRJ1139-Escherichia-coli-1D-1090_R1_001.fa	Escherichia coli	0.98	DTU2019-1082-PRJ1139-Escherichia-coli-1D-1090_R1_001.fa	92.77	92.87	Escherichia coli	DTU2019-1082-PRJ1139-Escherichia-coli-1D-1090_R1_001	8577	2467	98.17	DTU2019-1082-PRJ1139-Escherichia-coli-1D-1090_R1_001.fa.mlst_v2	73	adk_36	fumC_24	gyrB_9	icd_13	mdh_17	purA_11	recA_25	DTU2019-1082-PRJ1139-Escherichia-coli-1D-1090_R1_001
1D-1091	F4	Escherichia coli	Urine	Urine	DTU2019-1083-PRJ1139-Escherichia-coli-1D-1091_R1_001.fq.gz	421	330	78.49%	2855902	2455486	85.98%	283	11	67		227883	99	540544	5102239	ERS4416851	ERR4014443	DTU2019-1083-PRJ1139-Escherichia-coli-1D-1091_R1_001.fa	Escherichia coli	1	DTU2019-1083-PRJ1139-Escherichia-coli-1D-1091_R1_001.fa	93.38	98.08	Escherichia coli	DTU2019-1083-PRJ1139-Escherichia-coli-1D-1091_R1_001	27114	2480	98.69	DTU2019-1083-PRJ1139-Escherichia-coli-1D-1091_R1_001.fa.mlst_v2	140	adk_55	fumC_38	gyrB_19	icd_37	mdh_17	purA_11	recA_26	DTU2019-1083-PRJ1139-Escherichia-coli-1D-1091_R1_001
1D-1092	F4	Escherichia coli	Urine	Urine	DTU2019-1084-PRJ1139-Escherichia-coli-1D-1092_R1_001.fq.gz	555	435	78.48%	3755710	3228538	85.96%	368	16	101		180798	119	310896	5129247	ERS4416852	ERR4014444	DTU2019-1084-PRJ1139-Escherichia-coli-1D-1092_R1_001.fa	Escherichia coli	1	DTU2019-1084-PRJ1139-Escherichia-coli-1D-1092_R1_001.fa	88.99	93.42	Escherichia coli	DTU2019-1084-PRJ1139-Escherichia-coli-1D-1092_R1_001	58842	2469	98.25	DTU2019-1084-PRJ1139-Escherichia-coli-1D-1092_R1_001.fa.mlst_v2	349	adk_34	fumC_36	gyrB_39	icd_87	mdh_67	purA_16	recA_4	DTU2019-1084-PRJ1139-Escherichia-coli-1D-1092_R1_001
1D-1093	F4	Escherichia coli	Urine	Urine	DTU2019-1085-PRJ1139-Escherichia-coli-1D-1093_R1_001.fq.gz	375	295	78.78%	2552900	2190572	85.81%	319	10	80		136860	198	268585	5401007	ERS4416853	ERR4014445	DTU2019-1085-PRJ1139-Escherichia-coli-1D-1093_R1_001.fa	Escherichia coli	1	DTU2019-1085-PRJ1139-Escherichia-coli-1D-1093_R1_001.fa	91.13	99.22	Escherichia coli	DTU2019-1085-PRJ1139-Escherichia-coli-1D-1093_R1_001	3263	2493	99.20	DTU2019-1085-PRJ1139-Escherichia-coli-1D-1093_R1_001.fa.mlst_v2	69	adk_21	fumC_35	gyrB_27	icd_6	mdh_5	purA_5	recA_4	DTU2019-1085-PRJ1139-Escherichia-coli-1D-1093_R1_001		blaTEM-1C (blaTEM-1C_FJ560503)		blaTEM-1C (blaTEM-1C_FJ560503)
1D-1094	F4	Escherichia coli	Urine	Urine	DTU2019-1086-PRJ1139-Escherichia-coli-1D-1094_R1_001.fq.gz	424	331	78.01%	2864002	2450194	85.55%	225	8	61		192735	93	698247	5029626	ERS4416854	ERR4014446	DTU2019-1086-PRJ1139-Escherichia-coli-1D-1094_R1_001.fa	Escherichia coli	1	DTU2019-1086-PRJ1139-Escherichia-coli-1D-1094_R1_001.fa	94.81	95.42	Escherichia coli	DTU2019-1086-PRJ1139-Escherichia-coli-1D-1094_R1_001	8397	2485	98.89	DTU2019-1086-PRJ1139-Escherichia-coli-1D-1094_R1_001.fa.mlst_v2	95	adk_37	fumC_38	gyrB_19	icd_37	mdh_17	purA_11	recA_26	DTU2019-1086-PRJ1139-Escherichia-coli-1D-1094_R1_001
1D-1095	F4	Escherichia coli	Urine	Urine	DTU2019-1087-PRJ1139-Escherichia-coli-1D-1095_R1_001.fq.gz	732	568	77.58%	4944452	4210350	85.15%	421	28	101		151331	109	450315	5076302	ERS4416855	ERR4014447	DTU2019-1087-PRJ1139-Escherichia-coli-1D-1095_R1_001.fa	Escherichia coli	1	DTU2019-1087-PRJ1139-Escherichia-coli-1D-1095_R1_001.fa	90.16	90.28	Escherichia coli	DTU2019-1087-PRJ1139-Escherichia-coli-1D-1095_R1_001	36225	2485	98.89	DTU2019-1087-PRJ1139-Escherichia-coli-1D-1095_R1_001.fa.mlst_v2	38	adk_4	fumC_26	gyrB_2	icd_25	mdh_5	purA_5	recA_19	DTU2019-1087-PRJ1139-Escherichia-coli-1D-1095_R1_001		blaTEM-1B (blaTEM-1B_AY458016)		blaTEM-1B (blaTEM-1B_AY458016)
1D-1096	F4	Escherichia coli	Urine	Urine	DTU2019-1088-PRJ1139-Escherichia-coli-1D-1096_R1_001.fq.gz	310	239	77.23%	2086950	1778160	85.20%	118	82	52		134858	227	323715	5427044	ERS4416856	ERR4014448	DTU2019-1088-PRJ1139-Escherichia-coli-1D-1096_R1_001.fa	Escherichia coli	1	DTU2019-1088-PRJ1139-Escherichia-coli-1D-1096_R1_001.fa	83.21	91.79	Escherichia coli	DTU2019-1088-PRJ1139-Escherichia-coli-1D-1096_R1_001	44781	2341	93.16	DTU2019-1088-PRJ1139-Escherichia-coli-1D-1096_R1_001.fa.mlst_v2	543	adk_83	fumC_136	gyrB_110	icd_117	mdh_80	purA_1	recA_2	DTU2019-1088-PRJ1139-Escherichia-coli-1D-1096_R1_001
1D-1097	F4	Escherichia coli	Urine	Urine	DTU2019-1089-PRJ1139-Escherichia-coli-1D-1097_R1_001.fq.gz	393	308	78.44%	2654458	2279878	85.89%	149	74	109		119995	132	260502	4984756	ERS4416857	ERR4014449	DTU2019-1089-PRJ1139-Escherichia-coli-1D-1097_R1_001.fa	Escherichia coli	1	DTU2019-1089-PRJ1139-Escherichia-coli-1D-1097_R1_001.fa	91.1	92.53	Escherichia coli	DTU2019-1089-PRJ1139-Escherichia-coli-1D-1097_R1_001	11634	2408	95.82	DTU2019-1089-PRJ1139-Escherichia-coli-1D-1097_R1_001.fa.mlst_v2	58	adk_6	fumC_4	gyrB_4	icd_16	mdh_24	purA_8	recA_14	DTU2019-1089-PRJ1139-Escherichia-coli-1D-1097_R1_001		blaTEM-1B (blaTEM-1B_AY458016)		blaTEM-1B (blaTEM-1B_AY458016)
1D-1098	F4	Escherichia coli	Urine	Urine	DTU2019-1090-PRJ1139-Escherichia-coli-1D-1098_R1_001.fq.gz	433	340	78.70%	2964396	2540554	85.70%	317	161	278		384112	41	657113	5068165	ERS4416858	ERR4014450	DTU2019-1090-PRJ1139-Escherichia-coli-1D-1098_R1_001.fa	Escherichia coli	1	DTU2019-1090-PRJ1139-Escherichia-coli-1D-1098_R1_001.fa	82.73	80.5	Escherichia coli	DTU2019-1090-PRJ1139-Escherichia-coli-1D-1098_R1_001	10771	2340	93.12	DTU2019-1090-PRJ1139-Escherichia-coli-1D-1098_R1_001.fa.mlst_v2	372	adk_88	fumC_103	gyrB_19	icd_36	mdh_23	purA_44	recA_26	DTU2019-1090-PRJ1139-Escherichia-coli-1D-1098_R1_001
1D-1100	F4	Escherichia coli	Urine	Urine	DTU2019-1092-PRJ1139-Escherichia-coli-1D-1100_R1_001.fq.gz	1129	891	78.93%	7663196	6604426	86.18%	525	245	383		231502	119	586749	5353195	ERS4416860	ERR4014452	DTU2019-1092-PRJ1139-Escherichia-coli-1D-1100_R1_001.fa	Escherichia coli	1	DTU2019-1092-PRJ1139-Escherichia-coli-1D-1100_R1_001.fa	95.78	99.46	Escherichia coli	DTU2019-1092-PRJ1139-Escherichia-coli-1D-1100_R1_001	25415	2453	97.61	DTU2019-1092-PRJ1139-Escherichia-coli-1D-1100_R1_001.fa.mlst_v2	14	adk_14	fumC_14	gyrB_10	icd_14	mdh_17	purA_7	recA_10	DTU2019-1092-PRJ1139-Escherichia-coli-1D-1100_R1_001		blaTEM-1D (blaTEM-1D_AF188200)		blaTEM-1D (blaTEM-1D_AF188200)
1D-1101	F4	Escherichia coli	Urine	Urine	DTU2019-1093-PRJ1139-Escherichia-coli-1D-1101_R1_001.fq.gz	444	349	78.76%	3032968	2608224	86.00%	271	117	104		209637	98	552957	5173616	ERS4416861	ERR4014453	DTU2019-1093-PRJ1139-Escherichia-coli-1D-1101_R1_001.fa	Escherichia coli	1	DTU2019-1093-PRJ1139-Escherichia-coli-1D-1101_R1_001.fa	93.91	94.49	Escherichia coli	DTU2019-1093-PRJ1139-Escherichia-coli-1D-1101_R1_001	42	2453	97.61	DTU2019-1093-PRJ1139-Escherichia-coli-1D-1101_R1_001.fa.mlst_v2	80	adk_13	fumC_24	gyrB_19	icd_14	mdh_23	purA_1	recA_10	DTU2019-1093-PRJ1139-Escherichia-coli-1D-1101_R1_001
1D-1102	F4	Escherichia coli	Urine	Urine	DTU2019-1094-PRJ1139-Escherichia-coli-1D-1102_R1_001.fq.gz	521	411	78.89%	3567934	3063794	85.87%	384	185	337		207632	65	343802	5063513	ERS4416862	ERR4014454	DTU2019-1094-PRJ1139-Escherichia-coli-1D-1102_R1_001.fa	Escherichia coli	1	DTU2019-1094-PRJ1139-Escherichia-coli-1D-1102_R1_001.fa	91.41	90.59	Escherichia coli	DTU2019-1094-PRJ1139-Escherichia-coli-1D-1102_R1_001	46478	2383	94.83	DTU2019-1094-PRJ1139-Escherichia-coli-1D-1102_R1_001.fa.mlst_v2	2959	adk_296	fumC_35	gyrB_61	icd_52	mdh_5	purA_5	recA_4	DTU2019-1094-PRJ1139-Escherichia-coli-1D-1102_R1_001
1D-1103	F4	Escherichia coli	Urine	Urine	DTU2019-1095-PRJ1139-Escherichia-coli-1D-1103_R1_001.fq.gz	586	464	79.25%	4004538	3451264	86.18%	395	168	153		377792	44	741617	4958462	ERS4416863	ERR4014455	DTU2019-1095-PRJ1139-Escherichia-coli-1D-1103_R1_001.fa	Escherichia coli	1	DTU2019-1095-PRJ1139-Escherichia-coli-1D-1103_R1_001.fa	77.16	80.8	Escherichia coli	DTU2019-1095-PRJ1139-Escherichia-coli-1D-1103_R1_001	8519	2317	92.20	DTU2019-1095-PRJ1139-Escherichia-coli-1D-1103_R1_001.fa.mlst_v2	3672	adk_76	fumC_13	gyrB_190	icd_13	mdh_17	purA_30	recA_25	DTU2019-1095-PRJ1139-Escherichia-coli-1D-1103_R1_001		blaTEM-1C (blaTEM-1C_FJ560503)		blaTEM-1C (blaTEM-1C_FJ560503)
1D-1104	F4	Escherichia coli	Urine	Urine	DTU2019-1096-PRJ1139-Escherichia-coli-1D-1104_R1_001.fq.gz	358	280	78.10%	2418948	2074508	85.76%	143	71	80		269067	99	658315	5112177	ERS4416864	ERR4014456	DTU2019-1096-PRJ1139-Escherichia-coli-1D-1104_R1_001.fa	Escherichia coli	1	DTU2019-1096-PRJ1139-Escherichia-coli-1D-1104_R1_001.fa	93.28	95.36	Escherichia coli	DTU2019-1096-PRJ1139-Escherichia-coli-1D-1104_R1_001	11082	2480	98.69	DTU2019-1096-PRJ1139-Escherichia-coli-1D-1104_R1_001.fa.mlst_v2	1334	adk_37	fumC_221	gyrB_19	icd_37	mdh_17	purA_11	recA_26	DTU2019-1096-PRJ1139-Escherichia-coli-1D-1104_R1_001		blaTEM-1B (blaTEM-1B_AY458016)		blaTEM-1B (blaTEM-1B_AY458016)
1D-1105	F4	Escherichia coli	Urine	Urine	DTU2019-1097-PRJ1139-Escherichia-coli-1D-1105_R1_001.fq.gz	379	299	78.74%	2584418	2222000	85.98%	183	83	101		193455	90	460620	5069792	ERS4416865	ERR4014457	DTU2019-1097-PRJ1139-Escherichia-coli-1D-1105_R1_001.fa	Escherichia coli	1	DTU2019-1097-PRJ1139-Escherichia-coli-1D-1105_R1_001.fa	87.37	92.1	Escherichia coli	DTU2019-1097-PRJ1139-Escherichia-coli-1D-1105_R1_001	44105	2276	90.57	DTU2019-1097-PRJ1139-Escherichia-coli-1D-1105_R1_001.fa.mlst_v2	155	adk_6	fumC_4	gyrB_14	icd_16	mdh_24	purA_8	recA_14	DTU2019-1097-PRJ1139-Escherichia-coli-1D-1105_R1_001
1D-1106	F4	Escherichia coli	Urine	Urine	DTU2019-1098-PRJ1139-Escherichia-coli-1D-1106_R1_001.fq.gz	414	326	78.98%	2811320	2421370	86.13%	193	93	93		201748	146	367946	5267202	ERS4416866	ERR4014458	DTU2019-1098-PRJ1139-Escherichia-coli-1D-1106_R1_001.fa	Escherichia coli	1	DTU2019-1098-PRJ1139-Escherichia-coli-1D-1106_R1_001.fa	92.87	95	Escherichia coli	DTU2019-1098-PRJ1139-Escherichia-coli-1D-1106_R1_001	10311	2453	97.61	DTU2019-1098-PRJ1139-Escherichia-coli-1D-1106_R1_001.fa.mlst_v2	1057	adk_14	fumC_14	gyrB_10	icd_137	mdh_17	purA_7	recA_10	DTU2019-1098-PRJ1139-Escherichia-coli-1D-1106_R1_001
1D-1107	F4	Escherichia coli	Urine	Urine	DTU2019-1099-PRJ1139-Escherichia-coli-1D-1107_R1_001.fq.gz	481	376	78.11%	3263440	2792608	85.57%	205	93	117		102587	171	205017	4867167	ERS4416867	ERR4014459	DTU2019-1099-PRJ1139-Escherichia-coli-1D-1107_R1_001.fa	Escherichia coli	1	DTU2019-1099-PRJ1139-Escherichia-coli-1D-1107_R1_001.fa	89.99	88.86	Escherichia coli	DTU2019-1099-PRJ1139-Escherichia-coli-1D-1107_R1_001	1332	2113	84.08	DTU2019-1099-PRJ1139-Escherichia-coli-1D-1107_R1_001.fa.mlst_v2	11028	adk_6	fumC_126	gyrB_1	icd_95	mdh_69	purA_8	recA_20	DTU2019-1099-PRJ1139-Escherichia-coli-1D-1107_R1_001
1D-1108	F4	Escherichia coli	Urine	Urine	DTU2019-1100-PRJ1139-Escherichia-coli-1D-1108_R1_001.fq.gz	183	142	77.86%	1240788	1059506	85.39%	74	44	40		144607	99	288682	4999935	ERS4416868	ERR4014460	DTU2019-1100-PRJ1139-Escherichia-coli-1D-1108_R1_001.fa	Escherichia coli	1	DTU2019-1100-PRJ1139-Escherichia-coli-1D-1108_R1_001.fa	94.56	90.05	Escherichia coli	DTU2019-1100-PRJ1139-Escherichia-coli-1D-1108_R1_001	10229	2368	94.23	DTU2019-1100-PRJ1139-Escherichia-coli-1D-1108_R1_001.fa.mlst_v2	14	adk_14	fumC_14	gyrB_10	icd_14	mdh_17	purA_7	recA_10	DTU2019-1100-PRJ1139-Escherichia-coli-1D-1108_R1_001		blaTEM-1B (blaTEM-1B_AY458016)		blaTEM-1B (blaTEM-1B_AY458016)
1D-1109	F4	Escherichia coli	Urine	Urine	DTU2019-1101-PRJ1139-Escherichia-coli-1D-1109_R1_001.fq.gz	473	375	79.13%	3220200	2778142	86.27%	384	47	117		163555	101	368771	5280461	ERS4416869	ERR4014461	DTU2019-1101-PRJ1139-Escherichia-coli-1D-1109_R1_001.fa	Escherichia coli	1	DTU2019-1101-PRJ1139-Escherichia-coli-1D-1109_R1_001.fa	94.88	99.41	Escherichia coli	DTU2019-1101-PRJ1139-Escherichia-coli-1D-1109_R1_001	8476	2475	98.49	DTU2019-1101-PRJ1139-Escherichia-coli-1D-1109_R1_001.fa.mlst_v2	69	adk_21	fumC_35	gyrB_27	icd_6	mdh_5	purA_5	recA_4	DTU2019-1101-PRJ1139-Escherichia-coli-1D-1109_R1_001		blaTEM-1B (blaTEM-1B_AY458016)		blaTEM-1B (blaTEM-1B_AY458016)
1D-1113_B	F5	Escherichia coli	Catheter bladder	Urine	DTU2019-2463-PRJ1139-Escherichia-coli-1D-1113-B_R1_001.fq.gz	524	421	80.49%	3532770	3084580	87.31%	311	18	101		107823	155	275358	5410137	ERS4416872	ERR4014464	DTU2019-2463-PRJ1139-Escherichia-coli-1D-1113-B_R1_001.fa	Escherichia coli	1	DTU2019-2463-PRJ1139-Escherichia-coli-1D-1113-B_R1_001.fa	93.16	96.58	Escherichia coli	DTU2019-2463-PRJ1139-Escherichia-coli-1D-1113-B_R1_001	9875	2474	98.45	DTU2019-2463-PRJ1139-Escherichia-coli-1D-1113-B_R1_001.fa.mlst_v2	69	adk_21	fumC_35	gyrB_27	icd_6	mdh_5	purA_5	recA_4	DTU2019-2463-PRJ1139-Escherichia-coli-1D-1113-B_R1_001		blaTEM-1B (blaTEM-1B_AY458016)		blaTEM-1B (blaTEM-1B_AY458016)
1D-1114	F5	Escherichia coli	Urine	Urine	DTU2019-1106-PRJ1139-Escherichia-coli-1D-1114_R1_001.fq.gz	573	454	79.15%	3940500	3386662	85.94%	733	154	321		150741	136	575730	5223540	ERS4416873	ERR4014465	DTU2019-1106-PRJ1139-Escherichia-coli-1D-1114_R1_001.fa	Escherichia coli	1	DTU2019-1106-PRJ1139-Escherichia-coli-1D-1114_R1_001.fa	89.67	93.23	Escherichia coli	DTU2019-1106-PRJ1139-Escherichia-coli-1D-1114_R1_001	59524	2470	98.29	DTU2019-1106-PRJ1139-Escherichia-coli-1D-1114_R1_001.fa.mlst_v2	963	adk_4	fumC_26	gyrB_151	icd_25	mdh_5	purA_5	recA_19	DTU2019-1106-PRJ1139-Escherichia-coli-1D-1114_R1_001
1D-1115	F5	Escherichia coli	Tracheal secretion	Respiratory system	DTU2019-1107-PRJ1139-Escherichia-coli-1D-1115_R1_001.fq.gz	517	407	78.74%	3544510	3037070	85.68%	663	70	110		204311	75	566650	5090658	ERS4416874	ERR4014466	DTU2019-1107-PRJ1139-Escherichia-coli-1D-1115_R1_001.fa	Escherichia coli	1	DTU2019-1107-PRJ1139-Escherichia-coli-1D-1115_R1_001.fa	93.46	95.39	Escherichia coli	DTU2019-1107-PRJ1139-Escherichia-coli-1D-1115_R1_001	9984	2409	95.86	DTU2019-1107-PRJ1139-Escherichia-coli-1D-1115_R1_001.fa.mlst_v2	95	adk_37	fumC_38	gyrB_19	icd_37	mdh_17	purA_11	recA_26	DTU2019-1107-PRJ1139-Escherichia-coli-1D-1115_R1_001
1D-1116	F5	Escherichia coli	Unknown	Undetermined	DTU2019-1108-PRJ1139-Escherichia-coli-1D-1116_R1_001.fq.gz	422	331	78.52%	2866390	2460914	85.85%	280	23	69		127923	103	409241	4810031	ERS4416875	ERR4014467	DTU2019-1108-PRJ1139-Escherichia-coli-1D-1116_R1_001.fa	Escherichia coli	1	DTU2019-1108-PRJ1139-Escherichia-coli-1D-1116_R1_001.fa	94.11	97.27	Escherichia coli	DTU2019-1108-PRJ1139-Escherichia-coli-1D-1116_R1_001	44393	2461	97.93	DTU2019-1108-PRJ1139-Escherichia-coli-1D-1116_R1_001.fa.mlst_v2	744	adk_10	fumC_11	gyrB_135	icd_8	mdh_8	purA_8	recA_2	DTU2019-1108-PRJ1139-Escherichia-coli-1D-1116_R1_001		blaTEM-1B (blaTEM-1B_AY458016)		blaTEM-1B (blaTEM-1B_AY458016)
1D-1121	F5	Escherichia coli	Urine	Urine	DTU2019-1113-PRJ1139-Escherichia-coli-1D-1121_R1_001.fq.gz	569	412	72.38%	3897854	3173126	81.41%	742	42	100		627075	33	1102558	4755584	ERS4416880	ERR4014472	DTU2019-1113-PRJ1139-Escherichia-coli-1D-1121_R1_001.fa	Escherichia coli	0.98	DTU2019-1113-PRJ1139-Escherichia-coli-1D-1121_R1_001.fa	95.58	98.86	Escherichia coli	DTU2019-1113-PRJ1139-Escherichia-coli-1D-1121_R1_001	1371	2409	95.86	DTU2019-1113-PRJ1139-Escherichia-coli-1D-1121_R1_001.fa.mlst_v2	11774	adk_1248	fumC_38	gyrB_84	icd_13	mdh_17	purA_64	recA_34	DTU2019-1113-PRJ1139-Escherichia-coli-1D-1121_R1_001
1D-1122	F5	Escherichia coli	Urine	Urine	DTU2019-1114-PRJ1139-Escherichia-coli-1D-1122_R1_001.fq.gz	126	88	70.13%	872506	694104	79.55%	230	57	81		123685	120	251661	5052872	ERS4416881	ERR4014473	DTU2019-1114-PRJ1139-Escherichia-coli-1D-1122_R1_001.fa	Escherichia coli	0.98	DTU2019-1114-PRJ1139-Escherichia-coli-1D-1122_R1_001.fa	97.45	98.51	Escherichia coli	DTU2019-1114-PRJ1139-Escherichia-coli-1D-1122_R1_001	11503	2423	96.42	DTU2019-1114-PRJ1139-Escherichia-coli-1D-1122_R1_001.fa.mlst_v2	144	adk_13	fumC_43	gyrB_9	icd_36	mdh_30	purA_44	recA_25	DTU2019-1114-PRJ1139-Escherichia-coli-1D-1122_R1_001
1D-1124	F5	Escherichia coli	Sputum	Respiratory system	DTU2019-1116-PRJ1139-Not-identified-1D-1124_R1_001.fq.gz	349	254	72.94%	2378404	1948636	81.93%	300	15	76		133520	110	297303	4806562	ERS4416883	ERR4014475	DTU2019-1116-PRJ1139-Not-identified-1D-1124_R1_001.fa	Escherichia coli	0.96	DTU2019-1116-PRJ1139-Not-identified-1D-1124_R1_001.fa	84.62	86.93	Escherichia coli	DTU2019-1116-PRJ1139-Not-identified-1D-1124_R1_001	4944	2418	96.22	DTU2019-1116-PRJ1139-Not-identified-1D-1124_R1_001.fa.mlst_v2	5784	adk_8	fumC_7	gyrB_1	icd_8	mdh_8	purA_423	recA_6	DTU2019-1116-PRJ1139-Not-identified-1D-1124_R1_001
1D-1125	F5	Escherichia coli	Urine	Urine	DTU2019-1117-PRJ1139-Escherichia-coli-1D-1125_R1_001.fq.gz	603	440	72.92%	4125128	3377772	81.88%	733	62	139		395592	43	803591	4953326	ERS4416884	ERR4014476	DTU2019-1117-PRJ1139-Escherichia-coli-1D-1125_R1_001.fa	Escherichia coli	1	DTU2019-1117-PRJ1139-Escherichia-coli-1D-1125_R1_001.fa	98.69	96.52	Escherichia coli	DTU2019-1117-PRJ1139-Escherichia-coli-1D-1125_R1_001	22011	2432	96.78	DTU2019-1117-PRJ1139-Escherichia-coli-1D-1125_R1_001.fa.mlst_v2	12	adk_13	fumC_13	gyrB_9	icd_13	mdh_16	purA_10	recA_9	DTU2019-1117-PRJ1139-Escherichia-coli-1D-1125_R1_001
1D-1127	F5	Escherichia coli	Urine	Urine	DTU2019-1119-PRJ1139-Escherichia-coli-1D-1127_R1_001.fq.gz	402	295	73.46%	2815328	2292052	81.41%	978	162	226		184669	72	790741	4984185	ERS4416886	ERR4014478	DTU2019-1119-PRJ1139-Escherichia-coli-1D-1127_R1_001.fa	Escherichia coli	1	DTU2019-1119-PRJ1139-Escherichia-coli-1D-1127_R1_001.fa	98.21	98.44	Escherichia coli	DTU2019-1119-PRJ1139-Escherichia-coli-1D-1127_R1_001	4085	2465	98.09	DTU2019-1119-PRJ1139-Escherichia-coli-1D-1127_R1_001.fa.mlst_v2	1193	adk_14	fumC_14	gyrB_10	icd_200	mdh_17	purA_7	recA_10	DTU2019-1119-PRJ1139-Escherichia-coli-1D-1127_R1_001
1D-1128	F5	Escherichia coli	Urine	Urine	DTU2019-1120-PRJ1139-Escherichia-coli-1D-1128_R1_001.fq.gz	319	233	72.97%	2189728	1788378	81.67%	444	50	158		188786	98	329353	5109671	ERS4416887	ERR4014479	DTU2019-1120-PRJ1139-Escherichia-coli-1D-1128_R1_001.fa	Escherichia coli	1	DTU2019-1120-PRJ1139-Escherichia-coli-1D-1128_R1_001.fa	95.93	99.27	Escherichia coli	DTU2019-1120-PRJ1139-Escherichia-coli-1D-1128_R1_001	4085	2485	98.89	DTU2019-1120-PRJ1139-Escherichia-coli-1D-1128_R1_001.fa.mlst_v2	1193	adk_14	fumC_14	gyrB_10	icd_200	mdh_17	purA_7	recA_10	DTU2019-1120-PRJ1139-Escherichia-coli-1D-1128_R1_001		blaTEM-1B (blaTEM-1B_AY458016)		blaTEM-1B (blaTEM-1B_AY458016)
1D-1130	F5	Escherichia coli	Urine	Urine	DTU2019-1122-PRJ1139-Klebsiella-pneumoniae-1D-1130_R1_001.fq.gz	454	332	73.04%	3118930	2547470	81.68%	652	23	73		268176	94	547867	5197393	ERS4416889	ERR4014481	DTU2019-1122-PRJ1139-Klebsiella-pneumoniae-1D-1130_R1_001.fa	Escherichia coli	1	DTU2019-1122-PRJ1139-Klebsiella-pneumoniae-1D-1130_R1_001.fa	94.49	96.13	Escherichia coli	DTU2019-1122-PRJ1139-Klebsiella-pneumoniae-1D-1130_R1_001	42043	2437	96.98	DTU2019-1122-PRJ1139-Klebsiella-pneumoniae-1D-1130_R1_001.fa.mlst_v2	537	adk_14	fumC_14	gyrB_10	icd_14	mdh_17	purA_11	recA_10	DTU2019-1122-PRJ1139-Klebsiella-pneumoniae-1D-1130_R1_001
1D-1131	F5	Escherichia coli	Urine	Urine	DTU2019-1123-PRJ1139-Escherichia-coli-1D-1131_R1_001.fq.gz	379	275	72.70%	2590364	2116798	81.72%	405	18	61		260157	72	691818	5195807	ERS4416890	ERR4014482	DTU2019-1123-PRJ1139-Escherichia-coli-1D-1131_R1_001.fa	Escherichia coli	1	DTU2019-1123-PRJ1139-Escherichia-coli-1D-1131_R1_001.fa	75.87	78.68	Escherichia coli	DTU2019-1123-PRJ1139-Escherichia-coli-1D-1131_R1_001	6726	2456	97.73	DTU2019-1123-PRJ1139-Escherichia-coli-1D-1131_R1_001.fa.mlst_v2	567	adk_13	fumC_43	gyrB_9	icd_37	mdh_17	purA_37	recA_25	DTU2019-1123-PRJ1139-Escherichia-coli-1D-1131_R1_001
1D-1133	F5	Escherichia coli	Urine	Urine	DTU2019-1125-PRJ1139-Escherichia-coli-1D-1133_R1_001.fq.gz	278	202	72.87%	1908168	1558318	81.67%	389	22	48		197450	59	356560	5104218	ERS4416892	ERR4014484	DTU2019-1125-PRJ1139-Escherichia-coli-1D-1133_R1_001.fa	Escherichia coli	1	DTU2019-1125-PRJ1139-Escherichia-coli-1D-1133_R1_001.fa	82.82	81.05	Escherichia coli	DTU2019-1125-PRJ1139-Escherichia-coli-1D-1133_R1_001	13829	2441	97.13	DTU2019-1125-PRJ1139-Escherichia-coli-1D-1133_R1_001.fa.mlst_v2	126	adk_13	fumC_43	gyrB_19	icd_37	mdh_17	purA_25	recA_25	DTU2019-1125-PRJ1139-Escherichia-coli-1D-1133_R1_001
1D-1134	F5	Escherichia coli	Urine	Urine	DTU2019-1126-PRJ1139-Escherichia-coli-1D-1134_R1_001.fq.gz	399	294	73.74%	2753496	2263100	82.19%	633	144	238		197336	103	529113	5018115	ERS4416893	ERR4014485	DTU2019-1126-PRJ1139-Escherichia-coli-1D-1134_R1_001.fa	Escherichia coli	1	DTU2019-1126-PRJ1139-Escherichia-coli-1D-1134_R1_001.fa	78.75	83.9	Escherichia coli	DTU2019-1126-PRJ1139-Escherichia-coli-1D-1134_R1_001	27603	2370	94.31	DTU2019-1126-PRJ1139-Escherichia-coli-1D-1134_R1_001.fa.mlst_v2	1486	adk_6	fumC_11	gyrB_57	icd_1	mdh_7	purA_8	recA_6	DTU2019-1126-PRJ1139-Escherichia-coli-1D-1134_R1_001		blaTEM-1B (blaTEM-1B_AY458016)		blaTEM-1B (blaTEM-1B_AY458016)
1D-1137	F5	Escherichia coli	Urine	Urine	DTU2019-1129-PRJ1139-Escherichia-coli-1D-1137_R1_001.fq.gz	407	303	74.59%	2848064	2347262	82.42%	1025	71	173		109319	107	288509	4849936	ERS4416896	ERR4014488	DTU2019-1129-PRJ1139-Escherichia-coli-1D-1137_R1_001.fa	Escherichia coli	1	DTU2019-1129-PRJ1139-Escherichia-coli-1D-1137_R1_001.fa	94.64	97.75	Escherichia coli	DTU2019-1129-PRJ1139-Escherichia-coli-1D-1137_R1_001	56196	2449	97.45	DTU2019-1129-PRJ1139-Escherichia-coli-1D-1137_R1_001.fa.mlst_v2	58	adk_6	fumC_4	gyrB_4	icd_16	mdh_24	purA_8	recA_14	DTU2019-1129-PRJ1139-Escherichia-coli-1D-1137_R1_001		blaTEM-1B (blaTEM-1B_AY458016)		blaTEM-1B (blaTEM-1B_AY458016)
1D-1139	F5	Escherichia coli	Urine	Urine	DTU2019-1131-PRJ1139-Escherichia-coli-1D-1139_R1_001.fq.gz	595	440	73.92%	4135028	3392204	82.04%	1246	157	263		363467	58	1088369	4951159	ERS4416898	ERR4014490	DTU2019-1131-PRJ1139-Escherichia-coli-1D-1139_R1_001.fa	Escherichia coli	1	DTU2019-1131-PRJ1139-Escherichia-coli-1D-1139_R1_001.fa	96.8	96.67	Escherichia coli	DTU2019-1131-PRJ1139-Escherichia-coli-1D-1139_R1_001	11070	2476	98.53	DTU2019-1131-PRJ1139-Escherichia-coli-1D-1139_R1_001.fa.mlst_v2	73	adk_36	fumC_24	gyrB_9	icd_13	mdh_17	purA_11	recA_25	DTU2019-1131-PRJ1139-Escherichia-coli-1D-1139_R1_001
1D-1141	F5	Escherichia coli	Tracheal secretion	Respiratory system	DTU2019-1133-PRJ1139-Escherichia-coli-1D-1141_R1_001.fq.gz	418	308	73.62%	2906458	2378702	81.84%	952	43	140		176912	140	367948	5273339	ERS4416899	ERR4014491	DTU2019-1133-PRJ1139-Escherichia-coli-1D-1141_R1_001.fa	Escherichia coli	0.98	DTU2019-1133-PRJ1139-Escherichia-coli-1D-1141_R1_001.fa	96.94	97.31	Escherichia coli	DTU2019-1133-PRJ1139-Escherichia-coli-1D-1141_R1_001	26792	2455	97.69	DTU2019-1133-PRJ1139-Escherichia-coli-1D-1141_R1_001.fa.mlst_v2	14	adk_14	fumC_14	gyrB_10	icd_14	mdh_17	purA_7	recA_10	DTU2019-1133-PRJ1139-Escherichia-coli-1D-1141_R1_001
1D-1142	F5	Escherichia coli	Urine	Urine	DTU2019-1134-PRJ1139-Escherichia-coli-1D-1142_R1_001.fq.gz	745	546	73.28%	5101938	4180864	81.95%	1026	37	113		90735	143	263583	4887245	ERS4416900	ERR4014492	DTU2019-1134-PRJ1139-Escherichia-coli-1D-1142_R1_001.fa	Escherichia coli	1	DTU2019-1134-PRJ1139-Escherichia-coli-1D-1142_R1_001.fa	88.84	86.9	Escherichia coli	DTU2019-1134-PRJ1139-Escherichia-coli-1D-1142_R1_001	6782	2450	97.49	DTU2019-1134-PRJ1139-Escherichia-coli-1D-1142_R1_001.fa.mlst_v2	1429	adk_6	fumC_4	gyrB_109	icd_1	mdh_8	purA_8	recA_6	DTU2019-1134-PRJ1139-Escherichia-coli-1D-1142_R1_001
1D-1143	F5	Escherichia coli	Urine	Urine	DTU2019-1135-PRJ1139-Escherichia-coli-1D-1143_R1_001.fq.gz	1045	772	73.90%	7294602	5991862	82.14%	2311	98	192		267366	92	524274	5202788	ERS4416901	ERR4014493	DTU2019-1135-PRJ1139-Escherichia-coli-1D-1143_R1_001.fa	Escherichia coli	1	DTU2019-1135-PRJ1139-Escherichia-coli-1D-1143_R1_001.fa	93.7	94.83	Escherichia coli	DTU2019-1135-PRJ1139-Escherichia-coli-1D-1143_R1_001	10807	2463	98.01	DTU2019-1135-PRJ1139-Escherichia-coli-1D-1143_R1_001.fa.mlst_v2	80	adk_13	fumC_24	gyrB_19	icd_14	mdh_23	purA_1	recA_10	DTU2019-1135-PRJ1139-Escherichia-coli-1D-1143_R1_001		blaTEM-1C (blaTEM-1C_FJ560503)		blaTEM-1C (blaTEM-1C_FJ560503)
1D-1144	F5	Escherichia coli	Urine	Urine	DTU2019-1136-PRJ1139-Escherichia-coli-1D-1144_R1_001.fq.gz	641	472	73.56%	4438166	3634678	81.90%	1245	45	129		62617	213	226332	5199123	ERS4416902	ERR4014494	DTU2019-1136-PRJ1139-Escherichia-coli-1D-1144_R1_001.fa	Escherichia coli	1	DTU2019-1136-PRJ1139-Escherichia-coli-1D-1144_R1_001.fa	93.72	95.59	Escherichia coli	DTU2019-1136-PRJ1139-Escherichia-coli-1D-1144_R1_001	10511	2440	97.10	DTU2019-1136-PRJ1139-Escherichia-coli-1D-1144_R1_001.fa.mlst_v2	59	adk_27	fumC_32	gyrB_24	icd_29	mdh_26	purA_19	recA_22	DTU2019-1136-PRJ1139-Escherichia-coli-1D-1144_R1_001
1D-1145	F5	Escherichia coli	Urine	Urine	DTU2019-1137-PRJ1139-Escherichia-coli-1D-1145_R1_001.fq.gz	734	541	73.65%	5080694	4165438	81.99%	1464	57	180		510039	36	687387	4796616	ERS4416903	ERR4014495	DTU2019-1137-PRJ1139-Escherichia-coli-1D-1145_R1_001.fa	Escherichia coli	0.98	DTU2019-1137-PRJ1139-Escherichia-coli-1D-1145_R1_001.fa	98.55	88.97	Escherichia coli	DTU2019-1137-PRJ1139-Escherichia-coli-1D-1145_R1_001	23246	2279	90.69	DTU2019-1137-PRJ1139-Escherichia-coli-1D-1145_R1_001.fa.mlst_v2	141	adk_13	fumC_52	gyrB_10	icd_14	mdh_17	purA_25	recA_17	DTU2019-1137-PRJ1139-Escherichia-coli-1D-1145_R1_001
1D-1146	F5	Escherichia coli	Urine	Urine	DTU2019-1138-PRJ1139-Escherichia-coli-1D-1146_R1_001.fq.gz	314	228	72.73%	2135794	1746928	81.79%	368	62	168		178461	59	524198	4861764	ERS4416904	ERR4014496	DTU2019-1138-PRJ1139-Escherichia-coli-1D-1146_R1_001.fa	Escherichia coli	1	DTU2019-1138-PRJ1139-Escherichia-coli-1D-1146_R1_001.fa	78.35	77.49	Escherichia coli	DTU2019-1138-PRJ1139-Escherichia-coli-1D-1146_R1_001	54544	2457	97.77	DTU2019-1138-PRJ1139-Escherichia-coli-1D-1146_R1_001.fa.mlst_v2	1670	adk_18	fumC_218	gyrB_67	icd_240	mdh_5	purA_5	recA_4	DTU2019-1138-PRJ1139-Escherichia-coli-1D-1146_R1_001
1D-1147	F5	Escherichia coli	Urine	Urine	DTU2019-1139-PRJ1139-Escherichia-coli-1D-1147_R1_001.fq.gz	648	466	71.88%	4413052	3576362	81.04%	731	67	152		273532	66	722595	5156285	ERS4416905	ERR4014497	DTU2019-1139-PRJ1139-Escherichia-coli-1D-1147_R1_001.fa	Escherichia coli	1	DTU2019-1139-PRJ1139-Escherichia-coli-1D-1147_R1_001.fa	95.04	95.5	Escherichia coli	DTU2019-1139-PRJ1139-Escherichia-coli-1D-1147_R1_001	57534	2463	98.01	DTU2019-1139-PRJ1139-Escherichia-coli-1D-1147_R1_001.fa.mlst_v2	141	adk_13	fumC_52	gyrB_10	icd_14	mdh_17	purA_25	recA_17	DTU2019-1139-PRJ1139-Escherichia-coli-1D-1147_R1_001
1D-1154	F5	Escherichia coli	Psoas muscle	Skin or soft tissue	DTU2019-1146-PRJ1139-Escherichia-coli-1D-1154_R1_001.fq.gz	451	329	72.97%	3074734	2518742	81.92%	585	16	88		326007	104	651549	5214308	ERS4416912	ERR4014504	DTU2019-1146-PRJ1139-Escherichia-coli-1D-1154_R1_001.fa	Escherichia coli	1	DTU2019-1146-PRJ1139-Escherichia-coli-1D-1154_R1_001.fa	90.14	91.27	Escherichia coli	DTU2019-1146-PRJ1139-Escherichia-coli-1D-1154_R1_001	25455	2447	97.37	DTU2019-1146-PRJ1139-Escherichia-coli-1D-1154_R1_001.fa.mlst_v2	131	adk_53	fumC_40	gyrB_47	icd_13	mdh_36	purA_28	recA_29	DTU2019-1146-PRJ1139-Escherichia-coli-1D-1154_R1_001		blaTEM-1C (blaTEM-1C_FJ560503)		blaTEM-1C (blaTEM-1C_FJ560503)
1D-1156	F5	Escherichia coli	Urine	Urine	DTU2019-1148-PRJ1139-Escherichia-coli-1D-1156_R1_001.fq.gz	414	304	73.29%	2869288	2343216	81.67%	790	27	100		138075	134	445512	5381411	ERS4416914	ERR4014506	DTU2019-1148-PRJ1139-Escherichia-coli-1D-1156_R1_001.fa	Escherichia coli	1	DTU2019-1148-PRJ1139-Escherichia-coli-1D-1156_R1_001.fa	91.57	99.41	Escherichia coli	DTU2019-1148-PRJ1139-Escherichia-coli-1D-1156_R1_001	26761	2483	98.81	DTU2019-1148-PRJ1139-Escherichia-coli-1D-1156_R1_001.fa.mlst_v2	69	adk_21	fumC_35	gyrB_27	icd_6	mdh_5	purA_5	recA_4	DTU2019-1148-PRJ1139-Escherichia-coli-1D-1156_R1_001		blaTEM-1B (blaTEM-1B_AY458016)		blaTEM-1B (blaTEM-1B_AY458016)
1D-1157	F5	Escherichia coli	Urine	Urine	DTU2019-1149-PRJ1139-Escherichia-coli-1D-1157_R1_001.fq.gz	415	288	69.47%	2828516	2239480	79.18%	482	253	105		176016	110	577391	5095389	ERS4416915	ERR4014507	DTU2019-1149-PRJ1139-Escherichia-coli-1D-1157_R1_001.fa	Escherichia coli	1	DTU2019-1149-PRJ1139-Escherichia-coli-1D-1157_R1_001.fa	93.42	95.3	Escherichia coli	DTU2019-1149-PRJ1139-Escherichia-coli-1D-1157_R1_001	9984	2475	98.49	DTU2019-1149-PRJ1139-Escherichia-coli-1D-1157_R1_001.fa.mlst_v2	95	adk_37	fumC_38	gyrB_19	icd_37	mdh_17	purA_11	recA_26	DTU2019-1149-PRJ1139-Escherichia-coli-1D-1157_R1_001
1D-1158	F5	Escherichia coli	Urine	Urine	DTU2019-1150-PRJ1139-Escherichia-coli-1D-1158_R1_001.fq.gz	221	157	70.93%	1507530	1210198	80.28%	186	107	136		501662	37	721865	4816130	ERS4416916	ERR4014508	DTU2019-1150-PRJ1139-Escherichia-coli-1D-1158_R1_001.fa	Escherichia coli	1	DTU2019-1150-PRJ1139-Escherichia-coli-1D-1158_R1_001.fa	94.93	96.71	Escherichia coli	DTU2019-1150-PRJ1139-Escherichia-coli-1D-1158_R1_001	59050	2401	95.54	DTU2019-1150-PRJ1139-Escherichia-coli-1D-1158_R1_001.fa.mlst_v2	135	adk_13	fumC_39	gyrB_50	icd_13	mdh_16	purA_37	recA_25	DTU2019-1150-PRJ1139-Escherichia-coli-1D-1158_R1_001
1D-1160	F5	Escherichia coli	Urine	Urine	DTU2019-1152-PRJ1139-Escherichia-coli-1D-1160_R1_001.fq.gz	208	147	70.70%	1417368	1137806	80.28%	169	82	37		133520	96	465102	4798076	ERS4416917	ERR4014509	DTU2019-1152-PRJ1139-Escherichia-coli-1D-1160_R1_001.fa	Escherichia coli	0.96	DTU2019-1152-PRJ1139-Escherichia-coli-1D-1160_R1_001.fa	84.69	86.95	Escherichia coli	DTU2019-1152-PRJ1139-Escherichia-coli-1D-1160_R1_001	4944	2417	96.18	DTU2019-1152-PRJ1139-Escherichia-coli-1D-1160_R1_001.fa.mlst_v2	5784	adk_8	fumC_7	gyrB_1	icd_8	mdh_8	purA_423	recA_6	DTU2019-1152-PRJ1139-Escherichia-coli-1D-1160_R1_001
1D-1161	F5	Escherichia coli	Urine	Urine	DTU2019-1153-PRJ1139-Escherichia-coli-1D-1161_R1_001.fq.gz	356	259	72.61%	2443270	1988096	81.37%	392	233	183		123785	116	320673	4841361	ERS4416918	ERR4014510	DTU2019-1153-PRJ1139-Escherichia-coli-1D-1161_R1_001.fa	Escherichia coli	1	DTU2019-1153-PRJ1139-Escherichia-coli-1D-1161_R1_001.fa	91.18	86.5	Escherichia coli	DTU2019-1153-PRJ1139-Escherichia-coli-1D-1161_R1_001	44741	2409	95.86	DTU2019-1153-PRJ1139-Escherichia-coli-1D-1161_R1_001.fa.mlst_v2	10	adk_10	fumC_11	gyrB_4	icd_8	mdh_8	purA_8	recA_2	DTU2019-1153-PRJ1139-Escherichia-coli-1D-1161_R1_001
1D-1162	F5	Escherichia coli	Urine	Urine	DTU2019-1154-PRJ1139-Escherichia-coli-1D-1162_R1_001.fq.gz	281	195	69.56%	1914770	1517678	79.26%	314	170	192		169462	89	320787	4996444	ERS4416919	ERR4014511	DTU2019-1154-PRJ1139-Escherichia-coli-1D-1162_R1_001.fa	Escherichia coli	1	DTU2019-1154-PRJ1139-Escherichia-coli-1D-1162_R1_001.fa	90.34	89.13	Escherichia coli	DTU2019-1154-PRJ1139-Escherichia-coli-1D-1162_R1_001	34385	2436	96.94	DTU2019-1154-PRJ1139-Escherichia-coli-1D-1162_R1_001.fa.mlst_v2	38	adk_4	fumC_26	gyrB_2	icd_25	mdh_5	purA_5	recA_19	DTU2019-1154-PRJ1139-Escherichia-coli-1D-1162_R1_001
1D-1163	F5	Escherichia coli	Urine	Urine	DTU2019-1155-PRJ1139-Escherichia-coli-1D-1163_R1_001.fq.gz	273	194	71.24%	1858632	1497354	80.56%	234	128	125		163017	89	476507	4975567	ERS4416920	ERR4014512	DTU2019-1155-PRJ1139-Escherichia-coli-1D-1163_R1_001.fa	Escherichia coli	1	DTU2019-1155-PRJ1139-Escherichia-coli-1D-1163_R1_001.fa	79.68	78.79	Escherichia coli	DTU2019-1155-PRJ1139-Escherichia-coli-1D-1163_R1_001	6726	2467	98.17	DTU2019-1155-PRJ1139-Escherichia-coli-1D-1163_R1_001.fa.mlst_v2	567	adk_13	fumC_43	gyrB_9	icd_37	mdh_17	purA_37	recA_25	DTU2019-1155-PRJ1139-Escherichia-coli-1D-1163_R1_001		blaTEM-1B (blaTEM-1B_AY458016)		blaTEM-1B (blaTEM-1B_AY458016)
1D-1164	F5	Escherichia coli	Urine	Urine	DTU2019-1156-PRJ1139-Escherichia-coli-1D-1164_R1_001.fq.gz	348	251	72.36%	2393924	1941404	81.10%	426	203	216		249649	85	540245	4926070	ERS4416921	ERR4014513	DTU2019-1156-PRJ1139-Escherichia-coli-1D-1164_R1_001.fa	Escherichia coli	1	DTU2019-1156-PRJ1139-Escherichia-coli-1D-1164_R1_001.fa	82.71	82.68	Escherichia coli	DTU2019-1156-PRJ1139-Escherichia-coli-1D-1164_R1_001	9730	2453	97.61	DTU2019-1156-PRJ1139-Escherichia-coli-1D-1164_R1_001.fa.mlst_v2	83	adk_13	fumC_38	gyrB_19	icd_13	mdh_30	purA_25	recA_29	DTU2019-1156-PRJ1139-Escherichia-coli-1D-1164_R1_001
1D-1166	F5	Escherichia coli	Urine	Urine	DTU2019-1158-PRJ1139-Escherichia-coli-1D-1166_R1_001.fq.gz	347	252	72.54%	2423322	1960050	80.88%	646	303	110		173201	116	278024	5202299	ERS4416923	ERR4014515	DTU2019-1158-PRJ1139-Escherichia-coli-1D-1166_R1_001.fa	Escherichia coli	1	DTU2019-1158-PRJ1139-Escherichia-coli-1D-1166_R1_001.fa	88.29	90.13	Escherichia coli	DTU2019-1158-PRJ1139-Escherichia-coli-1D-1166_R1_001	37598	2461	97.93	DTU2019-1158-PRJ1139-Escherichia-coli-1D-1166_R1_001.fa.mlst_v2	88	adk_6	fumC_4	gyrB_12	icd_1	mdh_20	purA_12	recA_7	DTU2019-1158-PRJ1139-Escherichia-coli-1D-1166_R1_001		blaOXA-1 (blaOXA-1_HQ170510)	blaOXA-1 (blaOXA-1_HQ170510)	blaOXA-1 (blaOXA-1_HQ170510)	blaOXA-1 (blaOXA-1_HQ170510)
1D-1168	F5	Escherichia coli	Urine	Urine	DTU2019-1160-PRJ1139-Escherichia-coli-1D-1168_R1_001.fq.gz	391	282	72.30%	2718378	2194162	80.72%	669	338	103		295491	122	626317	5265421	ERS4416925	ERR4014517	DTU2019-1160-PRJ1139-Escherichia-coli-1D-1168_R1_001.fa	Escherichia coli	1	DTU2019-1160-PRJ1139-Escherichia-coli-1D-1168_R1_001.fa	95.69	98.84	Escherichia coli	DTU2019-1160-PRJ1139-Escherichia-coli-1D-1168_R1_001	11076	2434	96.86	DTU2019-1160-PRJ1139-Escherichia-coli-1D-1168_R1_001.fa.mlst_v2	11773	adk_36	fumC_24	gyrB_9	icd_13	mdh_17	purA_958	recA_25	DTU2019-1160-PRJ1139-Escherichia-coli-1D-1168_R1_001
1D-1169	F5	Escherichia coli	Urine	Urine	DTU2019-1161-PRJ1139-Escherichia-coli-1D-1169_R1_001.fq.gz	194	138	71.30%	1321102	1066614	80.74%	204	10	36		137355	82	309464	4855819	ERS4416926	ERR4014518	DTU2019-1161-PRJ1139-Escherichia-coli-1D-1169_R1_001.fa	Escherichia coli	1	DTU2019-1161-PRJ1139-Escherichia-coli-1D-1169_R1_001.fa	94.36	97.82	Escherichia coli	DTU2019-1161-PRJ1139-Escherichia-coli-1D-1169_R1_001	28608	2386	94.95	DTU2019-1161-PRJ1139-Escherichia-coli-1D-1169_R1_001.fa.mlst_v2	11772	adk_1247	fumC_29	gyrB_12	icd_16	mdh_11	purA_8	recA_6	DTU2019-1161-PRJ1139-Escherichia-coli-1D-1169_R1_001		blaTEM-1B (blaTEM-1B_AY458016)		blaTEM-1B (blaTEM-1B_AY458016)
1D-1173	F5	Escherichia coli	Urine	Urine	DTU2019-2260-PRJ1139-Escherichia-coli-1D-1173_R1_001.fq.gz	175	144	82.12%	1193086	1063942	89.18%	103	52	48		149275	134	427814	5171810	ERS4416929	ERR4014521	DTU2019-2260-PRJ1139-Escherichia-coli-1D-1173_R1_001.fa	Escherichia coli	1	DTU2019-2260-PRJ1139-Escherichia-coli-1D-1173_R1_001.fa	94.89	97.78	Escherichia coli	DTU2019-2260-PRJ1139-Escherichia-coli-1D-1173_R1_001	21804	2482	98.77	DTU2019-2260-PRJ1139-Escherichia-coli-1D-1173_R1_001.fa.mlst_v2	69	adk_21	fumC_35	gyrB_27	icd_6	mdh_5	purA_5	recA_4	DTU2019-2260-PRJ1139-Escherichia-coli-1D-1173_R1_001		blaTEM-1B (blaTEM-1B_AY458016)		blaTEM-1B (blaTEM-1B_AY458016)
1D-1174	F5	Escherichia coli	Urine	Urine	DTU2019-1166-PRJ1139-Escherichia-coli-1D-1174_R1_001.fq.gz	186	132	70.91%	1268298	1020464	80.46%	232	46	108		118671	91	321679	4863969	ERS4416930	ERR4014522	DTU2019-1166-PRJ1139-Escherichia-coli-1D-1174_R1_001.fa	Escherichia coli	0.98	DTU2019-1166-PRJ1139-Escherichia-coli-1D-1174_R1_001.fa	79.2	75.19	Escherichia coli	DTU2019-1166-PRJ1139-Escherichia-coli-1D-1174_R1_001	15096	737	29.33	DTU2019-1166-PRJ1139-Escherichia-coli-1D-1174_R1_001.fa.mlst_v2	8588	adk_6	fumC_23	gyrB_68	icd_45	mdh_737	purA_7	recA_7	DTU2019-1166-PRJ1139-Escherichia-coli-1D-1174_R1_001
1D-1175	F5	Escherichia coli	Urine	Urine	DTU2019-1167-PRJ1139-Escherichia-coli-1D-1175_R1_001.fq.gz	410	297	72.53%	2787740	2276452	81.66%	522	67	137		204006	116	918627	5315687	ERS4416931	ERR4014523	DTU2019-1167-PRJ1139-Escherichia-coli-1D-1175_R1_001.fa	Escherichia coli	1	DTU2019-1167-PRJ1139-Escherichia-coli-1D-1175_R1_001.fa	89.51	95.44	Escherichia coli	DTU2019-1167-PRJ1139-Escherichia-coli-1D-1175_R1_001	10282	2457	97.77	DTU2019-1167-PRJ1139-Escherichia-coli-1D-1175_R1_001.fa.mlst_v2	95	adk_37	fumC_38	gyrB_19	icd_37	mdh_17	purA_11	recA_26	DTU2019-1167-PRJ1139-Escherichia-coli-1D-1175_R1_001		blaTEM-1C (blaTEM-1C_FJ560503)		blaTEM-1C (blaTEM-1C_FJ560503)
1D-1176	F5	Escherichia coli	Urine	Urine	DTU2019-1168-PRJ1139-Escherichia-coli-1D-1176_R1_001.fq.gz	527	385	73.08%	3578808	2935840	82.03%	545	67	192		222796	89	559356	5108060	ERS4416932	ERR4014524	DTU2019-1168-PRJ1139-Escherichia-coli-1D-1176_R1_001.fa	Escherichia coli	1	DTU2019-1168-PRJ1139-Escherichia-coli-1D-1176_R1_001.fa	96.76	96.3	Escherichia coli	DTU2019-1168-PRJ1139-Escherichia-coli-1D-1176_R1_001	26851	2485	98.89	DTU2019-1168-PRJ1139-Escherichia-coli-1D-1176_R1_001.fa.mlst_v2	69	adk_21	fumC_35	gyrB_27	icd_6	mdh_5	purA_5	recA_4	DTU2019-1168-PRJ1139-Escherichia-coli-1D-1176_R1_001
1D-1177	F5	Escherichia coli	Urine	Urine	DTU2019-1169-PRJ1139-Escherichia-coli-1D-1177_R1_001.fq.gz	234	170	72.68%	1591624	1301644	81.78%	233	11	49		146372	95	256984	5137463	ERS4416933	ERR4014525	DTU2019-1169-PRJ1139-Escherichia-coli-1D-1177_R1_001.fa	Escherichia coli	1	DTU2019-1169-PRJ1139-Escherichia-coli-1D-1177_R1_001.fa	94.94	97.02	Escherichia coli	DTU2019-1169-PRJ1139-Escherichia-coli-1D-1177_R1_001	7100	2459	97.85	DTU2019-1169-PRJ1139-Escherichia-coli-1D-1177_R1_001.fa.mlst_v2	131	adk_53	fumC_40	gyrB_47	icd_13	mdh_36	purA_28	recA_29	DTU2019-1169-PRJ1139-Escherichia-coli-1D-1177_R1_001
1D-1180	F5	Escherichia coli	Urine	Urine	DTU2019-1172-PRJ1139-Escherichia-coli-1D-1180_R1_001.fq.gz	462	341	73.82%	3161374	2601978	82.31%	648	21	109		184882	99	426967	4843167	ERS4416936	ERR4014528	DTU2019-1172-PRJ1139-Escherichia-coli-1D-1180_R1_001.fa	Escherichia coli	1	DTU2019-1172-PRJ1139-Escherichia-coli-1D-1180_R1_001.fa	93.88	95.81	Escherichia coli	DTU2019-1172-PRJ1139-Escherichia-coli-1D-1180_R1_001	34013	2353	93.63	DTU2019-1172-PRJ1139-Escherichia-coli-1D-1180_R1_001.fa.mlst_v2	297	adk_6	fumC_65	gyrB_32	icd_26	mdh_9	purA_8	recA_2	DTU2019-1172-PRJ1139-Escherichia-coli-1D-1180_R1_001
1D-1181	F5	Escherichia coli	Urine	Urine	DTU2019-1173-PRJ1139-Escherichia-coli-1D-1181_R1_001.fq.gz	414	300	72.56%	2842474	2312542	81.36%	734	18	70		290192	93	704991	5309338	ERS4416937	ERR4014529	DTU2019-1173-PRJ1139-Escherichia-coli-1D-1181_R1_001.fa	Escherichia coli	1	DTU2019-1173-PRJ1139-Escherichia-coli-1D-1181_R1_001.fa	88.86	92.35	Escherichia coli	DTU2019-1173-PRJ1139-Escherichia-coli-1D-1181_R1_001	11772	2436	96.94	DTU2019-1173-PRJ1139-Escherichia-coli-1D-1181_R1_001.fa.mlst_v2	80	adk_13	fumC_24	gyrB_19	icd_14	mdh_23	purA_1	recA_10	DTU2019-1173-PRJ1139-Escherichia-coli-1D-1181_R1_001		blaTEM-34 (blaTEM-34_KC292503)	blaTEM-34 (blaTEM-34_KC292503)	blaTEM-34 (blaTEM-34_KC292503)	blaTEM-34 (blaTEM-34_KC292503)
1D-1182	F5	Escherichia coli	Urine	Urine	DTU2019-1174-PRJ1139-Escherichia-coli-1D-1182_R1_001.fq.gz	301	216	71.69%	2040954	1655136	81.10%	272	58	130		139705	91	352269	4998101	ERS4416938	ERR4014530	DTU2019-1174-PRJ1139-Escherichia-coli-1D-1182_R1_001.fa	Escherichia coli	1	DTU2019-1174-PRJ1139-Escherichia-coli-1D-1182_R1_001.fa	99.98	99	Escherichia coli	DTU2019-1174-PRJ1139-Escherichia-coli-1D-1182_R1_001	35964	2494	99.24	DTU2019-1174-PRJ1139-Escherichia-coli-1D-1182_R1_001.fa.mlst_v2	69	adk_21	fumC_35	gyrB_27	icd_6	mdh_5	purA_5	recA_4	DTU2019-1174-PRJ1139-Escherichia-coli-1D-1182_R1_001
1D-1183	F5	Escherichia coli	Urine	Urine	DTU2019-1175-PRJ1139-Escherichia-coli-1D-1183_R1_001.fq.gz	128	87	67.78%	877032	684908	78.09%	177	6	18		128236	59	272438	4715058	ERS4416939	ERR4014531	DTU2019-1175-PRJ1139-Escherichia-coli-1D-1183_R1_001.fa	Escherichia coli	1	DTU2019-1175-PRJ1139-Escherichia-coli-1D-1183_R1_001.fa	98.13	97.96	Escherichia coli	DTU2019-1175-PRJ1139-Escherichia-coli-1D-1183_R1_001	52832	2454	97.65	DTU2019-1175-PRJ1139-Escherichia-coli-1D-1183_R1_001.fa.mlst_v2	357	adk_13	fumC_40	gyrB_13	icd_13	mdh_23	purA_25	recA_66	DTU2019-1175-PRJ1139-Escherichia-coli-1D-1183_R1_001
1D-1184	F5	Escherichia coli	Urine	Urine	DTU2019-1176-PRJ1139-Escherichia-coli-1D-1184_R1_001.fq.gz	228	165	72.46%	1551374	1266272	81.62%	230	7	26		159463	97	387805	5046854	ERS4416940	ERR4014532	DTU2019-1176-PRJ1139-Escherichia-coli-1D-1184_R1_001.fa	Escherichia coli	1	DTU2019-1176-PRJ1139-Escherichia-coli-1D-1184_R1_001.fa	97.57	96.07	Escherichia coli	DTU2019-1176-PRJ1139-Escherichia-coli-1D-1184_R1_001	10200	2458	97.81	DTU2019-1176-PRJ1139-Escherichia-coli-1D-1184_R1_001.fa.mlst_v2	131	adk_53	fumC_40	gyrB_47	icd_13	mdh_36	purA_28	recA_29	DTU2019-1176-PRJ1139-Escherichia-coli-1D-1184_R1_001		blaTEM-1B (blaTEM-1B_AY458016)		blaTEM-1B (blaTEM-1B_AY458016)
1D-1185	F5	Escherichia coli	Urine	Urine	DTU2019-1177-PRJ1139-Escherichia-coli-1D-1185_R1_001.fq.gz	245	177	72.29%	1669900	1362112	81.57%	286	18	61		124604	122	320159	5289814	ERS4416941	ERR4014533	DTU2019-1177-PRJ1139-Escherichia-coli-1D-1185_R1_001.fa	Escherichia coli	1	DTU2019-1177-PRJ1139-Escherichia-coli-1D-1185_R1_001.fa	93.19	94.97	Escherichia coli	DTU2019-1177-PRJ1139-Escherichia-coli-1D-1185_R1_001	52960	2471	98.33	DTU2019-1177-PRJ1139-Escherichia-coli-1D-1185_R1_001.fa.mlst_v2	69	adk_21	fumC_35	gyrB_27	icd_6	mdh_5	purA_5	recA_4	DTU2019-1177-PRJ1139-Escherichia-coli-1D-1185_R1_001		blaTEM-1B (blaTEM-1B_AY458016)		blaTEM-1B (blaTEM-1B_AY458016)
1D-1186	F5	Escherichia coli	Urine	Urine	DTU2019-1178-PRJ1139-Escherichia-coli-1D-1186_R1_001.fq.gz	204	145	71.18%	1388626	1120484	80.69%	232	37	97		185320	120	564818	5139363	ERS4416942	ERR4014534	DTU2019-1178-PRJ1139-Escherichia-coli-1D-1186_R1_001.fa	Escherichia coli	1	DTU2019-1178-PRJ1139-Escherichia-coli-1D-1186_R1_001.fa	97.56	95.65	Escherichia coli	DTU2019-1178-PRJ1139-Escherichia-coli-1D-1186_R1_001	44693	2477	98.57	DTU2019-1178-PRJ1139-Escherichia-coli-1D-1186_R1_001.fa.mlst_v2	141	adk_13	fumC_52	gyrB_10	icd_14	mdh_17	purA_25	recA_17	DTU2019-1178-PRJ1139-Escherichia-coli-1D-1186_R1_001
1D-1189	F5	Escherichia coli	Urine	Urine	DTU2019-1181-PRJ1139-Escherichia-coli-1D-1189_R1_001.fq.gz	415	301	72.52%	2825686	2306524	81.63%	511	23	107		244027	63	858508	4950612	ERS4416945	ERR4014537	DTU2019-1181-PRJ1139-Escherichia-coli-1D-1189_R1_001.fa	Escherichia coli	0.98	DTU2019-1181-PRJ1139-Escherichia-coli-1D-1189_R1_001.fa	76.15	78.58	Escherichia coli	DTU2019-1181-PRJ1139-Escherichia-coli-1D-1189_R1_001	22040	2449	97.45	DTU2019-1181-PRJ1139-Escherichia-coli-1D-1189_R1_001.fa.mlst_v2	362	adk_62	fumC_100	gyrB_17	icd_31	mdh_5	purA_5	recA_4	DTU2019-1181-PRJ1139-Escherichia-coli-1D-1189_R1_001
1D-1190	F5	Escherichia coli	Urine	Urine	DTU2019-1182-PRJ1139-Escherichia-coli-1D-1190_R1_001.fq.gz	828	602	72.68%	5625174	4591422	81.62%	920	34	157		104009	137	320619	4917014	ERS4416946	ERR4014538	DTU2019-1182-PRJ1139-Escherichia-coli-1D-1190_R1_001.fa	Escherichia coli	1	DTU2019-1182-PRJ1139-Escherichia-coli-1D-1190_R1_001.fa	89.72	92.46	Escherichia coli	DTU2019-1182-PRJ1139-Escherichia-coli-1D-1190_R1_001	44682	2368	94.23	DTU2019-1182-PRJ1139-Escherichia-coli-1D-1190_R1_001.fa.mlst_v2	1434	adk_10	fumC_11	gyrB_5	icd_8	mdh_7	purA_8	recA_6	DTU2019-1182-PRJ1139-Escherichia-coli-1D-1190_R1_001
1D-1191	F5	Escherichia coli	Urine	Urine	DTU2019-1183-PRJ1139-Escherichia-coli-1D-1191_R1_001.fq.gz	650	475	73.08%	4450046	3640676	81.81%	885	324	119		289570	102	515255	5110912	ERS4416947	ERR4014539	DTU2019-1183-PRJ1139-Escherichia-coli-1D-1191_R1_001.fa	Escherichia coli	1	DTU2019-1183-PRJ1139-Escherichia-coli-1D-1191_R1_001.fa	96.69	97.09	Escherichia coli	DTU2019-1183-PRJ1139-Escherichia-coli-1D-1191_R1_001	7660	2446	97.33	DTU2019-1183-PRJ1139-Escherichia-coli-1D-1191_R1_001.fa.mlst_v2	73	adk_36	fumC_24	gyrB_9	icd_13	mdh_17	purA_11	recA_25	DTU2019-1183-PRJ1139-Escherichia-coli-1D-1191_R1_001
1D-1192	F5	Escherichia coli	Urine	Urine	DTU2019-1184-PRJ1139-Escherichia-coli-1D-1192_R1_001.fq.gz	813	597	73.43%	5569660	4563472	81.93%	1195	53	136		497812	31	686795	4759608	ERS4416948	ERR4014540	DTU2019-1184-PRJ1139-Escherichia-coli-1D-1192_R1_001.fa	Escherichia coli	1	DTU2019-1184-PRJ1139-Escherichia-coli-1D-1192_R1_001.fa	96.31	99.64	Escherichia coli	DTU2019-1184-PRJ1139-Escherichia-coli-1D-1192_R1_001	6744	2486	98.93	DTU2019-1184-PRJ1139-Escherichia-coli-1D-1192_R1_001.fa.mlst_v2	569	adk_13	fumC_38	gyrB_84	icd_13	mdh_17	purA_64	recA_34	DTU2019-1184-PRJ1139-Escherichia-coli-1D-1192_R1_001
1D-1193	F5	Escherichia coli	Swab leg	Skin or soft tissue	DTU2019-1185-PRJ1139-Escherichia-coli-1D-1193_R1_001.fq.gz	263	188	71.64%	1803030	1458140	80.87%	320	151	63		214583	101	655333	5134065	ERS4416949	ERR4014541	DTU2019-1185-PRJ1139-Escherichia-coli-1D-1193_R1_001.fa	Escherichia coli	1	DTU2019-1185-PRJ1139-Escherichia-coli-1D-1193_R1_001.fa	97.48	99.09	Escherichia coli	DTU2019-1185-PRJ1139-Escherichia-coli-1D-1193_R1_001	10753	2482	98.77	DTU2019-1185-PRJ1139-Escherichia-coli-1D-1193_R1_001.fa.mlst_v2	73	adk_36	fumC_24	gyrB_9	icd_13	mdh_17	purA_11	recA_25	DTU2019-1185-PRJ1139-Escherichia-coli-1D-1193_R1_001		blaSHV-102 (blaSHV-102_EU024485), blaSHV-48 (blaSHV-48_AY263404), blaSHV-1 (blaSHV-1_AF148850)		blaSHV-102 (blaSHV-102_EU024485), blaSHV-48 (blaSHV-48_AY263404), blaSHV-1 (blaSHV-1_AF148850)
1D-1197	F5	Escherichia coli	Faeces	Stool or rectum	DTU2019-1189-PRJ1139-Escherichia-coli-1D-1197_R1_001.fq.gz	247	177	71.95%	1679566	1366042	81.33%	203	103	101		155672	150	533007	4975797	ERS4416953	ERR4014545	DTU2019-1189-PRJ1139-Escherichia-coli-1D-1197_R1_001.fa	Escherichia coli	1	DTU2019-1189-PRJ1139-Escherichia-coli-1D-1197_R1_001.fa	89.36	95.16	Escherichia coli	DTU2019-1189-PRJ1139-Escherichia-coli-1D-1197_R1_001	36542	2470	98.29	DTU2019-1189-PRJ1139-Escherichia-coli-1D-1197_R1_001.fa.mlst_v2	2040	adk_6	fumC_29	gyrB_22	icd_18	mdh_11	purA_8	recA_41	DTU2019-1189-PRJ1139-Escherichia-coli-1D-1197_R1_001		blaCTX-M-15 (blaCTX-M-15_AY044436)		blaCTX-M-15 (blaCTX-M-15_AY044436)
1D-1198	F5	Escherichia coli	Faeces	Stool or rectum	DTU2019-1190-PRJ1139-Escherichia-coli-1D-1198_R1_001.fq.gz	202	141	69.90%	1379370	1098104	79.61%	218	121	151		51034	249	170973	5314174	ERS4416954	ERR4014546	DTU2019-1190-PRJ1139-Escherichia-coli-1D-1198_R1_001.fa	Escherichia coli	1	DTU2019-1190-PRJ1139-Escherichia-coli-1D-1198_R1_001.fa	92.15	96.45	Escherichia coli	DTU2019-1190-PRJ1139-Escherichia-coli-1D-1198_R1_001	36272	2384	94.87	DTU2019-1190-PRJ1139-Escherichia-coli-1D-1198_R1_001.fa.mlst_v2	33	adk_6	fumC_4	gyrB_4	icd_1	mdh_22	purA_8	recA_7	DTU2019-1190-PRJ1139-Escherichia-coli-1D-1198_R1_001		blaTEM-1B (blaTEM-1B_AY458016)		blaTEM-1B (blaTEM-1B_AY458016)
1D-1199	F5	Escherichia coli	Faeces	Stool or rectum	DTU2019-1191-PRJ1139-Escherichia-coli-1D-1199_R1_001.fq.gz	568	409	71.99%	3867662	3140172	81.19%	500	238	256		75652	242	181289	5328985	ERS4416955	ERR4014547	DTU2019-1191-PRJ1139-Escherichia-coli-1D-1199_R1_001.fa	Escherichia coli	1	DTU2019-1191-PRJ1139-Escherichia-coli-1D-1199_R1_001.fa	92.15	96.46	Escherichia coli	DTU2019-1191-PRJ1139-Escherichia-coli-1D-1199_R1_001	36272	2409	95.86	DTU2019-1191-PRJ1139-Escherichia-coli-1D-1199_R1_001.fa.mlst_v2	33	adk_6	fumC_4	gyrB_4	icd_1	mdh_22	purA_8	recA_7	DTU2019-1191-PRJ1139-Escherichia-coli-1D-1199_R1_001		blaTEM-1B (blaTEM-1B_AY458016)		blaTEM-1B (blaTEM-1B_AY458016)
1D-1200	F5	Escherichia coli	Faeces	Stool or rectum	DTU2019-1192-PRJ1139-Escherichia-coli-1D-1200_R1_001.fq.gz	679	493	72.70%	4711578	3827624	81.24%	896	473	575		73855	249	176983	5332638	ERS4416956	ERR4014548	DTU2019-1192-PRJ1139-Escherichia-coli-1D-1200_R1_001.fa	Escherichia coli	1	DTU2019-1192-PRJ1139-Escherichia-coli-1D-1200_R1_001.fa	92.14	96.49	Escherichia coli	DTU2019-1192-PRJ1139-Escherichia-coli-1D-1200_R1_001	36272	2408	95.82	DTU2019-1192-PRJ1139-Escherichia-coli-1D-1200_R1_001.fa.mlst_v2	33	adk_6	fumC_4	gyrB_4	icd_1	mdh_22	purA_8	recA_7	DTU2019-1192-PRJ1139-Escherichia-coli-1D-1200_R1_001		blaTEM-1B (blaTEM-1B_AY458016)		blaTEM-1B (blaTEM-1B_AY458016)
1D-1201	F5	Escherichia coli	Faeces	Stool or rectum	DTU2019-1193-PRJ1139-Escherichia-coli-1D-1201_R1_001.fq.gz	582	414	71.14%	3975566	3199846	80.49%	546	289	178		73855	244	181289	5331209	ERS4416957	ERR4014549	DTU2019-1193-PRJ1139-Escherichia-coli-1D-1201_R1_001.fa	Escherichia coli	1	DTU2019-1193-PRJ1139-Escherichia-coli-1D-1201_R1_001.fa	92.14	96.49	Escherichia coli	DTU2019-1193-PRJ1139-Escherichia-coli-1D-1201_R1_001	36272	2409	95.86	DTU2019-1193-PRJ1139-Escherichia-coli-1D-1201_R1_001.fa.mlst_v2	33	adk_6	fumC_4	gyrB_4	icd_1	mdh_22	purA_8	recA_7	DTU2019-1193-PRJ1139-Escherichia-coli-1D-1201_R1_001		blaTEM-1B (blaTEM-1B_AY458016)		blaTEM-1B (blaTEM-1B_AY458016)
1D-1202	F5	Escherichia coli	Faeces	Stool or rectum	DTU2019-1194-PRJ1139-Escherichia-coli-1D-1202_R1_001.fq.gz	258	185	71.59%	1758396	1419766	80.74%	236	103	53		71096	221	170559	5320663	ERS4416958	ERR4014550	DTU2019-1194-PRJ1139-Escherichia-coli-1D-1202_R1_001.fa	Escherichia coli	1	DTU2019-1194-PRJ1139-Escherichia-coli-1D-1202_R1_001.fa	92.14	96.51	Escherichia coli	DTU2019-1194-PRJ1139-Escherichia-coli-1D-1202_R1_001	36272	2407	95.78	DTU2019-1194-PRJ1139-Escherichia-coli-1D-1202_R1_001.fa.mlst_v2	33	adk_6	fumC_4	gyrB_4	icd_1	mdh_22	purA_8	recA_7	DTU2019-1194-PRJ1139-Escherichia-coli-1D-1202_R1_001		blaTEM-1B (blaTEM-1B_AY458016)		blaTEM-1B (blaTEM-1B_AY458016)
1D-1203	F5	Escherichia coli	Faeces	Stool or rectum	DTU2019-1195-PRJ1139-Escherichia-coli-1D-1203_R1_001.fq.gz	391	283	72.45%	2704100	2198116	81.29%	503	263	110		71065	207	175874	5317604	ERS4416959	ERR4014551	DTU2019-1195-PRJ1139-Escherichia-coli-1D-1203_R1_001.fa	Escherichia coli	1	DTU2019-1195-PRJ1139-Escherichia-coli-1D-1203_R1_001.fa	92.15	96.46	Escherichia coli	DTU2019-1195-PRJ1139-Escherichia-coli-1D-1203_R1_001	36272	2409	95.86	DTU2019-1195-PRJ1139-Escherichia-coli-1D-1203_R1_001.fa.mlst_v2	33	adk_6	fumC_4	gyrB_4	icd_1	mdh_22	purA_8	recA_7	DTU2019-1195-PRJ1139-Escherichia-coli-1D-1203_R1_001		blaTEM-1B (blaTEM-1B_AY458016)		blaTEM-1B (blaTEM-1B_AY458016)
1D-1205	F5	Escherichia coli	Faeces	Stool or rectum	DTU2019-1196-PRJ1139-Campylobacter-jejuni-1D-1205_R1_001.fq.gz	412	301	73.03%	2841554	2316826	81.53%	522	256	116		114091	134	320314	4916945	ERS4416960	ERR4014552	DTU2019-1196-PRJ1139-Campylobacter-jejuni-1D-1205_R1_001.fa	Escherichia coli	1	DTU2019-1196-PRJ1139-Campylobacter-jejuni-1D-1205_R1_001.fa	89.72	92.46	Escherichia coli	DTU2019-1196-PRJ1139-Campylobacter-jejuni-1D-1205_R1_001	44682	2364	94.07	DTU2019-1196-PRJ1139-Campylobacter-jejuni-1D-1205_R1_001.fa.mlst_v2	1434	adk_10	fumC_11	gyrB_5	icd_8	mdh_7	purA_8	recA_6	DTU2019-1196-PRJ1139-Campylobacter-jejuni-1D-1205_R1_001
1D-1210	F6	Escherichia coli	Urine	Urine	DTU2019-1200-PRJ1139-Escherichia-coli-1D-1210_R1_001.fq.gz	288	211	73.19%	1975790	1618032	81.89%	411	22	51		197399	89	546599	5053406	ERS4416964	ERR4014556	DTU2019-1200-PRJ1139-Escherichia-coli-1D-1210_R1_001.fa	Escherichia coli	1	DTU2019-1200-PRJ1139-Escherichia-coli-1D-1210_R1_001.fa	95.45	96.95	Escherichia coli	DTU2019-1200-PRJ1139-Escherichia-coli-1D-1210_R1_001	8614	2300	91.52	DTU2019-1200-PRJ1139-Escherichia-coli-1D-1210_R1_001.fa.mlst_v2	12	adk_13	fumC_13	gyrB_9	icd_13	mdh_16	purA_10	recA_9	DTU2019-1200-PRJ1139-Escherichia-coli-1D-1210_R1_001
1D-1211	F6	Escherichia coli	Urine	Urine	DTU2019-1201-PRJ1139-Escherichia-coli-1D-1211_R1_001.fq.gz	688	499	72.55%	4661532	3814498	81.83%	635	44	166		148955	126	527897	5225676	ERS4416965	ERR4014557	DTU2019-1201-PRJ1139-Escherichia-coli-1D-1211_R1_001.fa	Escherichia coli	1	DTU2019-1201-PRJ1139-Escherichia-coli-1D-1211_R1_001.fa	85.37	91.84	Escherichia coli	DTU2019-1201-PRJ1139-Escherichia-coli-1D-1211_R1_001	35883	2448	97.41	DTU2019-1201-PRJ1139-Escherichia-coli-1D-1211_R1_001.fa.mlst_v2	349	adk_34	fumC_36	gyrB_39	icd_87	mdh_67	purA_16	recA_4	DTU2019-1201-PRJ1139-Escherichia-coli-1D-1211_R1_001
1D-1212	F6	Escherichia coli	Urine	Urine	DTU2019-1202-PRJ1139-Escherichia-coli-1D-1212_R1_001.fq.gz	435	311	71.69%	2965128	2398704	80.90%	560	102	217		136860	161	447645	5235590	ERS4416966	ERR4014558	DTU2019-1202-PRJ1139-Escherichia-coli-1D-1212_R1_001.fa	Escherichia coli	1	DTU2019-1202-PRJ1139-Escherichia-coli-1D-1212_R1_001.fa	94.77	99.37	Escherichia coli	DTU2019-1202-PRJ1139-Escherichia-coli-1D-1212_R1_001	3263	2482	98.77	DTU2019-1202-PRJ1139-Escherichia-coli-1D-1212_R1_001.fa.mlst_v2	69	adk_21	fumC_35	gyrB_27	icd_6	mdh_5	purA_5	recA_4	DTU2019-1202-PRJ1139-Escherichia-coli-1D-1212_R1_001		blaTEM-1B (blaTEM-1B_AY458016)		blaTEM-1B (blaTEM-1B_AY458016)
1D-1213	F6	Escherichia coli	Urine	Urine	DTU2019-1203-PRJ1139-Escherichia-coli-1D-1213_R1_001.fq.gz	444	320	72.14%	3013910	2453338	81.40%	485	70	130		238637	47	625118	4768778	ERS4416967	ERR4014559	DTU2019-1203-PRJ1139-Escherichia-coli-1D-1213_R1_001.fa	Escherichia coli	1	DTU2019-1203-PRJ1139-Escherichia-coli-1D-1213_R1_001.fa	96.77	97.45	Escherichia coli	DTU2019-1203-PRJ1139-Escherichia-coli-1D-1213_R1_001	59050	2437	96.98	DTU2019-1203-PRJ1139-Escherichia-coli-1D-1213_R1_001.fa.mlst_v2	135	adk_13	fumC_39	gyrB_50	icd_13	mdh_16	purA_37	recA_25	DTU2019-1203-PRJ1139-Escherichia-coli-1D-1213_R1_001
1D-1214	F6	Escherichia coli	Urine	Urine	DTU2019-1204-PRJ1139-Escherichia-coli-1D-1214_R1_001.fq.gz	321	232	72.31%	2197080	1783722	81.19%	494	48	161		172776	148	371335	5334088	ERS4416968	ERR4014560	DTU2019-1204-PRJ1139-Escherichia-coli-1D-1214_R1_001.fa	Escherichia coli	1	DTU2019-1204-PRJ1139-Escherichia-coli-1D-1214_R1_001.fa	91.11	92.46	Escherichia coli	DTU2019-1204-PRJ1139-Escherichia-coli-1D-1214_R1_001	10745	2456	97.73	DTU2019-1204-PRJ1139-Escherichia-coli-1D-1214_R1_001.fa.mlst_v2	404	adk_14	fumC_14	gyrB_10	icd_14	mdh_17	purA_7	recA_74	DTU2019-1204-PRJ1139-Escherichia-coli-1D-1214_R1_001		blaTEM-1C (blaTEM-1C_FJ560503)		blaTEM-1C (blaTEM-1C_FJ560503)
1D-1215	F6	Escherichia coli	Urine	Urine	DTU2019-1205-PRJ1139-Escherichia-coli-1D-1215_R1_001.fq.gz	276	197	71.39%	1872374	1513182	80.82%	341	15	67		154884	72	481987	4843991	ERS4416969	ERR4014561	DTU2019-1205-PRJ1139-Escherichia-coli-1D-1215_R1_001.fa	Escherichia coli	1	DTU2019-1205-PRJ1139-Escherichia-coli-1D-1215_R1_001.fa	89.4	88.88	Escherichia coli	DTU2019-1205-PRJ1139-Escherichia-coli-1D-1215_R1_001	28242	2310	91.92	DTU2019-1205-PRJ1139-Escherichia-coli-1D-1215_R1_001.fa.mlst_v2	162	adk_9	fumC_65	gyrB_5	icd_1	mdh_9	purA_13	recA_6	DTU2019-1205-PRJ1139-Escherichia-coli-1D-1215_R1_001
1D-1219	F6	Escherichia coli	Tracheal secretion	Respiratory system	DTU2019-1209-PRJ1139-Escherichia-coli-1D-1219_R1_001.fq.gz	450	352	78.31%	3052688	2619514	85.81%	442	29	86		336471	44	591929	5147999	ERS4416973	ERR4014565	DTU2019-1209-PRJ1139-Escherichia-coli-1D-1219_R1_001.fa	Escherichia coli	1	DTU2019-1209-PRJ1139-Escherichia-coli-1D-1219_R1_001.fa	91.78	96.28	Escherichia coli	DTU2019-1209-PRJ1139-Escherichia-coli-1D-1219_R1_001	7759	2469	98.25	DTU2019-1209-PRJ1139-Escherichia-coli-1D-1219_R1_001.fa.mlst_v2	131	adk_53	fumC_40	gyrB_47	icd_13	mdh_36	purA_28	recA_29	DTU2019-1209-PRJ1139-Escherichia-coli-1D-1219_R1_001		blaTEM-1C (blaTEM-1C_FJ560503)		blaTEM-1C (blaTEM-1C_FJ560503)
1D-1224	F6	Escherichia coli	Urine	Urine	DTU2019-2261-PRJ1139-Escherichia-coli-1D-1224_R1_001.fq.gz	114	94	83.06%	769418	690692	89.77%	36	22	32		123173	427	328227	5163548	ERS4416977	ERR4014569	DTU2019-2261-PRJ1139-Escherichia-coli-1D-1224_R1_001.fa	Escherichia coli	1	DTU2019-2261-PRJ1139-Escherichia-coli-1D-1224_R1_001.fa	83.86	88.89	Escherichia coli	DTU2019-2261-PRJ1139-Escherichia-coli-1D-1224_R1_001	55408	2435	96.90	DTU2019-2261-PRJ1139-Escherichia-coli-1D-1224_R1_001.fa.mlst_v2	10	adk_10	fumC_11	gyrB_4	icd_8	mdh_8	purA_8	recA_2	DTU2019-2261-PRJ1139-Escherichia-coli-1D-1224_R1_001		blaSHV-12 (blaSHV-12_KF976405)		blaSHV-12 (blaSHV-12_KF976405)
1D-1225	F6	Escherichia coli	Urine	Urine	DTU2019-1215-PRJ1139-Escherichia-coli-1D-1225_R1_001.fq.gz	649	514	79.12%	4507524	3872984	85.92%	1242	57	148		170820	252	583626	5410089	ERS4416978	ERR4014570	DTU2019-1215-PRJ1139-Escherichia-coli-1D-1225_R1_001.fa	Escherichia coli	1	DTU2019-1215-PRJ1139-Escherichia-coli-1D-1225_R1_001.fa	90.87	97.51	Escherichia coli	DTU2019-1215-PRJ1139-Escherichia-coli-1D-1225_R1_001	11831	2454	97.65	DTU2019-1215-PRJ1139-Escherichia-coli-1D-1225_R1_001.fa.mlst_v2	69	adk_21	fumC_35	gyrB_27	icd_6	mdh_5	purA_5	recA_4	DTU2019-1215-PRJ1139-Escherichia-coli-1D-1225_R1_001		blaTEM-1B (blaTEM-1B_AY458016)		blaTEM-1B (blaTEM-1B_AY458016)
1D-1226	F6	Escherichia coli	Urine	Urine	DTU2019-1216-PRJ1139-Escherichia-coli-1D-1226_R1_001.fq.gz	681	538	78.97%	4641224	3999116	86.17%	671	23	113		501889	35	1114612	4710167	ERS4416979	ERR4014571	DTU2019-1216-PRJ1139-Escherichia-coli-1D-1226_R1_001.fa	Escherichia coli	1	DTU2019-1216-PRJ1139-Escherichia-coli-1D-1226_R1_001.fa	98.51	97.75	Escherichia coli	DTU2019-1216-PRJ1139-Escherichia-coli-1D-1226_R1_001	27520	2456	97.73	DTU2019-1216-PRJ1139-Escherichia-coli-1D-1226_R1_001.fa.mlst_v2	135	adk_13	fumC_39	gyrB_50	icd_13	mdh_16	purA_37	recA_25	DTU2019-1216-PRJ1139-Escherichia-coli-1D-1226_R1_001
1D-1227	F6	Escherichia coli	Urine	Urine	DTU2019-1217-PRJ1139-Escherichia-coli-1D-1227_R1_001.fq.gz	872	690	79.13%	6028828	5178788	85.90%	1471	47	199		368450	45	759888	5152452	ERS4416980	ERR4014572	DTU2019-1217-PRJ1139-Escherichia-coli-1D-1227_R1_001.fa	Escherichia coli	0.98	DTU2019-1217-PRJ1139-Escherichia-coli-1D-1227_R1_001.fa	89.21	92.42	Escherichia coli	DTU2019-1217-PRJ1139-Escherichia-coli-1D-1227_R1_001	33563	2097	83.45	DTU2019-1217-PRJ1139-Escherichia-coli-1D-1227_R1_001.fa.mlst_v2	648	adk_92	fumC_4	gyrB_87	icd_96	mdh_70	purA_58	recA_2	DTU2019-1217-PRJ1139-Escherichia-coli-1D-1227_R1_001		blaTEM-1B (blaTEM-1B_AY458016)		blaTEM-1B (blaTEM-1B_AY458016)
1D-1228	F6	Escherichia coli	Urine	Urine	DTU2019-1218-PRJ1139-Escherichia-coli-1D-1228_R1_001.fq.gz	640	509	79.51%	4418952	3812524	86.28%	976	34	103		348863	65	666544	5002716	ERS4416981	ERR4014573	DTU2019-1218-PRJ1139-Escherichia-coli-1D-1228_R1_001.fa	Escherichia coli	1	DTU2019-1218-PRJ1139-Escherichia-coli-1D-1228_R1_001.fa	95.93	94.18	Escherichia coli	DTU2019-1218-PRJ1139-Escherichia-coli-1D-1228_R1_001	3467	2480	98.69	DTU2019-1218-PRJ1139-Escherichia-coli-1D-1228_R1_001.fa.mlst_v2	2013	adk_36	fumC_24	gyrB_9	icd_275	mdh_17	purA_11	recA_25	DTU2019-1218-PRJ1139-Escherichia-coli-1D-1228_R1_001
1D-1229	F6	Escherichia coli	Urine	Urine	DTU2019-1219-PRJ1139-Escherichia-coli-1D-1229_R1_001.fq.gz	265	207	78.40%	1801128	1544602	85.76%	274	8	54		183595	95	564977	5092245	ERS4416982	ERR4014574	DTU2019-1219-PRJ1139-Escherichia-coli-1D-1229_R1_001.fa	Escherichia coli	1	DTU2019-1219-PRJ1139-Escherichia-coli-1D-1229_R1_001.fa	95.72	98.74	Escherichia coli	DTU2019-1219-PRJ1139-Escherichia-coli-1D-1229_R1_001	31972	2490	99.08	DTU2019-1219-PRJ1139-Escherichia-coli-1D-1229_R1_001.fa.mlst_v2	1193	adk_14	fumC_14	gyrB_10	icd_200	mdh_17	purA_7	recA_10	DTU2019-1219-PRJ1139-Escherichia-coli-1D-1229_R1_001
1D-1230	F6	Escherichia coli	Urine	Urine	DTU2019-1220-PRJ1139-Escherichia-coli-1D-1230_R1_001.fq.gz	344	268	78.06%	2334680	1997446	85.56%	297	13	66		307461	82	738231	4991090	ERS4416983	ERR4014575	DTU2019-1220-PRJ1139-Escherichia-coli-1D-1230_R1_001.fa	Escherichia coli	1	DTU2019-1220-PRJ1139-Escherichia-coli-1D-1230_R1_001.fa	79.52	78.81	Escherichia coli	DTU2019-1220-PRJ1139-Escherichia-coli-1D-1230_R1_001	6726	2465	98.09	DTU2019-1220-PRJ1139-Escherichia-coli-1D-1230_R1_001.fa.mlst_v2	567	adk_13	fumC_43	gyrB_9	icd_37	mdh_17	purA_37	recA_25	DTU2019-1220-PRJ1139-Escherichia-coli-1D-1230_R1_001		blaTEM-1B (blaTEM-1B_AY458016)		blaTEM-1B (blaTEM-1B_AY458016)
1D-1231	F6	Escherichia coli	Urine	Urine	DTU2019-1221-PRJ1139-Escherichia-coli-1D-1231_R1_001.fq.gz	841	666	79.21%	5746814	4956100	86.24%	892	78	208		472872	34	1133725	4892841	ERS4416984	ERR4014576	DTU2019-1221-PRJ1139-Escherichia-coli-1D-1231_R1_001.fa	Escherichia coli	1	DTU2019-1221-PRJ1139-Escherichia-coli-1D-1231_R1_001.fa	94.01	98.26	Escherichia coli	DTU2019-1221-PRJ1139-Escherichia-coli-1D-1231_R1_001	1416	2436	96.94	DTU2019-1221-PRJ1139-Escherichia-coli-1D-1231_R1_001.fa.mlst_v2	355	adk_36	fumC_24	gyrB_10	icd_13	mdh_17	purA_10	recA_25	DTU2019-1221-PRJ1139-Escherichia-coli-1D-1231_R1_001
1D-1232	F6	Escherichia coli	Urine	Urine	DTU2019-1222-PRJ1139-Escherichia-coli-1D-1232_R1_001.fq.gz	369	288	77.88%	2522772	2150438	85.24%	432	89	138		333523	50	610694	4971621	ERS4416985	ERR4014577	DTU2019-1222-PRJ1139-Escherichia-coli-1D-1232_R1_001.fa	Escherichia coli	1	DTU2019-1222-PRJ1139-Escherichia-coli-1D-1232_R1_001.fa	96.19	91.47	Escherichia coli	DTU2019-1222-PRJ1139-Escherichia-coli-1D-1232_R1_001	44644	2436	96.94	DTU2019-1222-PRJ1139-Escherichia-coli-1D-1232_R1_001.fa.mlst_v2	141	adk_13	fumC_52	gyrB_10	icd_14	mdh_17	purA_25	recA_17	DTU2019-1222-PRJ1139-Escherichia-coli-1D-1232_R1_001
1D-1234	F6	Escherichia coli	Urine	Urine	DTU2019-1224-PRJ1139-Escherichia-coli-1D-1234_R1_001.fq.gz	600	477	79.41%	4138032	3569430	86.26%	829	42	159		210630	101	377243	5227008	ERS4416987	ERR4014579	DTU2019-1224-PRJ1139-Escherichia-coli-1D-1234_R1_001.fa	Escherichia coli	1	DTU2019-1224-PRJ1139-Escherichia-coli-1D-1234_R1_001.fa	91.6	90.51	Escherichia coli	DTU2019-1224-PRJ1139-Escherichia-coli-1D-1234_R1_001	33877	2464	98.05	DTU2019-1224-PRJ1139-Escherichia-coli-1D-1234_R1_001.fa.mlst_v2	69	adk_21	fumC_35	gyrB_27	icd_6	mdh_5	purA_5	recA_4	DTU2019-1224-PRJ1139-Escherichia-coli-1D-1234_R1_001		blaTEM-1C (blaTEM-1C_FJ560503)		blaTEM-1C (blaTEM-1C_FJ560503)
1D-1235	F6	Escherichia coli	Urine	Urine	DTU2019-1225-PRJ1139-Escherichia-coli-1D-1235_R1_001.fq.gz	866	685	79.10%	5980906	5143894	86.01%	1303	40	165		233528	91	413576	4858873	ERS4416988	ERR4014580	DTU2019-1225-PRJ1139-Escherichia-coli-1D-1235_R1_001.fa	Escherichia coli	1	DTU2019-1225-PRJ1139-Escherichia-coli-1D-1235_R1_001.fa	91.1	93.53	Escherichia coli	DTU2019-1225-PRJ1139-Escherichia-coli-1D-1235_R1_001	38686	2453	97.61	DTU2019-1225-PRJ1139-Escherichia-coli-1D-1235_R1_001.fa.mlst_v2	101	adk_43	fumC_41	gyrB_15	icd_18	mdh_11	purA_7	recA_6	DTU2019-1225-PRJ1139-Escherichia-coli-1D-1235_R1_001		blaTEM-1B (blaTEM-1B_AY458016)		blaTEM-1B (blaTEM-1B_AY458016)
1D-1236	F6	Escherichia coli	Urine	Urine	DTU2019-1226-PRJ1139-Escherichia-coli-1D-1236_R1_001.fq.gz	992	780	78.64%	6892926	5893560	85.50%	1910	272	573		162528	136	354891	5210621	ERS4416989	ERR4014581	DTU2019-1226-PRJ1139-Escherichia-coli-1D-1236_R1_001.fa	Escherichia coli	1	DTU2019-1226-PRJ1139-Escherichia-coli-1D-1236_R1_001.fa	94.96	99.26	Escherichia coli	DTU2019-1226-PRJ1139-Escherichia-coli-1D-1236_R1_001	26761	2490	99.08	DTU2019-1226-PRJ1139-Escherichia-coli-1D-1236_R1_001.fa.mlst_v2	69	adk_21	fumC_35	gyrB_27	icd_6	mdh_5	purA_5	recA_4	DTU2019-1226-PRJ1139-Escherichia-coli-1D-1236_R1_001
1D-1237	F6	Escherichia coli	Urine	Urine	DTU2019-1227-PRJ1139-Escherichia-coli-1D-1237_R1_001.fq.gz	484	384	79.31%	3352418	2885560	86.07%	771	41	90		194826	99	664110	5402723	ERS4416990	ERR4014582	DTU2019-1227-PRJ1139-Escherichia-coli-1D-1237_R1_001.fa	Escherichia coli	1	DTU2019-1227-PRJ1139-Escherichia-coli-1D-1237_R1_001.fa	89.25	98.38	Escherichia coli	DTU2019-1227-PRJ1139-Escherichia-coli-1D-1237_R1_001	56815	2457	97.77	DTU2019-1227-PRJ1139-Escherichia-coli-1D-1237_R1_001.fa.mlst_v2	70	adk_34	fumC_36	gyrB_28	icd_25	mdh_28	purA_16	recA_4	DTU2019-1227-PRJ1139-Escherichia-coli-1D-1237_R1_001		blaTEM-1B (blaTEM-1B_AY458016)		blaTEM-1B (blaTEM-1B_AY458016)
1D-1238	F6	Escherichia coli	Urine	Urine	DTU2019-1228-PRJ1139-Escherichia-coli-1D-1238_R1_001.fq.gz	517	408	78.95%	3526002	3033230	86.02%	522	31	69		245955	81	581945	5004523	ERS4416991	ERR4014583	DTU2019-1228-PRJ1139-Escherichia-coli-1D-1238_R1_001.fa	Escherichia coli	1	DTU2019-1228-PRJ1139-Escherichia-coli-1D-1238_R1_001.fa	95.79	94.16	Escherichia coli	DTU2019-1228-PRJ1139-Escherichia-coli-1D-1238_R1_001	3467	2474	98.45	DTU2019-1228-PRJ1139-Escherichia-coli-1D-1238_R1_001.fa.mlst_v2	2013	adk_36	fumC_24	gyrB_9	icd_275	mdh_17	purA_11	recA_25	DTU2019-1228-PRJ1139-Escherichia-coli-1D-1238_R1_001
1D-1239	F6	Escherichia coli	Urine	Urine	DTU2019-1229-PRJ1139-Escherichia-coli-1D-1239_R1_001.fq.gz	439	346	78.92%	3014306	2586776	85.82%	532	16	99		103727	155	295151	5103504	ERS4416992	ERR4014584	DTU2019-1229-PRJ1139-Escherichia-coli-1D-1239_R1_001.fa	Escherichia coli	1	DTU2019-1229-PRJ1139-Escherichia-coli-1D-1239_R1_001.fa	88.1	92.91	Escherichia coli	DTU2019-1229-PRJ1139-Escherichia-coli-1D-1239_R1_001	7662	2411	95.94	DTU2019-1229-PRJ1139-Escherichia-coli-1D-1239_R1_001.fa.mlst_v2	453	adk_99	fumC_6	gyrB_33	icd_33	mdh_24	purA_8	recA_7	DTU2019-1229-PRJ1139-Escherichia-coli-1D-1239_R1_001		blaTEM-1B (blaTEM-1B_AY458016)		blaTEM-1B (blaTEM-1B_AY458016)
1D-1240	F6	Escherichia coli	Urine	Urine	DTU2019-1230-PRJ1139-Escherichia-coli-1D-1240_R1_001.fq.gz	499	394	79.05%	3402332	2932274	86.18%	485	19	81		75029	239	237199	5259467	ERS4416993	ERR4014585	DTU2019-1230-PRJ1139-Escherichia-coli-1D-1240_R1_001.fa	Escherichia coli	1	DTU2019-1230-PRJ1139-Escherichia-coli-1D-1240_R1_001.fa	94.32	98.05	Escherichia coli	DTU2019-1230-PRJ1139-Escherichia-coli-1D-1240_R1_001	61074	2402	95.58	DTU2019-1230-PRJ1139-Escherichia-coli-1D-1240_R1_001.fa.mlst_v2	8125	adk_10	fumC_11	gyrB_681	icd_8	mdh_8	purA_8	recA_2	DTU2019-1230-PRJ1139-Escherichia-coli-1D-1240_R1_001
1D-1241	F6	Escherichia coli	Urine	Urine	DTU2019-2111-PRJ1139-Escherichia-coli-1D-1241_R1_001.fq.gz	627	516	82.40%	4268310	3784044	88.65%	311	119	341		114557	156	245802	5162980	ERS4416994	ERR4014586	DTU2019-2111-PRJ1139-Escherichia-coli-1D-1241_R1_001.fa	Escherichia coli	1	DTU2019-2111-PRJ1139-Escherichia-coli-1D-1241_R1_001.fa	91.11	96.31	Escherichia coli	DTU2019-2111-PRJ1139-Escherichia-coli-1D-1241_R1_001	52814	2442	97.17	DTU2019-2111-PRJ1139-Escherichia-coli-1D-1241_R1_001.fa.mlst_v2	10	adk_10	fumC_11	gyrB_4	icd_8	mdh_8	purA_8	recA_2	DTU2019-2111-PRJ1139-Escherichia-coli-1D-1241_R1_001
1D-1242	F6	Escherichia coli	Urine	Urine	DTU2019-1232-PRJ1139-Escherichia-coli-1D-1242_R1_001.fq.gz	274	212	77.22%	1865860	1583152	84.85%	265	12	35		304619	48	645743	4913527	ERS4416995	ERR4014587	DTU2019-1232-PRJ1139-Escherichia-coli-1D-1242_R1_001.fa	Escherichia coli	1	DTU2019-1232-PRJ1139-Escherichia-coli-1D-1242_R1_001.fa	85.22	79.02	Escherichia coli	DTU2019-1232-PRJ1139-Escherichia-coli-1D-1242_R1_001	50815	2484	98.85	DTU2019-1232-PRJ1139-Escherichia-coli-1D-1242_R1_001.fa.mlst_v2	2015	adk_76	fumC_319	gyrB_30	icd_37	mdh_17	purA_10	recA_96	DTU2019-1232-PRJ1139-Escherichia-coli-1D-1242_R1_001
1D-1243	F6	Escherichia coli	Urine	Urine	DTU2019-1233-PRJ1139-Escherichia-coli-1D-1243_R1_001.fq.gz	303	236	78.01%	2061254	1760906	85.43%	326	29	64		154687	69	327803	4697601	ERS4416996	ERR4014588	DTU2019-1233-PRJ1139-Escherichia-coli-1D-1243_R1_001.fa	Escherichia coli	1	DTU2019-1233-PRJ1139-Escherichia-coli-1D-1243_R1_001.fa	95.94	91.11	Escherichia coli	DTU2019-1233-PRJ1139-Escherichia-coli-1D-1243_R1_001	4989	2471	98.33	DTU2019-1233-PRJ1139-Escherichia-coli-1D-1243_R1_001.fa.mlst_v2	155	adk_6	fumC_4	gyrB_14	icd_16	mdh_24	purA_8	recA_14	DTU2019-1233-PRJ1139-Escherichia-coli-1D-1243_R1_001
1D-1245	F6	Escherichia coli	Urine	Urine	DTU2019-1235-PRJ1139-Escherichia-coli-1D-1245_R1_001.fq.gz	802	629	78.44%	5448122	4670746	85.73%	787	60	263		204307	78	595902	5215467	ERS4416998	ERR4014590	DTU2019-1235-PRJ1139-Escherichia-coli-1D-1245_R1_001.fa	Escherichia coli	1	DTU2019-1235-PRJ1139-Escherichia-coli-1D-1245_R1_001.fa	91.21	95.48	Escherichia coli	DTU2019-1235-PRJ1139-Escherichia-coli-1D-1245_R1_001	44735	2469	98.25	DTU2019-1235-PRJ1139-Escherichia-coli-1D-1245_R1_001.fa.mlst_v2	95	adk_37	fumC_38	gyrB_19	icd_37	mdh_17	purA_11	recA_26	DTU2019-1235-PRJ1139-Escherichia-coli-1D-1245_R1_001
1D-1247	F6	Escherichia coli	Urine	Urine	DTU2019-1237-PRJ1139-Escherichia-coli-1D-1247_R1_001.fq.gz	521	410	78.78%	3565356	3060456	85.84%	621	26	107		176578	122	500714	5363639	ERS4417000	ERR4014592	DTU2019-1237-PRJ1139-Escherichia-coli-1D-1247_R1_001.fa	Escherichia coli	1	DTU2019-1237-PRJ1139-Escherichia-coli-1D-1247_R1_001.fa	92.99	98.54	Escherichia coli	DTU2019-1237-PRJ1139-Escherichia-coli-1D-1247_R1_001	8406	2468	98.21	DTU2019-1237-PRJ1139-Escherichia-coli-1D-1247_R1_001.fa.mlst_v2	95	adk_37	fumC_38	gyrB_19	icd_37	mdh_17	purA_11	recA_26	DTU2019-1237-PRJ1139-Escherichia-coli-1D-1247_R1_001
1D-1248	F6	Escherichia coli	Urine	Urine	DTU2019-1238-PRJ1139-Escherichia-coli-1D-1248_R1_001.fq.gz	933	733	78.60%	6388930	5476466	85.72%	1106	178	415		203789	73	711192	4984482	ERS4417001	ERR4014593	DTU2019-1238-PRJ1139-Escherichia-coli-1D-1248_R1_001.fa	Escherichia coli	1	DTU2019-1238-PRJ1139-Escherichia-coli-1D-1248_R1_001.fa	78.98	79.78	Escherichia coli	DTU2019-1238-PRJ1139-Escherichia-coli-1D-1248_R1_001	38855	2425	96.50	DTU2019-1238-PRJ1139-Escherichia-coli-1D-1248_R1_001.fa.mlst_v2	753	adk_12	fumC_93	gyrB_136	icd_30	mdh_112	purA_1	recA_2	DTU2019-1238-PRJ1139-Escherichia-coli-1D-1248_R1_001
1D-1249	F6	Escherichia coli	Urine	Urine	DTU2019-1239-PRJ1139-Escherichia-coli-1D-1249_R1_001.fq.gz	696	552	79.32%	4796164	4128950	86.09%	878	33	167		327196	105	678756	5198983	ERS4417002	ERR4014594	DTU2019-1239-PRJ1139-Escherichia-coli-1D-1249_R1_001.fa	Escherichia coli	1	DTU2019-1239-PRJ1139-Escherichia-coli-1D-1249_R1_001.fa	93.6	94.69	Escherichia coli	DTU2019-1239-PRJ1139-Escherichia-coli-1D-1249_R1_001	10807	2463	98.01	DTU2019-1239-PRJ1139-Escherichia-coli-1D-1249_R1_001.fa.mlst_v2	80	adk_13	fumC_24	gyrB_19	icd_14	mdh_23	purA_1	recA_10	DTU2019-1239-PRJ1139-Escherichia-coli-1D-1249_R1_001
1D-1250	F6	Escherichia coli	Urine	Urine	DTU2019-1240-PRJ1139-Escherichia-coli-1D-1250_R1_001.fq.gz	406	323	79.52%	2775478	2401084	86.51%	423	17	87		139556	132	354818	5418319	ERS4417003	ERR4014595	DTU2019-1240-PRJ1139-Escherichia-coli-1D-1250_R1_001.fa	Escherichia coli	1	DTU2019-1240-PRJ1139-Escherichia-coli-1D-1250_R1_001.fa	87.72	95.51	Escherichia coli	DTU2019-1240-PRJ1139-Escherichia-coli-1D-1250_R1_001	58807	2437	96.98	DTU2019-1240-PRJ1139-Escherichia-coli-1D-1250_R1_001.fa.mlst_v2	624	adk_92	fumC_4	gyrB_87	icd_96	mdh_70	purA_58	recA_91	DTU2019-1240-PRJ1139-Escherichia-coli-1D-1250_R1_001		blaTEM-1C (blaTEM-1C_FJ560503)		blaTEM-1C (blaTEM-1C_FJ560503)
1D-1251	F6	Escherichia coli	Urine	Urine	DTU2019-1241-PRJ1139-Escherichia-coli-1D-1251_R1_001.fq.gz	216	169	78.43%	1468640	1258966	85.72%	181	9	45		192765	121	551347	5249782	ERS4417004	ERR4014596	DTU2019-1241-PRJ1139-Escherichia-coli-1D-1251_R1_001.fa	Escherichia coli	1	DTU2019-1241-PRJ1139-Escherichia-coli-1D-1251_R1_001.fa	92.86	94.73	Escherichia coli	DTU2019-1241-PRJ1139-Escherichia-coli-1D-1251_R1_001	12070	2472	98.37	DTU2019-1241-PRJ1139-Escherichia-coli-1D-1251_R1_001.fa.mlst_v2	80	adk_13	fumC_24	gyrB_19	icd_14	mdh_23	purA_1	recA_10	DTU2019-1241-PRJ1139-Escherichia-coli-1D-1251_R1_001
1D-1252	F6	Escherichia coli	Urine	Urine	DTU2019-1242-PRJ1139-Escherichia-coli-1D-1252_R1_001.fq.gz	279	223	79.84%	1933962	1670398	86.37%	436	12	62		283868	68	673851	4973697	ERS4417005	ERR4014597	DTU2019-1242-PRJ1139-Escherichia-coli-1D-1252_R1_001.fa	Escherichia coli	1	DTU2019-1242-PRJ1139-Escherichia-coli-1D-1252_R1_001.fa	99.08	96.75	Escherichia coli	DTU2019-1242-PRJ1139-Escherichia-coli-1D-1252_R1_001	6940	2453	97.61	DTU2019-1242-PRJ1139-Escherichia-coli-1D-1252_R1_001.fa.mlst_v2	127	adk_13	fumC_14	gyrB_19	icd_36	mdh_23	purA_11	recA_10	DTU2019-1242-PRJ1139-Escherichia-coli-1D-1252_R1_001
1D-1254	F6	Escherichia coli	Urine	Urine	DTU2019-1244-PRJ1139-Escherichia-coli-1D-1254_R1_001.fq.gz	222	173	78.05%	1510242	1290204	85.43%	182	10	36		138938	116	332597	4920354	ERS4417007	ERR4014599	DTU2019-1244-PRJ1139-Escherichia-coli-1D-1254_R1_001.fa	Escherichia coli	1	DTU2019-1244-PRJ1139-Escherichia-coli-1D-1254_R1_001.fa	81.45	79.06	Escherichia coli	DTU2019-1244-PRJ1139-Escherichia-coli-1D-1254_R1_001	9141	2377	94.59	DTU2019-1244-PRJ1139-Escherichia-coli-1D-1254_R1_001.fa.mlst_v2	5617	adk_6	fumC_4	gyrB_15	icd_1	mdh_22	purA_12	recA_7	DTU2019-1244-PRJ1139-Escherichia-coli-1D-1254_R1_001		blaTEM-1B (blaTEM-1B_AY458016)		blaTEM-1B (blaTEM-1B_AY458016)
1D-1257	F6	Escherichia coli	Urine	Urine	DTU2019-1247-PRJ1139-Escherichia-coli-1D-1257_R1_001.fq.gz	617	445	72.09%	4257396	3446710	80.96%	860	439	293		83205	135	273226	4742855	ERS4417010	ERR4014602	DTU2019-1247-PRJ1139-Escherichia-coli-1D-1257_R1_001.fa	Escherichia coli	0.98	DTU2019-1247-PRJ1139-Escherichia-coli-1D-1257_R1_001.fa	84.58	82.63	Escherichia coli	DTU2019-1247-PRJ1139-Escherichia-coli-1D-1257_R1_001	27965	1563	62.20	DTU2019-1247-PRJ1139-Escherichia-coli-1D-1257_R1_001.fa.mlst_v2	11771	adk_6	fumC_11	gyrB_1	icd_8	mdh_8	purA_18	recA_2	DTU2019-1247-PRJ1139-Escherichia-coli-1D-1257_R1_001
1D-1258	F6	Escherichia coli	Urine	Urine	DTU2019-1248-PRJ1139-Escherichia-coli-1D-1258_R1_001.fq.gz	350	271	77.34%	2402118	2033880	84.67%	353	165	133		196377	75	466092	4906017	ERS4417011	ERR4014603	DTU2019-1248-PRJ1139-Escherichia-coli-1D-1258_R1_001.fa	Escherichia coli	1	DTU2019-1248-PRJ1139-Escherichia-coli-1D-1258_R1_001.fa	91.25	93.34	Escherichia coli	DTU2019-1248-PRJ1139-Escherichia-coli-1D-1258_R1_001	27942	2441	97.13	DTU2019-1248-PRJ1139-Escherichia-coli-1D-1258_R1_001.fa.mlst_v2	1727	adk_6	fumC_19	gyrB_3	icd_16	mdh_11	purA_8	recA_6	DTU2019-1248-PRJ1139-Escherichia-coli-1D-1258_R1_001
1D-1259	F6	Escherichia coli	Urine	Urine	DTU2019-1249-PRJ1139-Escherichia-coli-1D-1259_R1_001.fq.gz	606	471	77.73%	4168772	3547180	85.09%	631	301	158		328911	79	659751	5178543	ERS4417012	ERR4014604	DTU2019-1249-PRJ1139-Escherichia-coli-1D-1259_R1_001.fa	Escherichia coli	1	DTU2019-1249-PRJ1139-Escherichia-coli-1D-1259_R1_001.fa	93.45	94.67	Escherichia coli	DTU2019-1249-PRJ1139-Escherichia-coli-1D-1259_R1_001	28334	2476	98.53	DTU2019-1249-PRJ1139-Escherichia-coli-1D-1259_R1_001.fa.mlst_v2	73	adk_36	fumC_24	gyrB_9	icd_13	mdh_17	purA_11	recA_25	DTU2019-1249-PRJ1139-Escherichia-coli-1D-1259_R1_001		blaTEM-1B (blaTEM-1B_AY458016)		blaTEM-1B (blaTEM-1B_AY458016)
1D-1260	F6	Escherichia coli	Urine	Urine	DTU2019-1250-PRJ1139-Escherichia-coli-1D-1260_R1_001.fq.gz	635	488	76.85%	4363944	3681590	84.36%	669	365	397		315133	113	668841	5169031	ERS4417013	ERR4014605	DTU2019-1250-PRJ1139-Escherichia-coli-1D-1260_R1_001.fa	Escherichia coli	1	DTU2019-1250-PRJ1139-Escherichia-coli-1D-1260_R1_001.fa	97.28	96.5	Escherichia coli	DTU2019-1250-PRJ1139-Escherichia-coli-1D-1260_R1_001	3785	2445	97.29	DTU2019-1250-PRJ1139-Escherichia-coli-1D-1260_R1_001.fa.mlst_v2	968	adk_36	fumC_24	gyrB_9	icd_13	mdh_17	purA_128	recA_25	DTU2019-1250-PRJ1139-Escherichia-coli-1D-1260_R1_001
1D-1261	F6	Escherichia coli	Urine	Urine	DTU2019-1251-PRJ1139-Escherichia-coli-1D-1261_R1_001.fq.gz	604	465	76.96%	4113582	3478138	84.55%	476	214	127		385666	54	962829	4983945	ERS4417014	ERR4014606	DTU2019-1251-PRJ1139-Escherichia-coli-1D-1261_R1_001.fa	Escherichia coli	1	DTU2019-1251-PRJ1139-Escherichia-coli-1D-1261_R1_001.fa	93.74	90.82	Escherichia coli	DTU2019-1251-PRJ1139-Escherichia-coli-1D-1261_R1_001	33161	2415	96.10	DTU2019-1251-PRJ1139-Escherichia-coli-1D-1261_R1_001.fa.mlst_v2	131	adk_53	fumC_40	gyrB_47	icd_13	mdh_36	purA_28	recA_29	DTU2019-1251-PRJ1139-Escherichia-coli-1D-1261_R1_001
1D-1262	F6	Escherichia coli	Urine	Urine	DTU2019-1252-PRJ1139-Escherichia-coli-1D-1262_R1_001.fq.gz	531	412	77.61%	3653762	3101736	84.89%	495	288	130		268394	93	430332	5075111	ERS4417015	ERR4014607	DTU2019-1252-PRJ1139-Escherichia-coli-1D-1262_R1_001.fa	Escherichia coli	1	DTU2019-1252-PRJ1139-Escherichia-coli-1D-1262_R1_001.fa	96.07	98.8	Escherichia coli	DTU2019-1252-PRJ1139-Escherichia-coli-1D-1262_R1_001	10014	2482	98.77	DTU2019-1252-PRJ1139-Escherichia-coli-1D-1262_R1_001.fa.mlst_v2	69	adk_21	fumC_35	gyrB_27	icd_6	mdh_5	purA_5	recA_4	DTU2019-1252-PRJ1139-Escherichia-coli-1D-1262_R1_001		blaTEM-1B (blaTEM-1B_AY458016)		blaTEM-1B (blaTEM-1B_AY458016)
1D-1263	F6	Escherichia coli	Urine	Urine	DTU2019-1253-PRJ1139-Escherichia-coli-1D-1263_R1_001.fq.gz	737	569	77.26%	5034592	4260208	84.62%	636	308	165		201548	93	512759	4876750	ERS4417016	ERR4014608	DTU2019-1253-PRJ1139-Escherichia-coli-1D-1263_R1_001.fa	Escherichia coli	1	DTU2019-1253-PRJ1139-Escherichia-coli-1D-1263_R1_001.fa	94	93.52	Escherichia coli	DTU2019-1253-PRJ1139-Escherichia-coli-1D-1263_R1_001	29026	2448	97.41	DTU2019-1253-PRJ1139-Escherichia-coli-1D-1263_R1_001.fa.mlst_v2	88	adk_6	fumC_4	gyrB_12	icd_1	mdh_20	purA_12	recA_7	DTU2019-1253-PRJ1139-Escherichia-coli-1D-1263_R1_001		blaTEM-1B (blaTEM-1B_AY458016)		blaTEM-1B (blaTEM-1B_AY458016)
1D-1265	F6	Escherichia coli	Urine	Urine	DTU2019-1255-PRJ1139-Escherichia-coli-1D-1265_R1_001.fq.gz	490	378	77.18%	3432376	2882138	83.97%	833	410	184		107497	105	314193	4756544	ERS4417017	ERR4014609	DTU2019-1255-PRJ1139-Escherichia-coli-1D-1265_R1_001.fa	Escherichia coli	1	DTU2019-1255-PRJ1139-Escherichia-coli-1D-1265_R1_001.fa	84.72	87.97	Escherichia coli	DTU2019-1255-PRJ1139-Escherichia-coli-1D-1265_R1_001	23682	2353	93.63	DTU2019-1255-PRJ1139-Escherichia-coli-1D-1265_R1_001.fa.mlst_v2	1122	adk_8	fumC_11	gyrB_57	icd_1	mdh_7	purA_18	recA_6	DTU2019-1255-PRJ1139-Escherichia-coli-1D-1265_R1_001
[truncated: 75 more rows]
[truncated: 148 more columns]

## Sheet: Table S2
Table S2. Detailed ResFinder output for the antimicrobial resistance genes of relevance identified in the 699 E. coli isolates
[truncated: 1,248 more rows]

[truncated: 4 more sheets: Table S3, Table S4, Table S5, Table S6]
